# Supplementary material for: Epigenome and transcriptome changes in KMT2D-related Kabuki syndrome Type 1 iPSCs, neuronal progenitors and cortical neurons
Source: PLoS Genet. 2025 Sep 19;21(9):e1011608. doi: 10.1371/journal.pgen.1011608 (PMC12468740; doi:10.1371/journal.pgen.1011608)
Supplement: S1 Table — Samples name, number, sex and mutation are listed. (XLSX) [file pgen.1011608.s001.xlsx]

## Sheet: S1 Table
	Group	KMT2D Mutation	Mutation type	Clones	Cell line(S) name (if available)	Tissue of origin	Sex	D0			D18		D30
								Western blots	RNAseq data details	H3K4me1 ChipSeq data details	RNAseq data details	H3K4me1 ChipSeq data details	RNAseq data details	H3K4me1 ChipSeq data details
								Location of where the experiments were performed (relevant figure in the manuscript)
	Control	NA	NA	All single clones only	50 HipSci control lines (names provided in Supplmentary Table 2)	Skin fibroblasts	42 female and 8 male healthy individuals	NA	HipSci (Figure 1B-1E)	NA	NA	NA	NA	NA
					wigw2 (Ctrl 1)	Skin fibroblasts	Male	University of Manchester (Figure 1C-D)	University of Manchester (Figure 3, Ctrl 1 used in triplicate, Figure 6)	University of Manchester (Figure 2, Ctrl 1 used in triplicate)	University of Manchester (Figure 5, Ctrl 1 used in triplicate, Figure 6)	University of Manchester (Figure 4, Ctrl 1 used in triplicate)	University of Manchester (Figure 5, Ctrl 1 used in triplicate)	University of Manchester (Figure 4, Ctrl 1 used in triplicate)
					jf191b (Ctrl 2)	Peripheral blood	Female	University of Manchester (Figure 1C-D)	University of Manchester (Figure 6)	NA	University of Manchester (Figure 6)	NA	University of Manchester (Figure 6)	NA
					sw171a (Ctrl 3)	Skin fibroblasts	Male	University of Manchester (Figure 1C-D)	University of Manchester (Figure 6)	NA	University of Manchester (Figure 6)	NA	University of Manchester (Figure 6)	NA
	KS1	c.16019G>A p.(Arg5340Gln)	missense	Single clone only	ierp_4 (iPSC 3)	Skin fibroblasts	Female	NA	HipSci (Figure 1B-1E)	NA	NA	NA	NA	NA
					ierp_4 (iPSC 3)	Skin fibroblasts	Female	University of Manchester (Figure 1C-D)	University of Manchester (Figure 3, iPSC 3 used in triplicate, Figure 6)	University of Manchester (Figure 2, iPSC 3 used in triplicate)	University of Manchester (Figure 5, iPSC 3 used in triplicate, Figure 6)	University of Manchester (Figure 4, iPSC 3 used in triplicate)	University of Manchester (Figure 5, iPSC 3 used in triplicate, Figure 6)	University of Manchester (Figure 4, iPSC 3 used in triplicate)
		c.5527dupA	frameshift	Single clone only	aask_4 (iPSC 1)	Skin fibroblasts	Female	NA	HipSci (Figure 1B-1E)	NA	NA	NA	NA	NA
					aask_4 (iPSC 1)	Skin fibroblasts	Female	University of Manchester (Figure 1C-D)	University of Manchester (Figure 6)	NA	University of Manchester (Figure 6)	NA	University of Manchester (Figure 6)	NA
		c.16180G>T p.(Glu5394Ter)	nonsense	Clone 2	oadp_5 (iPSC 2)	Skin fibroblasts	Male	NA	HipSci (Figure 1B-1E)	NA	NA	NA	NA	NA
				Clone 1	oadp_4 (iPSC 2)	Skin fibroblasts	Male	NA	HipSci (Figure 1B-1E)	NA	NA	NA	NA	NA
						Skin fibroblasts	Male	University of Manchester (Figure 1C-D)	University of Manchester (Figure 6)	NA	University of Manchester (Figure 6)	NA	University of Manchester (Figure 6)	NA
