# Supplementary material for: Epigenome and transcriptome changes in KMT2D-related Kabuki syndrome Type 1 iPSCs, neuronal progenitors and cortical neurons
Source: PLoS Genet. 2025 Sep 19;21(9):e1011608. doi: 10.1371/journal.pgen.1011608 (PMC12468740; doi:10.1371/journal.pgen.1011608)
Supplement: S2 Table — (XLSX) [file pgen.1011608.s002.xlsx]

## Sheet: S2 Table
List of HipSci cell lines used in the study	Disease state
aask_4	Kabuki
ierp_4	Kabuki
oadp_4	Kabuki
oadp_5	Kabuki
bezi_1	Control
bezi_3	Control
eipl_1	Control
fikt_3	Control
iisa_1	Control
joxm_1	Control
lexy_1	Control
lexy_2	Control
rozh_4	Control
rozh_5	Control
vass_1	Control
zoxy_3	Control
aion_3	Control
heja_1	Control
kehc_2	Control
pelm_1	Control
pelm_3	Control
oilg_3	Control
yoch_6	Control
bubh_3	Control
cuhk_2	Control
qaqx_1	Control
qonc_2	Control
puie_5	Control
miaj_4	Control
puhk_2	Control
kute_5	Control
nufh_3	Control
siqu_11	Control
siqu_4	Control
diku_1	Control
lise_1	Control
lise_3	Control
oapg_5	Control
iezw_2	Control
kajh_2	Control
kajh_3	Control
ouvb_2	Control
sebz_1	Control
wuye_2	Control
roug_3	Control
sehl_6	Control
hayt_3	Control
ieki_2	Control
podx_1	Control
ualf_2	Control
babk_2	Control
hehd_2	Control
pahc_4	Control
xuja_2	Control
