# Supplementary material for: Epigenome and transcriptome changes in KMT2D-related Kabuki syndrome Type 1 iPSCs, neuronal progenitors and cortical neurons
Source: PLoS Genet. 2025 Sep 19;21(9):e1011608. doi: 10.1371/journal.pgen.1011608 (PMC12468740; doi:10.1371/journal.pgen.1011608)
Supplement: S3 Table — CHEA and ENCODE consensus transcription factor (TF) analysis for upregulated (UP), downregulated (DOWN) and both up and downregulated (UP and DOWN) DEGs (adjp<0.05) at the three different differentiation stages and in the validation dataset. (XLSX) [file pgen.1011608.s003.xlsx]

## Sheet: S3 Table
Stage	DEGs	Term	Overlap	P value	Adjusted P value
iPSC	UP	SUZ12 CHEA	93/1684	8.92e-24	8.74e-22
		AR CHEA	34/1095	0.001	0.055
		TP53 CHEA	14/319	0.002	0.058
	DOWN	EZH2 ENCODE	17/338	0.014	0.653
		REST CHEA	49/1280	0.014	0.653
		REST ENCODE	16/383	0.069	0.999
	UP and DOWN	SUZ12 CHEA	144/1684	5.2e-14	5.26e-12
		SMAD4 CHEA	38/584	0.017	0.708
		EZH2 ENCODE	24/338	0.021	0.708
Neural Progenitor	UP	SUZ12 CHEA	31/1684	0.000137	0.012
		SALL4 CHEA	7/355	0.045267	0.999996
		RAD21 ENCODE	16/1265	0.118198	0.999996
	DOWN	GATA2 CHEA	14/772	0.144067	0.999995
		ZEB1 ENCODE	3/106	0.16494	0.999995
		STAT3 CHEA	4/177	0.206557	0.999995
	UP and DOWN	SUZ12 CHEA	48/1684	0.048317	0.999995
		STAT3 CHEA	6/177	0.205444	0.999995
		KLF4 CHEA	26/987	0.219578	0.999995
Neuron	UP	SUZ12 CHEA	15/1684	0.004	0.245
		EZH2 CHEA	3/237	0.080143	0.999996
		KLF4 CHEA	6/987	0.242292	0.999996
	DOWN	IRF8 CHEA	1/121	0.171601	0.998295
		HDAC2 ENCODE	1/175	0.23864	0.998295
		FOXA2 ENCODE	1/316	0.38987	0.998295
	UP and DOWN	SUZ12 CHEA	16/1684	0.033848	0.999996
		EZH2 CHEA	3/237	0.159055	0.999996
		KLF4 CHEA	7/987	0.348239	0.999996
iPSC - Validation dataset	UP	SUZ12 CHEA	23/1684	2.31e-09	1.6e-07
		KLF4 CHEA	9/987	0.00546	0.188458
		AR CHEA	9/1095	0.0105	0.241342
	DOWN	REST CHEA	21/1280	0.026	0.999996
		VDR CHEA	3/76	0.045	0.999996
		SUZ12 CHEA	25/1684	0.045	0.999996
	UP and DOWN	SUZ12 CHEA	48/1684	9.82e-07	0.999961
		REST CHEA	25/1280	0.0488	0.999961
		VDR CHEA	3/76	0.0871	0.999961
Neural Progenitor - Validation dataset	UP	SUZ12 CHEA	107/1684	3.34e-06	0.00017
		REST ENCODE	36/383	3.57e-06	0.00017
		ESR1 CHEA	8/154	0.298871	0.999995
	DOWN	SUZ12 ENCODE	10/105	0.000542	0.041
		SUZ12 CHEA	67/1684	0.00082	0.041
		FOXM1 ENCODE	6/95	0.043	0.999994
	UP and DOWN	SUZ12 CHEA	174/1684	9.41e-09	9.78e-07
		REST ENCODE	47/383	6.23e-05	0.00224
		SUZ12 ENCODE	15/105	0.00487	0.168998
Neuron - Validation dataset	UP	SUZ12 CHEA	65/1684	6.71e-12	6.45e-10
		POU5F1 CHEA	9/261	0.0222	0.999996
		EZH2 CHEA	8/237	0.0336	0.999996
	DOWN	SUZ12 CHEA	61/1684	4.11e-16	3.37e-14
		REST CHEA	50/1280	1.96e-14	8.03e-13
		REST ENCODE	16/383	1.11e-05	0.000303
	UP and DOWN	SUZ12 CHEA	126/1684	2.46e-26	2.46e-24
		REST CHEA	67/1280	2.03e-07	1.02e-05
		EZH2 CHEA	18/237	9.38e-05	0.00313
Supplementary Table 2. Consensus Transcription factor (TF) analysis. CHEA and ENCODE consensus transcription factor (TF) analysis for upregulated (UP), downregulated (DOWN) and both up and downregulated (UP and DOWN) DEGs (adjp<0.05) at the three different differentiation stages and in the validation dataset.
