# Supplementary material for: Epigenome and transcriptome changes in KMT2D-related Kabuki syndrome Type 1 iPSCs, neuronal progenitors and cortical neurons
Source: PLoS Genet. 2025 Sep 19;21(9):e1011608. doi: 10.1371/journal.pgen.1011608 (PMC12468740; doi:10.1371/journal.pgen.1011608)
Supplement: S4 Table — Association of DEGs and differential H3K4me1 peaks in iPSCs, Neural Progenitors and Neurons. Associations with p-value < 0.05 of downregulated DEGs and loss of H3K4me1 are in blue, and associations with p-value < 0.05 of upregulated DEGs and gain of H3K4me1 are in red. (XLSX) [file pgen.1011608.s004.xlsx]

## Sheet: S4 Table
	Peak set	Distance between peak and gene TSS	Number of downregulated genes	P value	Number of upregulated genes	P value
iPSC	H3K4me1 gain	5000	0	1	25	1e-12
	H3K4me1 gain	25000	4	0.987119	41	1e-12
	H3K4me1 gain	50000	8	0.990802	50	1.40546e-11
	H3K4me1 gain	100000	16	0.995583	63	3.66108e-11
	H3K4me1 gain	150000	26	0.988048	76	5.39185e-11
	H3K4me1 gain	200000	29	0.999412	84	1e-12
	H3K4me1 loss	5000	110	2.74261e-11	4	0.99998
	H3K4me1 loss	25000	214	1.78334e-11	21	1
	H3K4me1 loss	50000	256	1e-12	39	1
	H3K4me1 loss	100000	308	1e-12	62	1
	H3K4me1 loss	150000	338	2.02831e-11	84	1
	H3K4me1 loss	200000	351	2.69212e-09	95	1
Neural progenitor	H3K4me1 gain	5000	14	0.200926	37	1e-12
	H3K4me1 gain	25000	35	0.631637	58	4.52e-10
	H3K4me1 gain	50000	52	0.934551	74	1.98e-07
	H3K4me1 gain	100000	74	0.999698	88	0.002872
	H3K4me1 gain	150000	95	0.999985	99	0.073142
	H3K4me1 gain	200000	113	0.999996	107	0.304067
	H3K4me1 loss	5000	19	0.00581	2	0.993048
	H3K4me1 loss	25000	62	0.013411	21	0.993861
	H3K4me1 loss	50000	92	0.139876	36	0.999894
	H3K4me1 loss	100000	126	0.83926	55	1
	H3K4me1 loss	150000	137	0.999887	71	1
	H3K4me1 loss	200000	151	0.999999	81	1
Neuron	H3K4me1 gain	5000	1	0.431159	8	0.000151
	H3K4me1 gain	25000	1	0.894369	17	7.05e-05
	H3K4me1 gain	50000	3	0.768472	22	0.000684
	H3K4me1 gain	100000	3	0.977701	26	0.037156
	H3K4me1 gain	150000	5	0.977017	30	0.178229
	H3K4me1 gain	200000	5	0.996821	37	0.117381
	H3K4me1 loss	5000	3	0.598051	5	0.928874
	H3K4me1 loss	25000	6	0.877893	12	0.998469
	H3K4me1 loss	50000	10	0.867032	18	0.99995
	H3K4me1 loss	100000	14	0.949907	27	1
	H3K4me1 loss	150000	14	0.998383	34	1
	H3K4me1 loss	200000	15	0.999797	40	1
Supplementary Table 3. Hypergeometric analysis of gene-peak associations across different genomic distances. Association of DEGs and differential H3K4me1 peaks in iPSCs, Neural Progenitors and Neurons. Associations with p-value < 0.05 of downregulated DEGs and loss of H3K4me1 are in blue, and associations with p-value < 0.05 of upregulated DEGs and gain of H3K4me1 are in red.
