# Supplementary material for: Epigenome and transcriptome changes in KMT2D-related Kabuki syndrome Type 1 iPSCs, neuronal progenitors and cortical neurons
Source: PLoS Genet. 2025 Sep 19;21(9):e1011608. doi: 10.1371/journal.pgen.1011608 (PMC12468740; doi:10.1371/journal.pgen.1011608)
Supplement: S5 Table — Gene ontology categories for biological processes are listed. Categories highlighted in yellow have been observed in the original dataset. (XLSX) [file pgen.1011608.s005.xlsx]

## Sheet: S5 Table
Day 0 - iPSC	geneSet	description	link	size	overlap	expect	enrichmentRatio	pValue	FDR	overlapId	userId
DOWN	GO:0003012	muscle system process	http://amigo.geneontology.org/amigo/term/GO:0003012	423	14	4.94152	2.83314	0.000450288	0.0478431	199;477;1113;1674;1910;2702;3363;5142;6833;6869;7134;7139;58498;92241	PDE4B;GJA5;ATP1A2;RCSD1;TNNT2;TACR1;DES;TNNC1;AIF1;MYL7;HTR7;ABCC8;EDNRB;CHGA
	GO:0003013	circulatory system process	http://amigo.geneontology.org/amigo/term/GO:0003013	480	16	5.6074	2.85337	0.000162072	0.0367661	477;1113;1674;1910;2006;2034;2642;2702;3363;3779;5142;5345;7010;7134;7139;10265	PDE4B;GJA5;ATP1A2;TNNT2;EPAS1;DES;TNNC1;KCNMB1;ELN;TEK;HTR7;EDNRB;CHGA;IRX5;SERPINF2;GCGR
	GO:0052547	regulation of peptidase activity	http://amigo.geneontology.org/amigo/term/GO:0052547	418	14	4.88311	2.86702	0.000399913	0.0478431	885;1469;1800;1992;2904;3932;4057;5345;7079;7429;10017;51050;55655;199713	LCK;VIL1;TIMP4;CCK;LTF;SERPINB1;PI15;GRIN2B;BCL2L10;DPEP1;SERPINF2;NLRP7;NLRP2;CST1
	GO:0048705	skeletal system morphogenesis	http://amigo.geneontology.org/amigo/term/GO:0048705	234	10	2.73361	3.65817	0.000430418	0.0478431	1305;4057;4488;6899;6913;7010;8092;8785;9350;10265	TBX15;LTF;MSX2;CER1;TEK;COL13A1;ALX1;IRX5;MATN4;TBX1
	GO:0003007	heart morphogenesis	http://amigo.geneontology.org/amigo/term/GO:0003007	250	11	2.92052	3.76645	0.000173017	0.0367661	2006;2348;2625;2702;4488;6899;6926;7010;7134;7139;8829	GJA5;TNNT2;TNNC1;MSX2;ELN;TEK;GATA3;NRP1;FOLR1;TBX3;TBX1
	GO:0001764	neuron migration	http://amigo.geneontology.org/amigo/term/GO:0001764	151	8	1.76399	4.53516	0.000397136	0.0478431	460;885;2625;6376;6656;6900;8829;167826	ASTN1;CNTN2;CCK;OLIG3;GATA3;NRP1;SOX1;CX3CL1
	GO:0003205	cardiac chamber development	http://amigo.geneontology.org/amigo/term/GO:0003205	164	9	1.91586	4.69762	0.000132304	0.0367661	2625;2702;4488;6899;6926;7010;7134;7139;8829	GJA5;TNNT2;TNNC1;MSX2;TEK;GATA3;NRP1;TBX3;TBX1
	GO:0030048	actin filament-based movement	http://amigo.geneontology.org/amigo/term/GO:0030048	132	8	1.54204	5.18795	0.000158846	0.0367661	477;1674;2702;4647;5142;7134;7139;7429	PDE4B;GJA5;ATP1A2;TNNT2;VIL1;DES;TNNC1;MYO7A
UP	GO:0048732	gland development	http://amigo.geneontology.org/amigo/term/GO:0048732	434	6	1.08434	5.53332	0.000658002	0.0349563	2625;4488;5618;6899;6926;8829	PRLR;MSX2;GATA3;NRP1;TBX3;TBX1
	GO:0048568	embryonic organ development	http://amigo.geneontology.org/amigo/term/GO:0048568	423	7	1.05686	6.62341	7.23765e-05	0.0102533	2034;2625;6899;6913;6926;8092;10265	TBX15;EPAS1;GATA3;ALX1;TBX3;IRX5;TBX1
	GO:0007178	transmembrane receptor protein serine/threonine kinase signaling pathway	http://amigo.geneontology.org/amigo/term/GO:0007178	328	6	0.819502	7.32152	0.000146859	0.0156038	1958;2353;4488;168667;375567;652991	EGR1;MSX2;BMPER;VWC2;FOS;SKOR2
	GO:0021700	developmental maturation	http://amigo.geneontology.org/amigo/term/GO:0021700	273	5	0.682085	7.33046	0.000551968	0.0312782	2034;2625;4488;10265;347688	EPAS1;MSX2;TUBB8;GATA3;IRX5
	GO:0007389	pattern specification process	http://amigo.geneontology.org/amigo/term/GO:0007389	433	8	1.08184	7.39479	9.17507e-06	0.0025996	4010;4488;6656;6899;6926;8092;8829;54626	HES2;MSX2;LMX1B;NRP1;ALX1;TBX3;SOX1;TBX1
	GO:0090287	regulation of cellular response to growth factor stimulus	http://amigo.geneontology.org/amigo/term/GO:0090287	256	5	0.639611	7.81725	0.000411672	0.026917	2625;4488;168667;375567;652991	MSX2;BMPER;VWC2;GATA3;SKOR2
	GO:0021953	central nervous system neuron differentiation	http://amigo.geneontology.org/amigo/term/GO:0021953	179	4	0.447228	8.94398	0.000998324	0.0499162	6656;8829;166614;167826	DCLK2;OLIG3;NRP1;SOX1
	GO:0048863	stem cell differentiation	http://amigo.geneontology.org/amigo/term/GO:0048863	202	5	0.504693	9.90701	0.000137349	0.0156038	2625;4488;6899;8092;8829	MSX2;GATA3;NRP1;ALX1;TBX1
	GO:0045165	cell fate commitment	http://amigo.geneontology.org/amigo/term/GO:0045165	249	7	0.622122	11.2518	2.33766e-06	0.00108452	2034;2625;6656;6899;6926;8829;167826	EPAS1;OLIG3;GATA3;NRP1;TBX3;SOX1;TBX1
	GO:0048706	embryonic skeletal system development	http://amigo.geneontology.org/amigo/term/GO:0048706	125	4	0.31231	12.8078	0.000257533	0.0210417	6899;6913;8092;10265	TBX15;ALX1;IRX5;TBX1
	GO:0071772	response to BMP	http://amigo.geneontology.org/amigo/term/GO:0071772	160	6	0.399757	15.0091	2.5518e-06	0.00108452	1958;2625;4488;168667;375567;652991	EGR1;MSX2;BMPER;VWC2;GATA3;SKOR2
	GO:1904888	cranial skeletal system development	http://amigo.geneontology.org/amigo/term/GO:1904888	66	4	0.1649	24.2572	2.12746e-05	0.00452085	4488;6899;6913;10265	TBX15;MSX2;IRX5;TBX1
	GO:0048483	autonomic nervous system development	http://amigo.geneontology.org/amigo/term/GO:0048483	46	3	0.11493	26.1028	0.000202398	0.0191154	2625;6899;8829	GATA3;NRP1;TBX1
Day 18 - neural progenitors	geneSet	description	link	size	overlap	expect	enrichmentRatio	pValue	FDR	overlapId	userId
DOWN	GO:0009259	ribonucleotide metabolic process	http://amigo.geneontology.org/amigo/term/GO:0009259	500	26	11.2432	2.31252	6.5781e-05	0.0186379	572;706;983;1347;1350;3094;4625;4698;4709;4712;4724;4879;5744;6820;7381;8382;25874;27089;51268;54541;54704;55034;55312;122970;388753;641371	NPPB;MPC2;COA6;NDUFB3;NDUFS4;COX7C;HINT1;UQCRQ;NME5;COX7A2;NDUFA5;PDP1;UQCRB;NDUFB6;RFK;CDK1;DDIT4;BAD;PTHLH;MYH7;ACOT1;ACOT4;PIPOX;MOCOS;SULT2B1;TSPO
DOWN and UP	GO:0010975	regulation of neuron projection development	http://amigo.geneontology.org/amigo/term/GO:0010975	475	35	20.8167	1.68134	0.00188513	0.0471283	1272;2056;2895;3196;3792;3956;4914;5274;5396;5789;5979;6092;6324;6387;6900;7101;7476;8829;10716;23025;23105;23566;27063;51330;55079;57554;57580;64218;91584;114788;114798;124925;140578;221935;349667	LRRC7;LPAR3;SEMA4A;NTRK1;PRRX1;CNTN2;TLX2;TBR1;WNT7A;FEZF2;ROBO2;SERPINI1;GRID2;FSTL4;NR2E1;SDK1;EPO;PLXNA4;KEL;CSMD3;PTPRD;NRP1;RET;CXCL12;ANKRD1;RTN4RL2;CNTN1;SLITRK1;TNFRSF12A;SEZ6;UNC13A;SCN1B;PREX1;CHODL;LGALS1
	GO:0099177	regulation of trans-synaptic signaling	http://amigo.geneontology.org/amigo/term/GO:0099177	417	33	18.2749	1.80576	0.00077531	0.0274589	41;134;136;773;774;1143;1392;1759;1812;1959;2047;2890;2895;2898;2913;2916;3710;4914;5028;5743;6547;6900;7101;7349;7476;9294;10590;10815;22997;23025;81832;116443;440279	NTRK1;PTGS2;ADORA1;CNTN2;UCN;WNT7A;EPHB1;P2RY1;CPLX1;GRID2;GRIA1;DRD1;GRM6;SCGN;ITPR3;GRIK2;NR2E1;GRM3;CRH;GRIN3A;DNM1;CACNA1B;EGR2;IGSF9B;ASIC1;SLC8A3;UNC13C;CHRNB4;ADORA2B;NETO1;S1PR2;CACNA1A;UNC13A
	GO:0003013	circulatory system process	http://amigo.geneontology.org/amigo/term/GO:0003013	480	39	21.0359	1.85398	0.000155549	0.00881446	70;134;136;287;489;774;857;1392;1636;1674;1812;2006;2056;2876;3709;3710;3768;3777;3792;4223;4625;4879;4882;5028;5443;5743;6324;6330;6387;6547;6909;7010;7042;7134;7137;7138;7349;10008;10242	NPPB;PTGS2;ADORA1;TGFB2;POMC;KCNK3;UCN;DES;GPX1;TNNC1;P2RY1;KCNMB2;ANK2;DRD1;ITPR3;MEOX2;ELN;EPO;CAV1;KEL;CRH;TEK;NPR2;CACNA1B;CXCL12;KCNE3;SCN4B;ITPR2;MYH7;SLC8A3;ACTC1;ATP2A3;ADORA2B;KCNJ12;TBX2;ACE;SCN1B;TNNT1;TNNI3
	GO:0048880	sensory system development	http://amigo.geneontology.org/amigo/term/GO:0048880	355	29	15.5578	1.86402	0.000970092	0.0304953	1411;1421;1427;1543;2047;3670;4081;5080;5156;5457;5979;6909;7021;7042;7101;7111;7287;7476;7477;8829;10586;30813;57822;64220;91355;220202;221935;341640;343035	GRHL3;RD3;TGFB2;CRYGD;WNT7A;EPHB1;CRYGS;PDGFRA;MAB21L2;ISL1;TULP1;TFAP2B;NR2E1;SDK1;TMOD1;NRP1;RET;ATOH7;PAX6;MAB21L1;FREM2;POU4F1;STRA6;CYP1A1;CRYBA1;TBX2;VSX1;LRP5L;WNT7B
	GO:0042692	muscle cell differentiation	http://amigo.geneontology.org/amigo/term/GO:0042692	338	28	14.8127	1.89026	0.000952989	0.0304953	70;287;983;2323;2876;3792;3856;3880;4629;4703;5156;6899;6909;7111;7138;7919;8038;8291;8516;11155;27063;55897;56203;56603;57538;79652;246329;255743	DYSF;CYP26B1;NEB;GPX1;LMOD3;PDGFRA;NPNT;ANK2;DDX39B;KEL;TMOD1;ITGA8;CDK1;LDB3;ANKRD1;ADAM12;KRT8;STAC3;ACTC1;ALPK3;MESP1;TMEM204;MYH11;KRT19;TBX2;FLT3LG;TNNT1;TBX1
	GO:0090130	tissue migration	http://amigo.geneontology.org/amigo/term/GO:0090130	283	24	12.4024	1.93511	0.00156586	0.0415932	70;301;306;2196;2876;3037;3315;4163;4223;5743;7010;7042;7101;7476;8817;8829;11235;54345;55612;56413;64218;79812;90627;91862	SEMA4A;PTGS2;TGFB2;WNT7A;GPX1;PDCD10;ANXA3;MCC;FAT2;FGF18;NR2E1;MEOX2;HSPB1;HAS2;TEK;ANXA1;NRP1;MMRN2;STARD13;LTB4R2;ACTC1;MARVELD3;FERMT1;SOX18
	GO:0015850	organic hydroxy compound transport	http://amigo.geneontology.org/amigo/term/GO:0015850	240	21	10.5179	1.99659	0.00205502	0.0499076	302;706;857;948;1066;1392;1812;3737;3990;5028;5443;5727;6387;6531;6581;7349;10599;11309;64220;80765;201780	KCNA2;POMC;UCN;P2RY1;SLC10A4;SLC6A3;DRD1;SLC22A3;CD36;CAV1;CRH;PTCH1;CXCL12;SLCO2B1;SLCO1B1;LIPC;ANXA2;STRA6;STARD5;CES1;TSPO
	GO:0007389	pattern specification process	http://amigo.geneontology.org/amigo/term/GO:0007389	433	38	18.9761	2.00252	3.73343e-05	0.00288492	257;1767;1959;2016;2018;2138;2735;3670;4223;4838;5080;5727;6092;6899;6909;7476;7477;8092;8320;8829;8928;10716;50805;54345;55079;55081;55329;55897;56603;57822;63950;64399;91355;92749;120237;140628;221833;340260	GRHL3;DMRTA2;ALX3;DRC1;CYP26B1;EMX1;TBR1;WNT7A;EOMES;FEZF2;ROBO2;IFT57;HHIP;IRX4;DNAH5;ISL1;UNCX;MEOX2;SP8;EYA1;FOXH1;PTCH1;NRP1;EGR2;NODAL;EMX2;DBX1;PAX6;GLI1;ALX1;MNS1;MESP1;TBX2;GATA5;SOX18;TBX1;LRP5L;WNT7B
	GO:0043270	positive regulation of ion transport	http://amigo.geneontology.org/amigo/term/GO:0043270	258	23	11.3068	2.03418	0.00100455	0.0304953	134;287;302;706;857;1272;1392;1812;2916;5028;5243;6324;6330;6387;6769;7200;7349;10008;10063;23566;57158;246329;644139	LPAR3;ADORA1;UCN;STAC;COX17;TRH;P2RY1;ANK2;DRD1;GRM6;ABCB1;CAV1;CRH;CXCL12;KCNE3;SCN4B;CNTN1;STAC3;ANXA2;PIRT;SCN1B;JPH2;TSPO
	GO:0003012	muscle system process	http://amigo.geneontology.org/amigo/term/GO:0003012	423	38	18.5378	2.04986	2.23266e-05	0.00210862	70;134;136;287;857;1143;1241;1264;1674;1812;2628;2660;3768;4625;4629;4703;5028;5743;6324;6330;6547;6769;7111;7125;7134;7135;7137;7138;7349;7919;8291;9312;10008;10398;56203;140628;246329;255743	PTGS2;TNNI1;ADORA1;UCN;DYSF;NEB;MSTN;DES;STAC;TNNC1;LMOD3;P2RY1;NPNT;ANK2;DRD1;DDX39B;CAV1;KCNB2;TMOD1;KCNE3;SCN4B;STAC3;MYH7;LTB4R;SLC8A3;ACTC1;GATM;CHRNB4;MYH11;ADORA2B;KCNJ12;CNN1;SCN1B;TNNT1;TNNI3;MYL9;TNNC2;GATA5
	GO:0030900	forebrain development	http://amigo.geneontology.org/amigo/term/GO:0030900	375	35	16.4343	2.1297	2.11441e-05	0.00210862	306;572;1392;1767;1812;2016;2018;2173;2735;3400;3670;5080;5453;5457;6092;6387;6531;6547;6753;6900;7101;7476;7477;8320;8829;10215;10716;26038;27089;55079;63950;64211;91584;340260;349667	CHD5;POU3F1;DMRTA2;CNTN2;EMX1;TBR1;WNT7A;EOMES;FEZF2;ROBO2;ANXA3;SLC6A3;DNAH5;ISL1;UQCRQ;DRD1;ID4;NR2E1;FABP7;UNCX;PLXNA4;CRH;NRP1;CXCL12;EMX2;PAX6;RTN4RL2;BAD;GLI1;LHX5;POU4F1;SLC8A3;OLIG2;SSTR3;WNT7B
	GO:0007517	muscle organ development	http://amigo.geneontology.org/amigo/term/GO:0007517	380	36	16.6534	2.16172	1.16487e-05	0.00191965	70;857;983;1959;2047;2121;2660;2735;2876;3670;3792;4223;4625;4703;5457;6876;6899;6909;7042;7049;7134;7135;7137;7919;8320;8928;9242;10791;27063;56203;56603;57158;63950;64220;140578;246329	DMRTA2;TGFBR3;TNNI1;TGFB2;CYP26B1;VAMP5;NEB;MSTN;EOMES;GPX1;TNNC1;LMOD3;EPHB1;EVC;ISL1;DDX39B;MEOX2;CAV1;KEL;MSC;FOXH1;CDK1;EGR2;ANKRD1;TAGLN;STAC3;GLI1;POU4F1;MYH7;ACTC1;STRA6;TBX2;TNNI3;JPH2;CHODL;TBX1
	GO:0003007	heart morphogenesis	http://amigo.geneontology.org/amigo/term/GO:0003007	250	25	10.9562	2.28182	0.000106314	0.00695131	70;2006;2138;3037;3670;4625;4838;5457;5727;6092;6899;6909;7010;7042;7049;7134;7135;7137;8829;8928;27063;54345;55081;55897;140628	TGFBR3;TNNI1;TGFB2;TNNC1;ROBO2;IFT57;ISL1;ELN;EYA1;HAS2;FOXH1;TEK;PTCH1;NRP1;NODAL;ANKRD1;POU4F1;MYH7;ACTC1;MESP1;TBX2;TNNI3;GATA5;SOX18;TBX1
	GO:0042391	regulation of membrane potential	http://amigo.geneontology.org/amigo/term/GO:0042391	414	42	18.1434	2.31489	3.58367e-07	8.11313e-05	41;134;287;572;610;666;706;773;774;857;948;1143;1812;2555;2565;2567;2890;2895;2898;3737;6324;6328;6330;6334;6547;7476;9294;10008;10242;22997;27068;55584;57582;63895;65012;81033;81832;115111;116443;124925;131096;259232	KCNA2;ADORA1;SCN3A;BOK;WNT7A;KCNH8;KCNMB2;CHRNA9;GABRG1;GABRA2;GRID2;PPA2;ANK2;GRIA1;DRD1;GRIK2;CD36;CAV1;SLC26A7;GRIN3A;KCNT1;CACNA1B;BAD;KCNE3;SCN4B;IGSF9B;ASIC1;SCN8A;SLC26A10;NALCN;SLC8A3;GABRG3;CHRNB4;SEZ6;KCNH6;PIEZO2;NETO1;HCN2;S1PR2;CACNA1A;SCN1B;TSPO
	GO:0048705	skeletal system morphogenesis	http://amigo.geneontology.org/amigo/term/GO:0048705	234	24	10.255	2.34033	9.80386e-05	0.0069444	176;257;302;649;1101;1305;2138;3037;4838;5156;5310;5396;6899;6913;7010;7476;8092;8817;56603;64399;85301;91355;133522;340260	ALX3;TBX15;PRRX1;CYP26B1;WNT7A;PDGFRA;HHIP;PPARGC1B;FGF18;UNCX;BMP1;EYA1;HAS2;TEK;COL27A1;COL13A1;NODAL;ALX1;ANXA2;ACAN;PKD1;CHAD;TBX1;LRP5L
	GO:0003205	cardiac chamber development	http://amigo.geneontology.org/amigo/term/GO:0003205	164	17	7.18725	2.3653	0.000870523	0.0295978	287;3670;4625;5457;6092;6899;6909;7010;7042;7049;7134;7135;7137;8829;8928;55897;64220	TGFBR3;TNNI1;TGFB2;TNNC1;ROBO2;ANK2;ISL1;FOXH1;TEK;NRP1;POU4F1;MYH7;STRA6;MESP1;TBX2;TNNI3;TBX1
	GO:0060537	muscle tissue development	http://amigo.geneontology.org/amigo/term/GO:0060537	371	39	16.259	2.39868	3.81794e-07	8.11313e-05	70;857;983;1959;2047;2138;2660;2735;2876;3670;3792;4223;4625;4629;4703;5156;5457;6899;6909;7042;7049;7134;7135;7137;7919;8320;8516;8928;9242;10791;27063;55897;56203;56603;57158;57538;63950;64220;246329	DMRTA2;TGFBR3;TNNI1;TGFB2;CYP26B1;VAMP5;NEB;MSTN;EOMES;GPX1;TNNC1;LMOD3;EPHB1;PDGFRA;ISL1;DDX39B;MEOX2;CAV1;KEL;EYA1;MSC;FOXH1;ITGA8;CDK1;EGR2;ANKRD1;STAC3;GLI1;POU4F1;MYH7;ACTC1;STRA6;ALPK3;MESP1;MYH11;TBX2;TNNI3;JPH2;TBX1
	GO:0035637	multicellular organismal signaling	http://amigo.geneontology.org/amigo/term/GO:0035637	170	18	7.4502	2.41604	0.000481734	0.0207785	287;489;857;1143;1812;2898;3709;3710;3737;3777;4882;6324;6328;6330;6334;6547;10008;10242	KCNA2;KCNK3;SCN3A;KCNMB2;ANK2;DRD1;ITPR3;GRIK2;CAV1;NPR2;KCNE3;SCN4B;ITPR2;SCN8A;SLC8A3;CHRNB4;ATP2A3;SCN1B
	GO:0035051	cardiocyte differentiation	http://amigo.geneontology.org/amigo/term/GO:0035051	141	15	6.17928	2.42747	0.00132054	0.0387054	70;302;983;3670;4629;4703;5156;6909;7042;7049;7919;8320;54345;55897;57538	TGFBR3;TGFB2;NEB;EOMES;PDGFRA;ISL1;DDX39B;CDK1;ACTC1;ANXA2;ALPK3;MESP1;MYH11;TBX2;SOX18
	GO:0045165	cell fate commitment	http://amigo.geneontology.org/amigo/term/GO:0045165	249	27	10.9124	2.47426	1.35505e-05	0.00191965	2138;3670;3714;4838;5080;5396;5457;5727;6899;6909;7101;7476;7477;8320;8829;9480;10215;10716;26038;30012;54345;55079;55897;56603;63950;116448;120237	CHD5;DMRTA2;PRRX1;CYP26B1;TBR1;WNT7A;EOMES;FEZF2;ISL1;TLX3;NR2E1;EYA1;PTCH1;NRP1;NODAL;DBX1;PAX6;POU4F1;JAG2;MESP1;TBX2;ONECUT2;SOX18;OLIG2;OLIG1;TBX1;WNT7B
	GO:0009582	detection of abiotic stimulus	http://amigo.geneontology.org/amigo/term/GO:0009582	132	15	5.78486	2.59298	0.000667485	0.0246679	134;408;1258;2047;2916;2978;4914;5310;5995;6387;7287;55584;56925;59335;63895	NTRK1;ADORA1;EPHB1;LXN;CHRNA9;GRM6;TULP1;GUCA1A;PRDM12;CXCL12;RGR;ARRB1;PKD1;CNGB1;PIEZO2
	GO:0009581	detection of external stimulus	http://amigo.geneontology.org/amigo/term/GO:0009581	129	15	5.65339	2.65328	0.00052293	0.0209457	134;408;1258;2047;2916;2978;4914;5310;5995;6387;7287;55584;56925;59335;63895	NTRK1;ADORA1;EPHB1;LXN;CHRNA9;GRM6;TULP1;GUCA1A;PRDM12;CXCL12;RGR;ARRB1;PKD1;CNGB1;PIEZO2
	GO:0098742	cell-cell adhesion via plasma-membrane adhesion molecules	http://amigo.geneontology.org/amigo/term/GO:0098742	270	32	11.8327	2.70438	3.04746e-07	8.11313e-05	214;306;1951;2196;2895;4359;5098;5310;5789;5979;6092;6900;7042;22997;23705;26167;28316;56100;56103;56108;56112;56125;56130;56135;56136;56146;57575;65217;114798;140628;221935;266727	MPZ;CNTN2;TGFB2;CELSR3;ROBO2;ALCAM;ANXA3;GRID2;PCDH10;PCDHA2;PCDHA13;PCDHAC1;PCDHB5;PCDHB6;PCDHB11;PCDHGA3;PCDHGB2;PCDHGA7;PCDHGB6;PCDHGC3;FAT2;MDGA1;SDK1;PTPRD;RET;PCDH15;CADM1;IGSF9B;SLITRK1;PKD1;CDH20;GATA5
	GO:0030048	actin filament-based movement	http://amigo.geneontology.org/amigo/term/GO:0030048	132	16	5.78486	2.76584	0.000213812	0.0106906	70;134;287;857;1674;4625;4703;6324;6330;7111;7125;7134;7135;7137;7138;10008	TNNI1;ADORA1;NEB;DES;TNNC1;ANK2;CAV1;TMOD1;KCNE3;SCN4B;MYH7;ACTC1;SCN1B;TNNT1;TNNI3;TNNC2
	GO:0007215	glutamate receptor signaling pathway	http://amigo.geneontology.org/amigo/term/GO:0007215	90	11	3.94422	2.78889	0.00188035	0.0471283	306;1392;2890;2891;2895;2898;2913;2916;23025;81832;116443	ANXA3;GRID2;GRIA2;GRIA1;GRM6;GRIK2;GRM3;CRH;GRIN3A;NETO1;UNC13A
	GO:0035249	synaptic transmission, glutamatergic	http://amigo.geneontology.org/amigo/term/GO:0035249	90	12	3.94422	3.04242	0.000542125	0.0209457	134;1812;2891;2895;2898;2913;2916;4914;5743;7349;23025;440279	NTRK1;PTGS2;ADORA1;UCN;GRID2;GRIA2;DRD1;GRM6;GRIK2;GRM3;UNC13C;UNC13A
	GO:0060021	roof of mouth development	http://amigo.geneontology.org/amigo/term/GO:0060021	89	12	3.9004	3.07661	0.000488906	0.0207785	1302;3714;4223;5156;5396;6899;6909;7042;7049;7476;8092;9242	TGFBR3;PRRX1;TGFB2;WNT7A;PDGFRA;COL11A2;MEOX2;MSC;ALX1;JAG2;TBX2;TBX1
	GO:0007422	peripheral nervous system development	http://amigo.geneontology.org/amigo/term/GO:0007422	74	10	3.24303	3.08354	0.00139069	0.0390792	983;1959;2676;3670;5274;5453;5457;6334;9480;91584	POU3F1;SERPINI1;ISL1;GFRA3;PLXNA4;CDK1;EGR2;SCN8A;POU4F1;ONECUT2
	GO:0021953	central nervous system neuron differentiation	http://amigo.geneontology.org/amigo/term/GO:0021953	179	26	7.84462	3.31437	7.2689e-08	6.17857e-05	1812;2016;2047;2895;3400;3670;5080;5457;5727;6092;6324;6900;7101;7476;8320;8829;10215;10716;26038;27089;55079;64211;91584;120237;266727;340260	CHD5;CNTN2;EMX1;TBR1;WNT7A;EOMES;FEZF2;ROBO2;EPHB1;GRID2;ISL1;UQCRQ;DRD1;ID4;MDGA1;NR2E1;UNCX;PLXNA4;PTCH1;NRP1;DBX1;PAX6;LHX5;POU4F1;SCN1B;OLIG2
	GO:0033555	multicellular organismal response to stress	http://amigo.geneontology.org/amigo/term/GO:0033555	74	11	3.24303	3.39189	0.000355271	0.0167767	41;706;774;1392;1812;2898;4914;5979;7101;7349;644139	NTRK1;UCN;DRD1;GRIK2;NR2E1;CRH;CACNA1B;RET;ASIC1;PIRT;TSPO
	GO:0021675	nerve development	http://amigo.geneontology.org/amigo/term/GO:0021675	77	13	3.3745	3.85242	2.69486e-05	0.00229063	1959;2047;3670;3737;4914;5457;5459;5979;6899;8829;23025;91584;220202	KCNA2;NTRK1;EPHB1;ISL1;POU4F3;PLXNA4;NRP1;RET;EGR2;ATOH7;POU4F1;UNC13A;TBX1
	GO:0048483	autonomic nervous system development	http://amigo.geneontology.org/amigo/term/GO:0048483	46	9	2.01594	4.46443	0.000144867	0.00879549	1959;2676;3196;4914;5979;6899;7021;8829;91584	NTRK1;TLX2;GFRA3;TFAP2B;PLXNA4;NRP1;RET;EGR2;TBX1
	GO:0023019	signal transduction involved in regulation of gene expression	http://amigo.geneontology.org/amigo/term/GO:0023019	20	5	0.876494	5.70455	0.00142524	0.0390792	2250;5028;5080;5156;55897	P2RY1;PDGFRA;FGF5;PAX6;MESP1
	GO:0050951	sensory perception of temperature stimulus	http://amigo.geneontology.org/amigo/term/GO:0050951	21	6	0.920319	6.51948	0.000213496	0.0106906	134;2047;4914;6387;56925;59335	NTRK1;ADORA1;EPHB1;LXN;PRDM12;CXCL12
	GO:0098743	cell aggregation	http://amigo.geneontology.org/amigo/term/GO:0098743	21	7	0.920319	7.60606	2.04045e-05	0.00210862	176;649;4359;5310;7476;8092;340260	MPZ;WNT7A;UNCX;BMP1;ALX1;ACAN;PKD1
UP	GO:0002009	morphogenesis of an epithelium	http://amigo.geneontology.org/amigo/term/GO:0002009	480	22	10.2424	2.14793	0.000652964	0.0210489	1427;1951;2138;3371;3714;4838;5310;5727;5979;6909;8092;8829;8928;51339;54345;55366;64399;90627;91355;163183;255743;341640	CELSR3;CRYGS;NPNT;HHIP;EYA1;FOXH1;PTCH1;TNC;NRP1;RET;NODAL;LGR4;ALX1;STARD13;FREM2;DACT1;JAG2;PKD1;TBX2;SYNE4;SOX18;LRP5L
	GO:0072511	divalent inorganic cation transport	http://amigo.geneontology.org/amigo/term/GO:0072511	451	21	9.62361	2.18213	0.000705594	0.0214198	41;287;489;773;774;1594;2056;2916;3709;3710;5310;5743;6387;6547;7349;8291;23566;54805;54836;246329;259232	LPAR3;PTGS2;UCN;DYSF;ANK2;GRM6;ITPR3;EPO;BSPRY;CACNA1B;CXCL12;CNNM2;ITPR2;ASIC1;STAC3;CYP27B1;NALCN;SLC8A3;PKD1;ATP2A3;CACNA1A
	GO:0061564	axon development	http://amigo.geneontology.org/amigo/term/GO:0061564	490	23	10.4558	2.19974	0.000354206	0.0144535	214;1951;1959;2047;2675;2676;3371;3670;3792;4914;5457;5459;5727;5979;6092;6324;6387;8829;23105;23566;91584;114798;349667	LPAR3;NTRK1;CELSR3;ROBO2;ALCAM;EPHB1;ISL1;FSTL4;GFRA3;POU4F3;PLXNA4;KEL;GFRA2;PTCH1;TNC;NRP1;RET;CXCL12;EGR2;RTN4RL2;POU4F1;SLITRK1;SCN1B
	GO:0010959	regulation of metal ion transport	http://amigo.geneontology.org/amigo/term/GO:0010959	360	17	7.68182	2.21302	0.00192706	0.0455	287;774;1272;2056;2916;3788;3792;5349;5743;6324;6330;6387;7018;7349;8291;23566;246329	LPAR3;PTGS2;UCN;DYSF;TF;ANK2;GRM6;EPO;KEL;KCNS2;CACNA1B;CXCL12;SCN4B;CNTN1;STAC3;SCN1B;FXYD3
	GO:0034765	regulation of ion transmembrane transport	http://amigo.geneontology.org/amigo/term/GO:0034765	441	21	9.41022	2.23162	0.000528338	0.0182978	287;610;773;774;2056;3737;3768;3788;3792;5349;6324;6328;6330;6334;8291;9312;81033;131096;246329;259232;644139	KCNA2;DYSF;SCN3A;KCNH8;ANK2;EPO;KEL;KCNB2;KCNS2;CACNA1B;SCN4B;SCN8A;STAC3;NALCN;PIRT;KCNJ12;KCNH6;HCN2;CACNA1A;SCN1B;FXYD3
	GO:0001655	urogenital system development	http://amigo.geneontology.org/amigo/term/GO:0001655	326	16	6.95631	2.30007	0.00176018	0.0438505	1636;2138;2735;3037;3371;5156;5310;5727;5979;6092;7021;8516;8829;55366;64220;255743	ROBO2;PDGFRA;NPNT;TFAP2B;EYA1;HAS2;PTCH1;TNC;ITGA8;NRP1;RET;LGR4;GLI1;STRA6;PKD1;ACE
	GO:0099177	regulation of trans-synaptic signaling	http://amigo.geneontology.org/amigo/term/GO:0099177	417	21	8.8981	2.36005	0.000251746	0.011888	41;136;773;774;1143;1759;1959;2047;2895;2898;2916;3710;4914;5028;5743;6547;7349;9294;10815;22997;23025	NTRK1;PTGS2;UCN;EPHB1;P2RY1;CPLX1;GRID2;GRM6;ITPR3;GRIK2;DNM1;CACNA1B;EGR2;IGSF9B;ASIC1;SLC8A3;CHRNB4;ADORA2B;S1PR2;CACNA1A;UNC13A
	GO:0043062	extracellular structure organization	http://amigo.geneontology.org/amigo/term/GO:0043062	400	21	8.53535	2.46036	0.000142554	0.00987767	101;176;649;1302;1305;1462;3037;3371;3680;3990;4324;4629;5156;8038;8515;8516;11096;22795;55612;85301;255743	ITGA10;ITGA9;PDGFRA;NPNT;VCAN;COL11A2;BMP1;HAS2;COL27A1;TNC;ITGA8;COL13A1;ADAM12;ADAM8;NID2;LIPC;ACAN;MYH11;MMP15;FERMT1;ADAMTS5
	GO:0042692	muscle cell differentiation	http://amigo.geneontology.org/amigo/term/GO:0042692	338	18	7.21237	2.49571	0.000357087	0.0144535	287;2323;3792;4629;4703;5156;6899;6909;7111;7919;8038;8291;8516;11155;56203;79652;246329;255743	DYSF;NEB;LMOD3;PDGFRA;NPNT;ANK2;DDX39B;KEL;TMOD1;ITGA8;LDB3;ADAM12;STAC3;TMEM204;MYH11;TBX2;FLT3LG;TBX1
	GO:0006813	potassium ion transport	http://amigo.geneontology.org/amigo/term/GO:0006813	229	13	4.88649	2.6604	0.0013059	0.0346881	287;610;3737;3768;3777;3788;3792;5349;9312;57582;81033;131096;259232	KCNA2;KCNK3;KCNH8;ANK2;KEL;KCNB2;KCNS2;KCNT1;NALCN;KCNJ12;KCNH6;HCN2;FXYD3
	GO:0050808	synapse organization	http://amigo.geneontology.org/amigo/term/GO:0050808	385	22	8.21527	2.67794	2.81694e-05	0.00306392	2047;2895;3371;3587;4914;5098;5457;5789;6092;8829;22997;23025;23544;23769;26167;56125;56130;114798;124925;221935;266727;375323	NTRK1;LHFPL4;ROBO2;EPHB1;GRID2;PCDHB5;PCDHB6;PCDHB11;PCDHGC3;MDGA1;SDK1;PTPRD;TNC;NRP1;FLRT1;IL10RA;IGSF9B;POU4F1;SLITRK1;SEZ6;UNC13A;SEZ6L
	GO:0097485	neuron projection guidance	http://amigo.geneontology.org/amigo/term/GO:0097485	260	16	5.54798	2.88393	0.00015107	0.00987767	214;1951;1959;2047;2675;2676;3670;4914;5459;5727;5979;6092;6324;6387;8829;91584	NTRK1;CELSR3;ROBO2;ALCAM;EPHB1;ISL1;GFRA3;POU4F3;PLXNA4;GFRA2;PTCH1;NRP1;RET;CXCL12;EGR2;SCN1B
	GO:0006814	sodium ion transport	http://amigo.geneontology.org/amigo/term/GO:0006814	213	14	4.54507	3.08026	0.000197466	0.0111897	41;610;1272;5349;6324;6328;6330;6334;6547;9963;83959;200010;201780;259232	SLC5A9;SCN3A;SLC10A4;SLC23A1;SCN4B;CNTN1;ASIC1;SCN8A;NALCN;SLC8A3;HCN2;SCN1B;FXYD3;SLC4A11
	GO:0050905	neuromuscular process	http://amigo.geneontology.org/amigo/term/GO:0050905	107	8	2.28321	3.50384	0.00205951	0.0457353	2895;5457;5459;6531;7349;9543;64220;65217	UCN;GRID2;SLC6A3;POU4F3;PCDH15;POU4F1;IGDCC3;STRA6
	GO:0055123	digestive system development	http://amigo.geneontology.org/amigo/term/GO:0055123	142	11	3.03005	3.6303	0.000233729	0.0116864	1543;2735;4838;5156;5310;5979;6909;51339;55366;64220;140628	PDGFRA;RET;NODAL;LGR4;GLI1;DACT1;STRA6;CYP1A1;PKD1;TBX2;GATA5
	GO:0033555	multicellular organismal response to stress	http://amigo.geneontology.org/amigo/term/GO:0033555	74	7	1.57904	4.43307	0.000997852	0.0273605	41;774;2898;4914;5979;7349;644139	NTRK1;UCN;GRIK2;CACNA1B;RET;ASIC1;PIRT
	GO:0060840	artery development	http://amigo.geneontology.org/amigo/term/GO:0060840	83	8	1.77109	4.517	0.000386891	0.0149481	2138;6092;6899;6909;7021;8829;8928;64220	ROBO2;TFAP2B;EYA1;FOXH1;NRP1;STRA6;TBX2;TBX1
	GO:0060021	roof of mouth development	http://amigo.geneontology.org/amigo/term/GO:0060021	89	9	1.89912	4.73905	0.000116381	0.00899304	1302;3714;4223;5156;6899;6909;7049;8092;9242	TGFBR3;PDGFRA;COL11A2;MEOX2;MSC;ALX1;JAG2;TBX2;TBX1
	GO:0060037	pharyngeal system development	http://amigo.geneontology.org/amigo/term/GO:0060037	26	4	0.554798	7.20983	0.00209844	0.0457353	2138;3670;5727;6899	ISL1;EYA1;PTCH1;TBX1
	GO:0001945	lymph vessel development	http://amigo.geneontology.org/amigo/term/GO:0001945	25	4	0.533459	7.49823	0.00180561	0.0438505	5310;6899;54345;79652	TMEM204;PKD1;SOX18;TBX1
Day 30 - neurons	geneSet	description	link	size	overlap	expect	enrichmentRatio	pValue	FDR	overlapId	userId
DOWN and UP	GO:0023061	signal release	http://amigo.geneontology.org/amigo/term/GO:0023061	456	19	9.66871	1.9651	0.0040418	0.049079	150;185;777;1137;2625;3170;3172;3625;4826;5579;6926;9378;10814;51083;57586;60482;143425;169026;440279	CACNA1E;NRXN1;SLC5A7;INHBB;AGTR1;CPLX2;SLC30A8;GATA3;ADRA2A;SYT9;SYT13;GAL;TBX3;UNC13C;PRKCB;FOXA2;NNAT;HNF4A;CHRNA4
	GO:0072511	divalent inorganic cation transport	http://amigo.geneontology.org/amigo/term/GO:0072511	451	19	9.5627	1.98689	0.0035894	0.0442172	150;491;706;777;844;930;1137;3200;3208;5138;5579;6769;7223;8291;10267;27091;29986;55283;169026	HPCA;MCOLN3;CASQ1;CACNA1E;DYSF;RAMP1;ATP2B2;STAC;HOXA3;SLC30A8;ADRA2A;PDE2A;TRPC4;SLC39A2;PRKCB;CD19;CACNG5;CHRNA4;TSPO
	GO:0050769	positive regulation of neurogenesis	http://amigo.geneontology.org/amigo/term/GO:0050769	447	19	9.47789	2.00467	0.00325858	0.0407322	706;1002;1600;2624;2737;3082;4036;5080;5649;6324;7473;8536;9362;22943;55079;63950;151835;339479;440730	DMRTA2;DAB1;BRINP3;TRIM67;LRP2;CPNE9;CAMK1;FEZF2;GATA2;GLI3;HGF;RELN;DKK1;PAX6;CPNE6;WNT3;SCN1B;CDH4;TSPO
	GO:0061564	axon development	http://amigo.geneontology.org/amigo/term/GO:0061564	490	22	10.3896	2.1175	0.000787668	0.013042	706;1002;1600;1944;2625;2637;2668;2737;4685;4781;5080;5649;5909;6324;7473;9355;9378;10439;10716;23105;55079;64221	RAP1GAP;DAB1;EFNA3;NRXN1;TBR1;GBX2;FEZF2;GDNF;FSTL4;GLI3;RELN;NFIB;LHX2;OLFM1;GATA3;PAX6;ROBO3;WNT3;SCN1B;CDH4;NCAM2;TSPO
	GO:0034765	regulation of ion transmembrane transport	http://amigo.geneontology.org/amigo/term/GO:0034765	441	20	9.35067	2.13889	0.00119887	0.0175697	150;777;844;930;1804;3208;3739;3762;3765;3766;3786;5649;6324;6769;8291;27091;51083;81832;219527;388336	HPCA;KCNJ10;KCNJ9;CASQ1;CACNA1E;DYSF;STAC;RELN;DPP6;KCNQ3;ADRA2A;KCNA4;LRRC55;GAL;KCNJ5;CD19;SHISA6;CACNG5;NETO1;SCN1B
	GO:0099177	regulation of trans-synaptic signaling	http://amigo.geneontology.org/amigo/term/GO:0099177	417	19	8.84179	2.14889	0.00149778	0.0212186	794;999;1137;2668;3766;4887;4900;5579;5649;9378;10814;11170;22943;23657;27091;81832;143425;388336;440279	KCNJ10;NRXN1;FAM107A;SLC7A11;NPY2R;GDNF;CPLX2;RELN;DKK1;SYT9;NRGN;UNC13C;PRKCB;CDH1;CALB2;SHISA6;CACNG5;NETO1;CHRNA4
	GO:0050673	epithelial cell proliferation	http://amigo.geneontology.org/amigo/term/GO:0050673	372	17	7.88764	2.15527	0.00253797	0.0337074	185;284;2173;2255;2624;2625;3037;3249;3373;4163;4781;5080;6899;7039;8291;55612;219736	TGFA;DYSF;HYAL1;GATA2;AGTR1;FGF10;MCC;FABP7;ANGPT1;HAS2;NFIB;GATA3;STOX1;PAX6;HPN;FERMT1;TBX1
	GO:0043062	extracellular structure organization	http://amigo.geneontology.org/amigo/term/GO:0043062	400	19	8.48133	2.24021	0.000922341	0.0147923	101;176;185;999;1294;1308;1513;2294;2295;3037;3249;3373;3680;4146;5444;7093;55612;255743;340267	MATN1;CTSK;ITGA9;COL7A1;HYAL1;AGTR1;NPNT;FOXF2;COL28A1;PON1;HAS2;TLL2;COL17A1;ADAM8;ACAN;CDH1;FOXF1;HPN;FERMT1
	GO:0060537	muscle tissue development	http://amigo.geneontology.org/amigo/term/GO:0060537	371	18	7.86643	2.2882	0.000983891	0.0154872	844;1958;2626;3776;4036;5307;6899;6909;6910;6926;6943;7093;8320;9421;22943;23414;57057;63950	DMRTA2;CASQ1;KCNK2;LRP2;EOMES;PITX1;EGR1;HAND1;TCF21;TBX20;GATA4;ZFPM2;DKK1;TLL2;TBX5;TBX3;TBX2;TBX1
	GO:0001525	angiogenesis	http://amigo.geneontology.org/amigo/term/GO:0001525	487	25	10.326	2.42107	4.32252e-05	0.00118521	101;185;284;1944;2255;2624;2626;2637;3082;3087;3200;3373;4881;5579;6850;6899;6943;8291;9421;9464;10253;10267;10451;55273;57057	VAV3;NPR1;EFNA3;DYSF;GBX2;RAMP1;HYAL1;GATA2;AGTR1;HAND2;FGF10;HAND1;TCF21;HOXA3;TBX20;HGF;GATA4;ANGPT1;SYK;HHEX;ADAM8;SPRY2;PRKCB;TMEM100;TBX1
	GO:0032409	regulation of transporter activity	http://amigo.geneontology.org/amigo/term/GO:0032409	247	13	5.23722	2.48223	0.00241431	0.032574	150;844;3208;5444;5649;6324;6769;8291;27091;51083;81832;219527;388336	HPCA;CASQ1;DYSF;STAC;PON1;RELN;ADRA2A;LRRC55;GAL;SHISA6;CACNG5;NETO1;SCN1B
	GO:0050890	cognition	http://amigo.geneontology.org/amigo/term/GO:0050890	283	15	6.00054	2.49977	0.00107335	0.0160061	814;1137;3776;4900;5649;9378;9757;10716;11170;22943;23657;81832;84152;152789;164312	KCNK2;NRXN1;TBR1;FAM107A;JAKMIP1;SLC7A11;CAMK4;RELN;DKK1;NRGN;PPP1R1B;NETO1;KMT2B;LRRN4;CHRNA4
	GO:0006836	neurotransmitter transport	http://amigo.geneontology.org/amigo/term/GO:0006836	268	15	5.68249	2.63969	0.000616428	0.0107639	1137;2668;3766;5579;6581;6850;7223;9378;10814;23657;57586;60482;143425;388662;440279	SLC6A17;KCNJ10;NRXN1;SLC5A7;SLC7A11;GDNF;CPLX2;SLC22A3;SYK;SYT9;SYT13;TRPC4;UNC13C;PRKCB;CHRNA4
	GO:0043491	protein kinase B signaling	http://amigo.geneontology.org/amigo/term/GO:0043491	232	13	4.91917	2.64272	0.00138708	0.0199833	101;284;930;2155;2255;2625;3059;3082;10253;23551;55273;85453;219736	HCLS1;FGF10;HGF;TSPYL5;ANGPT1;GATA3;STOX1;ADAM8;SPRY2;F7;CD19;TMEM100;RASD2
	GO:0048732	gland development	http://amigo.geneontology.org/amigo/term/GO:0048732	434	25	9.20224	2.71673	6.1977e-06	0.000240297	326;706;999;2255;2294;2624;2625;2737;3082;3172;3200;3205;3219;3249;3400;4781;5080;5307;5308;6899;6909;6926;6943;7473;9464	GATA2;PITX2;HAND2;FGF10;PITX1;ID4;TCF21;HOXA3;HOXA9;GLI3;HGF;NFIB;GATA3;PAX6;TBX3;CDH1;FOXF1;WNT3;HOXB9;TBX2;HPN;HNF4A;AIRE;TBX1;TSPO
	GO:0060560	developmental growth involved in morphogenesis	http://amigo.geneontology.org/amigo/term/GO:0060560	225	13	4.77075	2.72494	0.0010508	0.0159496	1002;2016;2255;6456;6909;7473;9355;9362;10253;10439;23105;51083;151835	EMX1;CPNE9;FGF10;FSTL4;SH3GL2;LHX2;OLFM1;GAL;SPRY2;CPNE6;WNT3;TBX2;CDH4
	GO:0015850	organic hydroxy compound transport	http://amigo.geneontology.org/amigo/term/GO:0015850	240	14	5.0888	2.75114	0.000620506	0.0107639	150;185;706;1137;2668;4887;5444;6579;6581;6850;9429;51083;57586;143425	AGTR1;ABCG2;NPY2R;GDNF;SLC22A3;PON1;SYK;ADRA2A;SYT9;SYT13;GAL;SLCO1A2;CHRNA4;TSPO
	GO:0061458	reproductive system development	http://amigo.geneontology.org/amigo/term/GO:0061458	428	25	9.07502	2.75481	4.86028e-06	0.000206562	639;2255;2295;2624;2625;2626;2737;2796;3205;3206;3207;3400;3625;4036;4257;6615;6926;6943;7274;8320;9421;9757;23414;80000;132625	INHBB;LRP2;EOMES;GATA2;ZFP42;FGF10;HAND1;FOXF2;ID4;PRDM1;TCF21;HOXA9;HOXA10;HOXA11;GLI3;GATA4;GNRH1;TTPA;ZFPM2;GATA3;MGST1;TBX3;GREB1L;KMT2B;SNAI1
	GO:0006813	potassium ion transport	http://amigo.geneontology.org/amigo/term/GO:0006813	229	14	4.85556	2.88329	0.000388595	0.00750695	150;1804;3249;3739;3762;3765;3766;3776;3786;10060;51083;81832;84561;219527	KCNJ10;KCNJ9;KCNK2;SLC12A8;DPP6;KCNQ3;ADRA2A;KCNA4;LRRC55;GAL;KCNJ5;ABCC9;NETO1;HPN
	GO:0061448	connective tissue development	http://amigo.geneontology.org/amigo/term/GO:0061448	265	17	5.61888	3.02551	5.22215e-05	0.0013451	176;1294;1513;1958;2737;3200;3207;3373;3400;4146;4781;5307;6615;8092;9350;9421;9464	MATN1;CTSK;COL7A1;HYAL1;HAND2;PITX1;EGR1;HAND1;ID4;HOXA3;HOXA11;GLI3;NFIB;CER1;ALX1;ACAN;SNAI1
	GO:0001655	urogenital system development	http://amigo.geneontology.org/amigo/term/GO:0001655	326	21	6.91228	3.03807	6.47996e-06	0.000240297	185;284;1958;2018;2255;2294;2624;2625;2668;2737;3037;3207;3217;3400;6943;7475;9350;79633;80000;170690;255743	WNT6;GATA2;AGTR1;NPNT;FAT4;ADAMTS16;GDNF;FGF10;EGR1;ID4;TCF21;HOXA11;GLI3;ANGPT1;HAS2;CER1;GATA3;EMX2;FOXF1;HOXB7;GREB1L
	GO:0035265	organ growth	http://amigo.geneontology.org/amigo/term/GO:0035265	170	11	3.60456	3.05169	0.00101576	0.0156981	1294;2255;2626;3776;4146;6909;6910;9350;10253;23414;57057	MATN1;KCNK2;COL7A1;FGF10;TBX20;GATA4;ZFPM2;CER1;TBX5;SPRY2;TBX2
	GO:0043583	ear development	http://amigo.geneontology.org/amigo/term/GO:0043583	212	14	4.4951	3.1145	0.000176075	0.00404497	2255;2624;2625;2637;2737;3208;3249;3776;6899;10253;55283;57822;79633;219736	GRHL3;HPCA;MCOLN3;KCNK2;GBX2;GATA2;FAT4;FGF10;GLI3;GATA3;STOX1;SPRY2;HPN;TBX1
	GO:0098742	cell-cell adhesion via plasma-membrane adhesion molecules	http://amigo.geneontology.org/amigo/term/GO:0098742	270	18	5.7249	3.14416	1.8875e-05	0.000594214	999;1002;1007;1010;1366;1600;5100;9378;11122;56103;56108;56110;57575;57717;60437;64221;79633;140628	DAB1;NRXN1;FAT4;PCDH10;CDH12;CDH9;PCDHB16;PCDHGB2;PCDHGA5;PCDHGA7;ROBO3;PCDH8;CDH1;CLDN7;PTPRT;CDH26;CDH4;GATA5
	GO:0090596	sensory organ morphogenesis	http://amigo.geneontology.org/amigo/term/GO:0090596	250	17	5.30083	3.20704	2.50009e-05	0.00070836	362;639;1735;2255;2295;2624;2625;2637;2737;3249;5080;5308;6899;6909;10253;57822;219736	GRHL3;GBX2;GATA2;PITX2;FGF10;FOXF2;PRDM1;GLI3;GATA3;STOX1;PAX6;AQP5;SPRY2;DIO3;TBX2;HPN;TBX1
	GO:0097485	neuron projection guidance	http://amigo.geneontology.org/amigo/term/GO:0097485	260	18	5.51286	3.26509	1.1323e-05	0.000401023	1002;1600;1944;2625;2637;2668;2737;4781;5080;5649;5909;6324;7473;9355;9378;10716;55079;64221	RAP1GAP;DAB1;EFNA3;NRXN1;TBR1;GBX2;FEZF2;GDNF;GLI3;RELN;NFIB;LHX2;GATA3;PAX6;ROBO3;WNT3;SCN1B;CDH4
	GO:0007548	sex differentiation	http://amigo.geneontology.org/amigo/term/GO:0007548	266	19	5.64008	3.36874	4.10388e-06	0.000193794	1602;2255;2295;2625;2626;2796;3172;3205;3206;3207;3625;4036;4257;6926;6943;9757;23414;80000;132625	INHBB;LRP2;ZFP42;FGF10;FOXF2;TCF21;HOXA9;HOXA10;HOXA11;GATA4;GNRH1;ZFPM2;GATA3;MGST1;TBX3;DACH1;GREB1L;KMT2B;HNF4A
	GO:0015696	ammonium transport	http://amigo.geneontology.org/amigo/term/GO:0015696	112	8	2.37477	3.36874	0.0026375	0.0344903	1137;2668;4887;6581;6850;57586;60482;143425	SLC5A7;NPY2R;GDNF;SLC22A3;SYK;SYT9;SYT13;CHRNA4
	GO:0015893	drug transport	http://amigo.geneontology.org/amigo/term/GO:0015893	216	16	4.57992	3.49351	1.51483e-05	0.000515043	362;1137;2668;3766;4036;4887;6542;6581;9429;23657;51083;57586;83959;114757;143425;388662	SLC6A17;KCNJ10;LRP2;ABCG2;SLC7A11;NPY2R;GDNF;SLC22A3;SLC7A2;SYT9;SYT13;GAL;AQP5;CYGB;SLC4A11;CHRNA4
	GO:0035148	tube formation	http://amigo.geneontology.org/amigo/term/GO:0035148	145	11	3.07448	3.57784	0.000265537	0.00564266	2255;2625;2668;4036;4781;7475;8092;9355;9421;57822;131405	GRHL3;LRP2;WNT6;TRIM71;GDNF;FGF10;HAND1;NFIB;LHX2;GATA3;ALX1
	GO:0002009	morphogenesis of an epithelium	http://amigo.geneontology.org/amigo/term/GO:0002009	480	37	10.1776	3.63544	1.00067e-11	2.83522e-09	326;2255;2294;2295;2625;2626;2637;2668;2737;3082;3207;3214;3217;3400;4036;5100;6615;6909;6910;6926;6943;7475;8092;9355;9421;9464;10253;22943;50855;57057;57822;79633;80000;131405;170690;219736;255743	GRHL3;LRP2;WNT6;GBX2;TRIM71;NPNT;FAT4;HAND2;ADAMTS16;GDNF;FGF10;HAND1;FOXF2;ID4;TCF21;HOXA11;TBX20;GLI3;HGF;GATA4;LHX2;GATA3;DKK1;STOX1;ALX1;TBX5;TBX3;PCDH8;SPRY2;PARD6A;FOXF1;HOXB4;HOXB7;TBX2;GREB1L;SNAI1;AIRE
	GO:0030534	adult behavior	http://amigo.geneontology.org/amigo/term/GO:0030534	141	11	2.98967	3.67934	0.000207995	0.00465251	1137;1600;2668;3170;3218;3766;9378;23657;51286;84152;124925	DAB1;KCNJ10;NRXN1;SLC7A11;GDNF;CEND1;SEZ6;PPP1R1B;HOXB8;FOXA2;CHRNA4
	GO:0048863	stem cell differentiation	http://amigo.geneontology.org/amigo/term/GO:0048863	202	16	4.28307	3.73564	6.50214e-06	0.000240297	2624;2625;2626;2637;2668;3214;4005;5308;6899;6909;6910;7473;8092;8320;9464;29947	GBX2;EOMES;GATA2;PITX2;HAND2;GDNF;GATA4;GATA3;LMO2;ALX1;TBX5;WNT3;HOXB4;TBX2;DNMT3L;TBX1
	GO:0042476	odontogenesis	http://amigo.geneontology.org/amigo/term/GO:0042476	126	10	2.67162	3.74305	0.00034994	0.00695049	258;362;2255;2737;5308;6899;7475;9421;9464;256764	WNT6;AMBN;PITX2;HAND2;FGF10;HAND1;GLI3;AQP5;WDR72;TBX1
	GO:0030900	forebrain development	http://amigo.geneontology.org/amigo/term/GO:0030900	375	30	7.95125	3.77299	4.26297e-10	7.24705e-08	999;1600;2016;2018;2173;2255;2624;2637;2737;3400;4036;4781;4900;5080;5307;5308;5649;6751;6926;8320;8646;9355;10716;22943;23657;55079;57282;63950;79633;152789	DMRTA2;DAB1;EMX1;TBR1;SLC4A10;LRP2;GBX2;EOMES;FEZF2;GATA2;CHRD;JAKMIP1;PITX2;FAT4;SLC7A11;FGF10;PITX1;ID4;FABP7;GLI3;RELN;NFIB;LHX2;DKK1;EMX2;PAX6;NRGN;TBX3;SSTR1;CDH1
	GO:0007369	gastrulation	http://amigo.geneontology.org/amigo/term/GO:0007369	175	14	3.71058	3.77299	2.20136e-05	0.000645226	1294;2294;3170;3172;3207;6615;7473;8320;8646;9350;9421;22943;57057;83595	EOMES;COL7A1;CHRD;HAND1;HOXA11;TBX20;SOX7;CER1;DKK1;FOXF1;WNT3;FOXA2;HNF4A;SNAI1
	GO:0045995	regulation of embryonic development	http://amigo.geneontology.org/amigo/term/GO:0045995	125	10	2.65042	3.77299	0.000328207	0.00680429	2624;2625;2668;3170;3172;6615;6909;22943;57822;219736	GRHL3;GATA2;GDNF;GATA3;DKK1;STOX1;TBX2;FOXA2;HNF4A;SNAI1
	GO:0048705	skeletal system morphogenesis	http://amigo.geneontology.org/amigo/term/GO:0048705	234	19	4.96158	3.82943	6.04522e-07	3.67031e-05	176;1294;2737;3037;3200;3207;3214;3216;3217;3218;3224;3225;3373;4146;6899;6913;8092;9350;60676	MATN1;TBX15;PAPPA2;COL7A1;HYAL1;HOXA3;HOXA11;GLI3;HAS2;CER1;HOXC9;HOXC8;ALX1;ACAN;HOXB4;HOXB6;HOXB7;HOXB8;TBX1
	GO:0007626	locomotory behavior	http://amigo.geneontology.org/amigo/term/GO:0007626	197	16	4.17705	3.83045	4.71417e-06	0.000206562	1137;1600;1958;2668;3170;3218;3766;4887;23551;51286;55079;55283;57282;83715;84152;124925	ESPN;DAB1;MCOLN3;KCNJ10;SLC4A10;FEZF2;NPY2R;GDNF;EGR1;CEND1;SEZ6;PPP1R1B;HOXB8;FOXA2;CHRNA4;RASD2
	GO:0072089	stem cell proliferation	http://amigo.geneontology.org/amigo/term/GO:0072089	109	9	2.31116	3.89414	0.00051435	0.0095043	2009;2737;3400;5080;6926;7473;55612;63950;131405	DMRTA2;TRIM71;ID4;GLI3;PAX6;TBX3;EML1;WNT3;FERMT1
	GO:0003007	heart morphogenesis	http://amigo.geneontology.org/amigo/term/GO:0003007	250	21	5.30083	3.96164	8.58608e-08	7.58296e-06	2294;2625;2626;3037;4036;4887;5308;6615;6899;6909;6910;6926;9421;9464;10439;22943;23414;55273;57057;79633;140628	LRP2;PITX2;FAT4;NPY2R;HAND2;HAND1;TBX20;GATA4;ZFPM2;HAS2;OLFM1;GATA3;DKK1;TBX5;TBX3;FOXF1;TMEM100;TBX2;SNAI1;GATA5;TBX1
	GO:0045165	cell fate commitment	http://amigo.geneontology.org/amigo/term/GO:0045165	249	21	5.27963	3.97755	8.017e-08	7.58296e-06	639;2255;2624;2625;2737;3170;3207;3662;5080;5307;6899;6909;6926;7473;7475;8320;10253;10716;22943;55079;63950	DMRTA2;TBR1;WNT6;EOMES;FEZF2;GATA2;FGF10;PITX1;IRF4;PRDM1;HOXA11;GLI3;GATA3;DKK1;PAX6;TBX3;SPRY2;WNT3;TBX2;FOXA2;TBX1
	GO:0060840	artery development	http://amigo.geneontology.org/amigo/term/GO:0060840	83	7	1.75988	3.97755	0.00188755	0.026302	639;2294;2737;4036;6899;6909;9464	LRP2;HAND2;PRDM1;GLI3;FOXF1;TBX2;TBX1
	GO:0055123	digestive system development	http://amigo.geneontology.org/amigo/term/GO:0055123	142	12	3.01087	3.98556	4.97463e-05	0.00132139	639;1600;2255;2294;2295;2626;2737;6909;6943;56033;79633;140628	DAB1;FAT4;FGF10;FOXF2;PRDM1;TCF21;GLI3;GATA4;BARX1;FOXF1;TBX2;GATA5
	GO:0098739	import across plasma membrane	http://amigo.geneontology.org/amigo/term/GO:0098739	106	9	2.24755	4.00436	0.000418686	0.00790851	1261;3762;3765;3766;4036;6542;10060;23657;84561	KCNJ10;KCNJ9;CNGA3;LRP2;SLC12A8;SLC7A11;SLC7A2;KCNJ5;ABCC9
	GO:0048568	embryonic organ development	http://amigo.geneontology.org/amigo/term/GO:0048568	423	36	8.96901	4.01382	1.09235e-12	4.64248e-10	639;2255;2294;2295;2624;2625;2626;2637;2668;2737;3200;3207;3214;3216;3217;3218;3225;3249;3373;5080;6615;6899;6909;6913;6926;6943;7274;8092;8320;9421;9464;10253;23414;57057;57822;219736	GRHL3;TBX15;GBX2;EOMES;HYAL1;GATA2;HAND2;GDNF;FGF10;HAND1;FOXF2;PRDM1;TCF21;HOXA3;HOXA11;TBX20;GLI3;GATA4;TTPA;ZFPM2;GATA3;STOX1;PAX6;HOXC9;ALX1;TBX3;SPRY2;FOXF1;HOXB4;HOXB6;HOXB7;HOXB8;TBX2;HPN;SNAI1;TBX1
	GO:2001023	regulation of response to drug	http://amigo.geneontology.org/amigo/term/GO:2001023	93	8	1.97191	4.05698	0.000797863	0.013042	1137;2557;2668;3082;4887;51083;57586;143425	GABRA4;NPY2R;GDNF;HGF;SYT9;SYT13;GAL;CHRNA4
	GO:0021953	central nervous system neuron differentiation	http://amigo.geneontology.org/amigo/term/GO:0021953	179	16	3.79539	4.21564	1.34462e-06	7.1433e-05	2016;2624;2637;2737;3400;4781;5080;6324;7473;8320;10716;22943;51286;55079;57057;57282	EMX1;TBR1;SLC4A10;GBX2;EOMES;FEZF2;GATA2;ID4;TBX20;GLI3;NFIB;DKK1;CEND1;PAX6;WNT3;SCN1B
	GO:0048736	appendage development	http://amigo.geneontology.org/amigo/term/GO:0048736	177	16	3.75299	4.26327	1.15774e-06	6.56051e-05	2255;2737;3205;3206;3207;5307;5308;6909;6910;6926;7473;8092;9464;22943;23657;221833	PITX2;SLC7A11;HAND2;FGF10;PITX1;SP8;HOXA9;HOXA10;HOXA11;GLI3;DKK1;ALX1;TBX5;TBX3;WNT3;TBX2
	GO:0015844	monoamine transport	http://amigo.geneontology.org/amigo/term/GO:0015844	88	8	1.86589	4.28749	0.000551625	0.00997619	150;1137;2668;4887;6581;6850;57586;143425	NPY2R;GDNF;SLC22A3;SYK;ADRA2A;SYT9;SYT13;CHRNA4
	GO:2000027	regulation of animal organ morphogenesis	http://amigo.geneontology.org/amigo/term/GO:2000027	207	19	4.38909	4.32892	8.92113e-08	7.58296e-06	1735;2255;2625;2668;3082;3207;3217;3249;4781;6899;6909;6910;7475;9464;22943;50855;57822;140628;219736	GRHL3;WNT6;HAND2;GDNF;FGF10;HOXA11;HGF;NFIB;GATA3;DKK1;STOX1;TBX5;DIO3;PARD6A;HOXB7;TBX2;HPN;GATA5;TBX1
	GO:0001763	morphogenesis of a branching structure	http://amigo.geneontology.org/amigo/term/GO:0001763	196	18	4.15585	4.33124	1.94378e-07	1.50201e-05	639;2255;2294;2637;2668;2737;3082;3207;3217;6926;6943;7475;10253;57057;79633;80000;170690;255743	WNT6;GBX2;NPNT;FAT4;ADAMTS16;GDNF;FGF10;PRDM1;TCF21;HOXA11;TBX20;GLI3;HGF;TBX3;SPRY2;FOXF1;HOXB7;GREB1L
	GO:0035270	endocrine system development	http://amigo.geneontology.org/amigo/term/GO:0035270	128	12	2.71403	4.42148	1.76604e-05	0.00057736	706;999;2255;2624;2625;3170;3172;3200;5080;5307;5308;6899	GATA2;PITX2;FGF10;PITX1;HOXA3;GATA3;PAX6;CDH1;FOXA2;HNF4A;TBX1;TSPO
	GO:0050918	positive chemotaxis	http://amigo.geneontology.org/amigo/term/GO:0050918	64	6	1.35701	4.42148	0.00231281	0.0317079	284;2155;2255;2668;3082;64221	GDNF;FGF10;HGF;ANGPT1;ROBO3;F7
	GO:0021510	spinal cord development	http://amigo.geneontology.org/amigo/term/GO:0021510	104	10	2.20515	4.53485	7.13874e-05	0.0017337	1600;2624;2668;2737;3218;5080;5649;8646;57057;387804	DAB1;GATA2;CHRD;GDNF;TBX20;GLI3;RELN;PAX6;VSTM5;HOXB8
	GO:0003205	cardiac chamber development	http://amigo.geneontology.org/amigo/term/GO:0003205	164	16	3.47734	4.60121	4.13502e-07	2.70366e-05	639;2294;2625;2626;3776;4036;4887;6899;6909;6910;6926;9421;9464;23414;57057;80000	KCNK2;LRP2;NPY2R;HAND2;HAND1;PRDM1;TBX20;GATA4;ZFPM2;GATA3;TBX5;TBX3;FOXF1;TBX2;GREB1L;TBX1
	GO:0061351	neural precursor cell proliferation	http://amigo.geneontology.org/amigo/term/GO:0061351	143	14	3.03208	4.6173	2.11457e-06	0.000105728	2009;2016;2018;2173;2624;2637;2737;3400;4036;5080;9355;51286;63950;131405	DMRTA2;EMX1;LRP2;GBX2;TRIM71;GATA2;ID4;FABP7;GLI3;LHX2;EMX2;CEND1;PAX6;EML1
	GO:0060485	mesenchyme development	http://amigo.geneontology.org/amigo/term/GO:0060485	262	26	5.55527	4.68024	6.27541e-11	1.33353e-08	2255;2294;2295;2626;2637;2668;3037;3082;3170;3249;5308;6615;6899;6909;6910;6943;8092;8320;9350;9421;9464;10439;23414;55273;57057;140628	GBX2;EOMES;PITX2;HAND2;GDNF;FGF10;HAND1;FOXF2;TCF21;TBX20;HGF;GATA4;ZFPM2;HAS2;CER1;OLFM1;ALX1;TBX5;FOXF1;TMEM100;TBX2;HPN;FOXA2;SNAI1;GATA5;TBX1
	GO:0060021	roof of mouth development	http://amigo.geneontology.org/amigo/term/GO:0060021	89	9	1.8871	4.76923	0.000110913	0.00261879	2295;2737;6615;6899;6909;6926;6943;8092;9464	HAND2;FOXF2;TCF21;GLI3;ALX1;TBX3;TBX2;SNAI1;TBX1
	GO:0060976	coronary vasculature development	http://amigo.geneontology.org/amigo/term/GO:0060976	47	5	0.996556	5.01728	0.00307115	0.0389623	639;4036;6899;6910;9464	LRP2;HAND2;PRDM1;TBX5;TBX1
	GO:0048483	autonomic nervous system development	http://amigo.geneontology.org/amigo/term/GO:0048483	46	5	0.975353	5.12635	0.00279202	0.0359579	2625;2637;2668;6899;9464	GBX2;HAND2;GDNF;GATA3;TBX1
	GO:0007498	mesoderm development	http://amigo.geneontology.org/amigo/term/GO:0007498	124	14	2.62921	5.32479	3.71479e-07	2.63131e-05	2294;3207;6615;6899;6926;7473;8320;8646;9350;9355;9421;22943;23414;57057	EOMES;CHRD;HAND1;HOXA11;TBX20;ZFPM2;CER1;LHX2;DKK1;TBX3;FOXF1;WNT3;SNAI1;TBX1
	GO:0007389	pattern specification process	http://amigo.geneontology.org/amigo/term/GO:0007389	433	50	9.18104	5.44601	0	0	2016;2018;2255;2294;2626;2637;2668;2737;3087;3170;3200;3205;3206;3207;3214;3216;3217;3218;3219;3223;3224;3225;4036;5080;5100;5308;5649;6615;6899;6909;6910;6926;7473;7475;8092;8320;8646;9350;9355;9421;9464;10716;22943;55079;56033;57057;57822;63950;140628;221833	GRHL3;DMRTA2;EMX1;TBR1;LRP2;WNT6;GBX2;EOMES;FEZF2;CHRD;PITX2;HAND2;GDNF;FGF10;HAND1;SP8;HOXA3;HOXA9;HOXA10;HOXA11;TBX20;GLI3;RELN;GATA4;CER1;BARX1;LHX2;DKK1;HHEX;EMX2;PAX6;HOXC6;HOXC9;HOXC8;ALX1;TBX5;TBX3;PCDH8;FOXF1;WNT3;HOXB4;HOXB6;HOXB7;HOXB8;HOXB9;TBX2;FOXA2;SNAI1;GATA5;TBX1
	GO:0048706	embryonic skeletal system development	http://amigo.geneontology.org/amigo/term/GO:0048706	125	15	2.65042	5.65949	6.25273e-08	7.58296e-06	2737;3200;3205;3207;3214;3216;3217;3218;3219;3223;3225;3373;6899;6913;8092	TBX15;HYAL1;HOXA3;HOXA9;HOXA11;GLI3;HOXC6;HOXC9;ALX1;HOXB4;HOXB6;HOXB7;HOXB8;HOXB9;TBX1
	GO:0010463	mesenchymal cell proliferation	http://amigo.geneontology.org/amigo/term/GO:0010463	45	6	0.95415	6.28832	0.000351613	0.00695049	2294;4781;6899;8646;9464;79633	CHRD;FAT4;HAND2;NFIB;FOXF1;TBX1
	GO:0003170	heart valve development	http://amigo.geneontology.org/amigo/term/GO:0003170	56	8	1.18739	6.73749	2.19028e-05	0.000645226	639;2625;2626;6615;6910;10439;57057;140628	PRDM1;TBX20;GATA4;OLFM1;GATA3;TBX5;SNAI1;GATA5
	GO:0044331	cell-cell adhesion mediated by cadherin	http://amigo.geneontology.org/amigo/term/GO:0044331	42	6	0.89054	6.73749	0.00023885	0.0052057	999;1002;1007;1010;3170;60437	CDH12;CDH9;CDH1;FOXA2;CDH26;CDH4
	GO:0048536	spleen development	http://amigo.geneontology.org/amigo/term/GO:0048536	34	5	0.720913	6.93565	0.000697136	0.0118513	2255;3214;5308;6943;56033	PITX2;FGF10;TCF21;BARX1;HOXB4
	GO:0048645	animal organ formation	http://amigo.geneontology.org/amigo/term/GO:0048645	61	11	1.2934	8.5047	5.31791e-08	7.53371e-06	2255;2668;2737;3200;3207;4036;6910;9464;10716;22943;140628	TBR1;LRP2;HAND2;GDNF;FGF10;HOXA3;HOXA11;GLI3;DKK1;TBX5;GATA5
	GO:0031128	developmental induction	http://amigo.geneontology.org/amigo/term/GO:0031128	33	6	0.69971	8.57499	5.91931e-05	0.00147983	2255;2668;3207;7473;22943;140628	GDNF;FGF10;HOXA11;DKK1;WNT3;GATA5
Supplementary Table 5. WebGestalt over-representation analysis on validation dataset. Gene ontology categories for biological processes are listed. Categories highlighted in yellow have been observed in the original dataset.
