# Supplementary material for: Epigenome and transcriptome changes in KMT2D-related Kabuki syndrome Type 1 iPSCs, neuronal progenitors and cortical neurons
Source: PLoS Genet. 2025 Sep 19;21(9):e1011608. doi: 10.1371/journal.pgen.1011608 (PMC12468740; doi:10.1371/journal.pgen.1011608)
Supplement: S1 Appendix — (XLSX) [file pgen.1011608.s019.xlsx]

## Sheet: S1 Appendix
GeneId	baseMean	log2FoldChange	lfcSE	stat	pvalue	padj	Geneid_no_version	external_gene_name	gene_biotype	chromosome_name	start_position	end_position	strand	diffexpressed
ENSG00000134184.8	97.2529	-9.14895	1.21616	-7.52281	5.36102e-14	2.12832e-11	ENSG00000134184	GSTM1	protein_coding	1	110230436	110251661	1	DOWN
ENSG00000236956.1	44.0085	-8.95991	1.3105	-6.83702	8.0855e-12	2.59265e-09	ENSG00000236956	NF1P8	pseudogene	2	131947407	131955066	-1	DOWN
ENSG00000143631.10	34.7625	-8.63746	1.44264	-5.98725	2.13418e-09	4.09026e-07	ENSG00000143631	FLG	protein_coding	1	152274651	152297679	-1	DOWN
ENSG00000231431.3	54.5783	-8.2981	1.39414	-5.95214	2.64663e-09	4.95841e-07	ENSG00000231431	FAR2P4	pseudogene	2	132046326	132066641	1	DOWN
ENSG00000169877.5	45.7468	-8.04286	1.34116	-5.99696	2.01051e-09	3.89806e-07	ENSG00000169877	AHSP	protein_coding	16	31539185	31540124	1	DOWN
ENSG00000164756.8	38.001	-7.79022	1.25466	-6.20902	5.33165e-10	1.27e-07	ENSG00000164756	SLC30A8	protein_coding	8	117962512	118188953	1	DOWN
ENSG00000261172.1	17.462	-7.62335	1.44581	-5.27272	1.34418e-07	1.47453e-05	ENSG00000261172	RP11-356C4.5	lincRNA	16	90176982	90234633	-1	DOWN
ENSG00000237975.2	16.4704	-7.55538	1.38455	-5.45694	4.84409e-08	6.07296e-06	ENSG00000237975	FLG-AS1	antisense	1	152140601	152339163	1	DOWN
ENSG00000115828.11	73.1552	-7.3683	0.926604	-7.95194	1.8362e-15	8.27482e-13	ENSG00000115828	QPCT	protein_coding	2	37571717	37600465	1	DOWN
ENSG00000234273.1	49.3848	-7.33233	1.12989	-6.48943	8.61607e-11	2.47697e-08	ENSG00000234273	AC073071.1	lincRNA	7	109162038	109237223	-1	DOWN
ENSG00000262539.1	26.0763	-7.24971	1.32263	-5.48128	4.22254e-08	5.54624e-06	ENSG00000262539	RP11-259G18.3	pseudogene	17	44336917	44337972	-1	DOWN
ENSG00000267372.1	13.3133	-7.23366	1.42677	-5.06994	3.97938e-07	3.68624e-05	ENSG00000267372	AC005330.2	lincRNA	19	1321224	1322863	1	DOWN
ENSG00000248796.1	12.9895	-7.20046	1.41172	-5.10048	3.38791e-07	3.1736e-05	ENSG00000248796	MED15P8	pseudogene	2	131958715	131960514	-1	DOWN
ENSG00000182983.10	169.641	-7.03865	0.638333	-11.0266	2.84346e-28	5.26798e-25	ENSG00000182983	ZNF662	protein_coding	3	42947223	42960825	1	DOWN
ENSG00000223977.1	7.72631	-6.44437	1.60701	-4.01015	6.06791e-05	0.00238469	ENSG00000223977	AC138623.1	pseudogene	2	83446014	83446229	-1	DOWN
ENSG00000205571.8	24.7006	-6.3213	1.15925	-5.45293	4.95478e-08	6.16537e-06	ENSG00000205571	SMN2	protein_coding	5	69345350	69374349	1	DOWN
ENSG00000106302.5	20.2757	-6.15181	1.28092	-4.80266	1.56568e-06	0.000116028	ENSG00000106302	HYAL4	protein_coding	7	123469037	123517532	1	DOWN
ENSG00000095917.9	35.9432	-6.0789	1.22766	-4.95163	7.35946e-07	6.07483e-05	ENSG00000095917	TPSD1	protein_coding	16	1306060	1308532	1	DOWN
ENSG00000204150.7	11.358	-6.03522	1.5453	-3.90554	9.40169e-05	0.00333958	ENSG00000204150	CTGLF11P	pseudogene	10	47708307	47730235	1	DOWN
ENSG00000049247.9	32.9225	-6.01943	1.09831	-5.48061	4.23853e-08	5.54624e-06	ENSG00000049247	UTS2	protein_coding	1	7903143	7913572	-1	DOWN
ENSG00000012223.8	10.8539	-5.97808	1.44624	-4.13353	3.57235e-05	0.0015634	ENSG00000012223	LTF	protein_coding	3	46477136	46526724	-1	DOWN
ENSG00000133433.6	27.8018	-5.94489	1.14354	-5.19865	2.00738e-07	2.09194e-05	ENSG00000133433	GSTT2B	protein_coding	22	24299601	24303373	-1	DOWN
ENSG00000081277.7	28.7968	-5.8171	1.10425	-5.26792	1.37981e-07	1.50372e-05	ENSG00000081277	PKP1	protein_coding	1	201252580	201302121	1	DOWN
ENSG00000270230.1	18.6686	-5.80126	1.34091	-4.32635	1.516e-05	0.000775392	ENSG00000270230	RP11-475J5.11	pseudogene	5	99382154	99382674	1	DOWN
ENSG00000236516.1	15.7462	-5.67074	1.44072	-3.93604	8.28382e-05	0.0030357	ENSG00000236516	KLF2P4	pseudogene	2	132056793	132058017	-1	DOWN
ENSG00000233854.1	7.08166	-5.29735	1.56088	-3.39381	0.000689266	0.0151221	ENSG00000233854	POU6F2-AS2	antisense	7	39023843	39053151	-1	DOWN
ENSG00000153446.11	93.8057	-5.15717	0.564921	-9.12901	6.91282e-20	4.80268e-17	ENSG00000153446	C16orf89	protein_coding	16	5094123	5116111	-1	DOWN
ENSG00000257084.1	11.3661	-5.06051	1.37082	-3.69159	0.000222858	0.00651917	ENSG00000257084	U47924.27	lincRNA	12	7072409	7073610	1	DOWN
ENSG00000136383.6	681.015	-4.97075	0.304835	-16.3064	8.89048e-60	4.94133e-56	ENSG00000136383	ALPK3	protein_coding	15	85359911	85416713	1	DOWN
ENSG00000233217.1	25.5931	-4.93151	0.945065	-5.21817	1.80704e-07	1.91915e-05	ENSG00000233217	MROH3P	pseudogene	1	200890122	200935658	1	DOWN
ENSG00000227827.3	88.9989	-4.85601	0.473782	-10.2495	1.18998e-24	1.52628e-21	ENSG00000227827	RP11-958N24.2	pseudogene	16	16450081	16471364	1	DOWN
ENSG00000254852.4	22.1975	-4.84555	0.881826	-5.4949	3.90925e-08	5.2943e-06	ENSG00000254852	NPIPA2	protein_coding	16	14841923	14859270	1	DOWN
ENSG00000229150.1	24.7584	-4.84521	0.873273	-5.54833	2.88406e-08	4.07533e-06	ENSG00000229150	CRYGEP	pseudogene	2	208972957	208977235	-1	DOWN
ENSG00000141096.4	778.647	-4.83015	1.23684	-3.90523	9.41347e-05	0.00333958	ENSG00000141096	DPEP3	protein_coding	16	68009566	68014732	-1	DOWN
ENSG00000133488.10	71.8395	-4.56321	0.636334	-7.17109	7.44027e-13	2.69694e-10	ENSG00000133488	SEC14L4	protein_coding	22	30884900	30901698	-1	DOWN
ENSG00000112041.8	81.8919	-4.56218	0.47335	-9.63806	5.52213e-22	4.8461e-19	ENSG00000112041	TULP1	protein_coding	6	35465651	35480715	-1	DOWN
ENSG00000272221.1	16.4312	-4.52835	1.00248	-4.51717	6.26725e-06	0.000378147	ENSG00000272221	XXbac-BPG181B23.7	lincRNA	6	31362066	31363272	-1	DOWN
ENSG00000231579.3	10.2726	-4.52703	1.21906	-3.71353	0.00020439	0.00610751	ENSG00000231579	RPL7P21	pseudogene	5	142712170	142712804	1	DOWN
ENSG00000146833.11	176.963	-4.52551	1.33759	-3.38334	0.00071611	0.0153871	ENSG00000146833	TRIM4	protein_coding	7	99474581	99517223	-1	DOWN
ENSG00000099984.6	63.609	-4.47589	0.69713	-6.42044	1.35879e-10	3.65426e-08	ENSG00000099984	GSTT2	protein_coding	22	24322339	24326106	1	DOWN
ENSG00000238266.1	112.502	-4.41749	1.51786	-2.91034	0.00361032	0.0490478	ENSG00000238266	LINC00707	lincRNA	10	6821560	6884868	1	DOWN
ENSG00000262943.3	58.9896	-4.21187	0.579153	-7.27248	3.52954e-13	1.33754e-10	ENSG00000262943	ALOX12P2	pseudogene	17	6757180	6857426	1	DOWN
ENSG00000184144.5	67.764	-4.19936	0.573391	-7.32373	2.41179e-13	9.35215e-11	ENSG00000184144	CNTN2	protein_coding	1	205012325	205047627	1	DOWN
ENSG00000163737.3	19.8266	-4.12357	0.87524	-4.71135	2.46076e-06	0.000170962	ENSG00000163737	PF4	protein_coding	4	74846794	74847841	-1	DOWN
ENSG00000249119.1	1608.93	-4.10387	0.59705	-6.87357	6.26132e-12	2.08803e-09	ENSG00000249119	MTND6P4	pseudogene	5	134259813	134260334	1	DOWN
ENSG00000187094.7	12.2691	-4.0844	1.09626	-3.72576	0.000194727	0.00591058	ENSG00000187094	CCK	protein_coding	3	42299317	42307699	-1	DOWN
ENSG00000105219.4	27.8202	-4.06864	0.792248	-5.13557	2.81295e-07	2.74287e-05	ENSG00000105219	CNTD2	protein_coding	19	40728115	40732597	-1	DOWN
ENSG00000073146.11	11.8658	-3.94273	1.15791	-3.40505	0.000661529	0.0145904	ENSG00000073146	MOV10L1	protein_coding	22	50528308	50600119	1	DOWN
ENSG00000167880.3	34.8114	-3.86301	0.825911	-4.67727	2.90714e-06	0.000197048	ENSG00000167880	EVPL	protein_coding	17	74000583	74023533	-1	DOWN
ENSG00000250508.1	9.7235	-3.85121	1.15611	-3.33119	0.000864765	0.0174777	ENSG00000250508	RP11-757G1.6	lincRNA	11	68638132	68642010	1	DOWN
ENSG00000057593.9	32.9022	-3.82628	0.743795	-5.14426	2.68574e-07	2.68156e-05	ENSG00000057593	F7	protein_coding	13	113760105	113774995	1	DOWN
ENSG00000106341.6	24.1529	-3.79117	1.00471	-3.77339	0.000161047	0.00509546	ENSG00000106341	PPP1R17	protein_coding	7	31726329	31748069	1	DOWN
ENSG00000140403.8	149.687	-3.74765	0.411927	-9.09786	9.21309e-20	6.14476e-17	ENSG00000140403	DNAJA4	protein_coding	15	78556428	78574538	1	DOWN
ENSG00000160224.12	26.1441	-3.74733	0.795779	-4.70902	2.48916e-06	0.000172217	ENSG00000160224	AIRE	protein_coding	21	45705721	45718531	1	DOWN
ENSG00000125414.14	16.0631	-3.74562	1.07561	-3.48233	0.000497075	0.0118543	ENSG00000125414	MYH2	protein_coding	17	10424465	10453274	-1	DOWN
ENSG00000215030.4	936.423	-3.73224	0.251917	-14.8154	1.16552e-49	4.85847e-46	ENSG00000215030	RPL13P12	pseudogene	17	17286691	17287326	-1	DOWN
ENSG00000186891.9	12.4956	-3.71276	1.08073	-3.43541	0.000591654	0.0133857	ENSG00000186891	TNFRSF18	protein_coding	1	1138888	1142071	-1	DOWN
ENSG00000167644.7	9.89851	-3.68214	1.06752	-3.44926	0.000562128	0.0130179	ENSG00000167644	C19orf33	protein_coding	19	38794801	38795649	1	DOWN
ENSG00000173762.3	13.0677	-3.6674	0.893482	-4.10462	4.04979e-05	0.00171131	ENSG00000173762	CD7	protein_coding	17	80272744	80275478	-1	DOWN
ENSG00000007038.6	11.1116	-3.63676	0.991259	-3.66883	0.000243664	0.00700491	ENSG00000007038	PRSS21	protein_coding	16	2867164	2876305	1	DOWN
ENSG00000188389.6	16.6493	-3.61625	1.01333	-3.56868	0.000358789	0.00933298	ENSG00000188389	PDCD1	protein_coding	2	242792033	242801060	-1	DOWN
ENSG00000253831.1	41.9478	-3.61025	0.729949	-4.9459	7.57927e-07	6.22546e-05	ENSG00000253831	ETV3L	protein_coding	1	157061836	157069600	-1	DOWN
ENSG00000148346.7	15.431	-3.50828	1.08995	-3.21874	0.00128755	0.0236178	ENSG00000148346	LCN2	protein_coding	9	130911350	130915734	1	DOWN
ENSG00000189280.3	9.47401	-3.47136	1.0075	-3.44553	0.000569946	0.0131307	ENSG00000189280	GJB5	protein_coding	1	35220648	35224113	1	DOWN
ENSG00000271736.1	22.9885	-3.45864	0.939826	-3.68009	0.000233152	0.00673757	ENSG00000271736	RP11-85G21.3	lincRNA	1	157250506	157252858	1	DOWN
ENSG00000132259.8	22.152	-3.45633	0.861312	-4.01287	5.99849e-05	0.00236451	ENSG00000132259	CNGA4	protein_coding	11	6255995	6265659	1	DOWN
ENSG00000168631.7	8.80074	-3.45271	1.0606	-3.25544	0.00113216	0.0216736	ENSG00000168631	DPCR1	protein_coding	6	30908749	30921998	1	DOWN
ENSG00000167754.8	19.3526	-3.42533	0.785107	-4.36289	1.28358e-05	0.000686719	ENSG00000167754	KLK5	protein_coding	19	51446559	51456349	-1	DOWN
ENSG00000270168.1	11.1888	-3.41844	0.92914	-3.67915	0.000234014	0.00675079	ENSG00000270168	LA16c-380H5.4	lincRNA	16	3051301	3052017	1	DOWN
ENSG00000153303.12	14.5232	-3.40918	1.00984	-3.37595	0.0007356	0.0156646	ENSG00000153303	FRMD1	protein_coding	6	168456425	168482237	-1	DOWN
ENSG00000243566.2	39.8835	-3.39255	0.734928	-4.61617	3.90895e-06	0.000255599	ENSG00000243566	UPK3B	protein_coding	7	76139745	76648340	1	DOWN
ENSG00000249378.1	12.1249	-3.38632	0.987236	-3.4301	0.000603348	0.0135582	ENSG00000249378	LINC01060	lincRNA	4	189321890	189602205	1	DOWN
ENSG00000261121.1	10.6244	-3.35796	1.11322	-3.01645	0.00255757	0.0380079	ENSG00000261121	RP11-496D24.2	lincRNA	4	24661479	24673191	1	DOWN
ENSG00000234511.4	16.5833	-3.32786	0.925677	-3.59506	0.000324318	0.00872205	ENSG00000234511	C5orf58	protein_coding	5	169659451	169679579	1	DOWN
ENSG00000238072.1	11.4182	-3.32641	1.04145	-3.19403	0.00140301	0.0249849	ENSG00000238072	RP11-305M3.2	pseudogene	7	129049954	129050211	-1	DOWN
ENSG00000196502.7	131.813	-3.2761	0.374539	-8.74703	2.19034e-18	1.40468e-15	ENSG00000196502	SULT1A1	protein_coding	16	28616903	28634946	-1	DOWN
ENSG00000171777.11	49.2412	-3.27579	0.497112	-6.58964	4.40894e-11	1.28973e-08	ENSG00000171777	RASGRP4	protein_coding	19	38899695	38916945	-1	DOWN
ENSG00000166268.6	13.7494	-3.24577	0.84342	-3.84834	0.000118922	0.00407169	ENSG00000166268	MYRFL	protein_coding	12	70219084	70352877	1	DOWN
ENSG00000158825.5	119.891	-3.22402	0.452228	-7.1292	1.00953e-12	3.58146e-10	ENSG00000158825	CDA	protein_coding	1	20915441	20945401	1	DOWN
ENSG00000267541.1	58.7629	-3.22027	0.895936	-3.5943	0.00032526	0.00873331	ENSG00000267541	RP11-380M21.2	pseudogene	18	45379604	45379828	-1	DOWN
ENSG00000184363.5	219.286	-3.20652	0.371544	-8.63024	6.1221e-18	3.64571e-15	ENSG00000184363	PKP3	protein_coding	11	392614	404908	1	DOWN
ENSG00000167711.9	50.0231	-3.20646	0.550748	-5.82202	5.81402e-09	9.99411e-07	ENSG00000167711	SERPINF2	protein_coding	17	1646130	1658562	1	DOWN
ENSG00000156253.2	29.986	-3.15243	0.732834	-4.3017	1.69494e-05	0.000838616	ENSG00000156253	RWDD2B	protein_coding	21	30376705	30391699	-1	DOWN
ENSG00000272141.1	15.4042	-3.15219	0.88902	-3.54569	0.000391581	0.00989276	ENSG00000272141	RP11-465B22.8	lincRNA	1	1104737	1105723	1	DOWN
ENSG00000161652.8	67.4183	-3.14877	0.631767	-4.98407	6.22613e-07	5.26977e-05	ENSG00000161652	IZUMO2	protein_coding	19	50655805	50666452	-1	DOWN
ENSG00000224597.5	33.9709	-3.1475	0.71681	-4.39099	1.12836e-05	0.000627145	ENSG00000224597	PTCHD3P1	antisense	10	29698331	29776674	1	DOWN
ENSG00000188897.4	210.779	-3.12388	0.518873	-6.02052	1.7386e-09	3.57893e-07	ENSG00000188897	CTD-3088G3.8	protein_coding	16	11453702	11617444	-1	DOWN
ENSG00000152128.13	55.9484	-3.10551	0.514915	-6.03111	1.62837e-09	3.40492e-07	ENSG00000152128	TMEM163	protein_coding	2	135213330	135476570	-1	DOWN
ENSG00000182070.4	10.4717	-3.09147	0.999589	-3.09274	0.00198315	0.0321269	ENSG00000182070	OR52A1	protein_coding	11	5172239	5207612	-1	DOWN
ENSG00000249406.1	12.7637	-3.08218	0.95452	-3.22903	0.00124209	0.0229862	ENSG00000249406	RP11-893F2.5	lincRNA	17	48286333	48291820	1	DOWN
ENSG00000226539.1	46.0653	-3.07708	0.959277	-3.20771	0.00133798	0.0242712	ENSG00000226539	AC012512.1	pseudogene	2	224569338	224570055	1	DOWN
ENSG00000178394.3	35.3097	-3.06658	0.827622	-3.70529	0.000211152	0.00626467	ENSG00000178394	HTR1A	protein_coding	5	63256183	63258334	-1	DOWN
ENSG00000118194.14	152.367	-3.06483	0.644467	-4.75561	1.97852e-06	0.000142813	ENSG00000118194	TNNT2	protein_coding	1	201328136	201346890	-1	DOWN
ENSG00000168404.8	119.545	-3.06169	0.35624	-8.59446	8.36568e-18	4.80998e-15	ENSG00000168404	MLKL	protein_coding	16	74705753	74734858	-1	DOWN
ENSG00000166961.10	12.9588	-3.03817	0.940109	-3.23172	0.00123047	0.0228982	ENSG00000166961	MS4A15	protein_coding	11	60524426	60544205	1	DOWN
ENSG00000162460.6	15.0892	-3.03428	1.02379	-2.96377	0.00303899	0.0433095	ENSG00000162460	TMEM82	protein_coding	1	16068917	16074477	1	DOWN
ENSG00000108798.4	31.201	-3.0188	0.638905	-4.72496	2.30163e-06	0.00016125	ENSG00000108798	ABI3	protein_coding	17	47287589	47300587	1	DOWN
ENSG00000170439.5	47.4234	-3.01131	0.508132	-5.92623	3.0996e-09	5.74252e-07	ENSG00000170439	METTL7B	protein_coding	12	56075330	56078395	1	DOWN
ENSG00000185745.8	124.14	-3.00178	0.562408	-5.33737	9.43033e-08	1.06967e-05	ENSG00000185745	IFIT1	protein_coding	10	91152303	91163745	1	DOWN
ENSG00000124232.6	21.3571	-2.95416	0.744708	-3.96687	7.28215e-05	0.00274712	ENSG00000124232	RBPJL	protein_coding	20	43935491	43945803	1	DOWN
ENSG00000242759.2	17.5631	-2.95218	0.797764	-3.70057	0.000215116	0.00632599	ENSG00000242759	LINC00882	lincRNA	3	106555658	106959488	-1	DOWN
ENSG00000156219.12	20.0704	-2.94779	0.892421	-3.30314	0.000956102	0.0189561	ENSG00000156219	ART3	protein_coding	4	76932337	77033955	1	DOWN
ENSG00000129221.10	43.6234	-2.94002	0.798863	-3.68025	0.000233004	0.00673757	ENSG00000129221	AIPL1	protein_coding	17	6297013	6338519	-1	DOWN
ENSG00000181577.11	20.7731	-2.93206	0.904249	-3.24254	0.00118471	0.0223207	ENSG00000181577	C6orf223	protein_coding	6	43968317	43973695	1	DOWN
ENSG00000272098.1	35.1161	-2.91781	0.664859	-4.38862	1.14071e-05	0.000631903	ENSG00000272098	AC092299.8	pseudogene	19	197075	199431	-1	DOWN
ENSG00000090920.9	66.999	-2.90543	0.558409	-5.20306	1.96039e-07	2.05582e-05	ENSG00000090920	FCGBP	protein_coding	19	40353963	40440533	-1	DOWN
ENSG00000100122.5	44.5552	-2.89803	0.575402	-5.03653	4.74044e-07	4.2722e-05	ENSG00000100122	CRYBB1	protein_coding	22	26995242	27014052	-1	DOWN
ENSG00000077080.5	24.3059	-2.88698	0.771529	-3.7419	0.000182634	0.0056603	ENSG00000077080	ACTL6B	protein_coding	7	100240720	100254084	-1	DOWN
ENSG00000124159.11	34.3579	-2.86971	0.582061	-4.93026	8.21209e-07	6.71217e-05	ENSG00000124159	MATN4	protein_coding	20	43922085	43937169	-1	DOWN
ENSG00000175766.7	18.3787	-2.8693	0.711753	-4.03131	5.54668e-05	0.00221787	ENSG00000175766	EIF4E1B	protein_coding	5	176057683	176073642	1	DOWN
ENSG00000006606.4	23.6961	-2.85905	0.765662	-3.73409	0.000188399	0.00577456	ENSG00000006606	CCL26	protein_coding	7	75398851	75419214	-1	DOWN
ENSG00000129910.3	11.3724	-2.84362	0.848711	-3.35051	0.000806619	0.0165551	ENSG00000129910	CDH15	protein_coding	16	89238175	89261900	1	DOWN
ENSG00000140675.8	24.6483	-2.84126	0.805907	-3.52554	0.000422613	0.01049	ENSG00000140675	SLC5A2	protein_coding	16	31494323	31502181	1	DOWN
ENSG00000162728.4	9.64401	-2.81464	0.925982	-3.03962	0.00236874	0.0358994	ENSG00000162728	KCNJ9	protein_coding	1	160051360	160060353	1	DOWN
ENSG00000231827.2	44.3983	-2.81071	0.650982	-4.31764	1.57705e-05	0.000799261	ENSG00000231827	RP11-216N14.5	pseudogene	1	153767649	153774567	1	DOWN
ENSG00000267466.1	32.3817	-2.80446	0.693305	-4.04506	5.23103e-05	0.00211192	ENSG00000267466	RP11-13K12.5	lincRNA	17	75559450	75564777	-1	DOWN
ENSG00000105880.4	58.3944	-2.80023	0.529882	-5.28463	1.25958e-07	1.40954e-05	ENSG00000105880	DLX5	protein_coding	7	96649704	96654409	-1	DOWN
ENSG00000137078.4	42.9463	-2.79673	0.556988	-5.02116	5.13593e-07	4.50718e-05	ENSG00000137078	SIT1	protein_coding	9	35649292	35650937	-1	DOWN
ENSG00000175084.7	49.0652	-2.79099	0.525863	-5.30745	1.1117e-07	1.25246e-05	ENSG00000175084	DES	protein_coding	2	220283099	220291461	1	DOWN
ENSG00000142698.10	97.7184	-2.78532	0.359003	-7.75849	8.59485e-15	3.49538e-12	ENSG00000142698	C1orf94	protein_coding	1	34632484	34684732	1	DOWN
ENSG00000215915.5	76.17	-2.78339	0.641431	-4.33934	1.42912e-05	0.000746997	ENSG00000215915	ATAD3C	protein_coding	1	1385069	1405538	1	DOWN
ENSG00000151846.7	20.4676	-2.78143	0.780132	-3.56533	0.0003634	0.00936924	ENSG00000151846	PABPC3	protein_coding	13	25670300	25673389	1	DOWN
ENSG00000072818.7	324.113	-2.77661	0.275882	-10.0645	7.93018e-24	7.77811e-21	ENSG00000072818	ACAP1	protein_coding	17	7239848	7254797	1	DOWN
ENSG00000256654.1	15.7815	-2.7752	0.916575	-3.0278	0.00246342	0.0368387	ENSG00000256654	RP11-429A20.4	lincRNA	12	5132848	5134758	1	DOWN
ENSG00000144488.10	63.8716	-2.77332	0.673193	-4.11966	3.79434e-05	0.00163335	ENSG00000144488	ESPNL	protein_coding	2	239008798	239041928	1	DOWN
ENSG00000269404.2	32.286	-2.76713	0.77294	-3.58001	0.000343583	0.00915161	ENSG00000269404	SPIB	protein_coding	19	50922195	50934570	1	DOWN
ENSG00000268297.1	20.1394	-2.75662	0.786484	-3.50499	0.000456626	0.0111153	ENSG00000268297	CLEC4GP1	pseudogene	19	7852435	7855507	1	DOWN
ENSG00000127084.13	42.1814	-2.74729	0.59308	-4.63224	3.61728e-06	0.000238397	ENSG00000127084	FGD3	protein_coding	9	95709733	95798518	1	DOWN
ENSG00000261949.1	123.631	-2.74627	0.630981	-4.35238	1.34668e-05	0.000712841	ENSG00000261949	GFY	protein_coding	19	49927006	49932075	1	DOWN
ENSG00000007312.8	25.0048	-2.70652	0.642494	-4.21253	2.5253e-05	0.00117946	ENSG00000007312	CD79B	protein_coding	17	62006100	62009714	-1	DOWN
ENSG00000160808.5	11.149	-2.67336	0.84042	-3.18098	0.00146776	0.0258977	ENSG00000160808	MYL3	protein_coding	3	46899362	46923659	-1	DOWN
ENSG00000143466.9	160.384	-2.66884	0.516203	-5.17013	2.33932e-07	2.37841e-05	ENSG00000143466	IKBKE	protein_coding	1	206643791	206670223	1	DOWN
ENSG00000209082.1	462.668	-2.66575	0.438722	-6.07618	1.23083e-09	2.6653e-07	ENSG00000209082	MT-TL1	Mt_tRNA	MT	3230	3304	1	DOWN
ENSG00000161905.8	14.4255	-2.65704	0.755665	-3.51617	0.000437824	0.0107357	ENSG00000161905	ALOX15	protein_coding	17	4534197	4545589	-1	DOWN
ENSG00000109846.3	35.1959	-2.65289	0.779681	-3.40253	0.000667656	0.0147061	ENSG00000109846	CRYAB	protein_coding	11	111779289	111794446	-1	DOWN
ENSG00000101280.6	15.1908	-2.65161	0.760086	-3.48857	0.00048561	0.0116337	ENSG00000101280	ANGPT4	protein_coding	20	853296	896977	-1	DOWN
ENSG00000198515.9	41.9994	-2.63903	0.594687	-4.43768	9.09353e-06	0.000515733	ENSG00000198515	CNGA1	protein_coding	4	47937994	48018689	-1	DOWN
ENSG00000131746.8	26.9548	-2.63293	0.626367	-4.2035	2.62817e-05	0.00121728	ENSG00000131746	TNS4	protein_coding	17	38632080	38657849	-1	DOWN
ENSG00000165171.6	104.476	-2.62321	0.377159	-6.9552	3.52064e-12	1.22298e-09	ENSG00000165171	WBSCR27	protein_coding	7	73248920	73256865	-1	DOWN
ENSG00000100628.7	17.5658	-2.61833	0.764821	-3.42346	0.000618305	0.0138199	ENSG00000100628	ASB2	protein_coding	14	94400499	94443137	-1	DOWN
ENSG00000263082.1	25.1225	-2.61628	0.618169	-4.23231	2.31307e-05	0.00109258	ENSG00000263082	CTD-2034I21.2	lincRNA	16	50914120	50918012	1	DOWN
ENSG00000198842.5	13.4508	-2.61061	0.842428	-3.09891	0.00194234	0.0316499	ENSG00000198842	DUSP27	protein_coding	1	167063282	167098402	1	DOWN
ENSG00000112619.6	17.6128	-2.6025	0.820226	-3.17291	0.00150922	0.0264613	ENSG00000112619	PRPH2	protein_coding	6	42664340	42690312	-1	DOWN
ENSG00000106927.7	23.4757	-2.58244	0.629192	-4.10438	4.05403e-05	0.00171131	ENSG00000106927	AMBP	protein_coding	9	116822407	116840752	-1	DOWN
ENSG00000170891.6	57.8668	-2.5809	0.840108	-3.07211	0.00212551	0.0335039	ENSG00000170891	CYTL1	protein_coding	4	5016313	5021199	-1	DOWN
ENSG00000104783.7	59.551	-2.56758	0.4558	-5.63312	1.76981e-08	2.70732e-06	ENSG00000104783	KCNN4	protein_coding	19	44270685	44285409	-1	DOWN
ENSG00000172935.8	87.4065	-2.54176	0.606485	-4.19097	2.77768e-05	0.00127525	ENSG00000172935	MRGPRF	protein_coding	11	68771863	68780877	-1	DOWN
ENSG00000111331.8	96.3754	-2.52418	0.759855	-3.32193	0.000893983	0.0179162	ENSG00000111331	OAS3	protein_coding	12	113376157	113411054	1	DOWN
ENSG00000261848.1	14.4737	-2.52397	0.793748	-3.17981	0.00147371	0.0259479	ENSG00000261848	CTD-2309O5.3	lincRNA	17	3038263	3080325	-1	DOWN
ENSG00000108950.7	1337.17	-2.50028	0.409754	-6.10192	1.04804e-09	2.29935e-07	ENSG00000108950	FAM20A	protein_coding	17	66531254	66597530	-1	DOWN
ENSG00000006377.9	13.4489	-2.49517	0.819487	-3.0448	0.00232838	0.0354993	ENSG00000006377	DLX6	protein_coding	7	96634860	96640351	1	DOWN
ENSG00000138964.12	17.4174	-2.47882	0.801976	-3.09089	0.00199556	0.0321623	ENSG00000138964	PARVG	protein_coding	22	44568836	44615413	1	DOWN
ENSG00000188643.6	389.063	-2.46173	0.257808	-9.54869	1.31349e-21	1.04291e-18	ENSG00000188643	S100A16	protein_coding	1	153579362	153585621	-1	DOWN
ENSG00000181143.11	14.8995	-2.45963	0.834991	-2.94569	0.00322233	0.0453793	ENSG00000181143	MUC16	protein_coding	19	8959520	9092018	-1	DOWN
ENSG00000162873.10	311.669	-2.44919	0.542306	-4.51626	6.29427e-06	0.000378147	ENSG00000162873	KLHDC8A	protein_coding	1	205305220	205326218	-1	DOWN
ENSG00000239713.3	75.501	-2.44629	0.626605	-3.90404	9.45984e-05	0.0033489	ENSG00000239713	APOBEC3G	protein_coding	22	39436924	39483748	1	DOWN
ENSG00000006555.6	20.6982	-2.44478	0.632999	-3.86221	0.000112364	0.00388706	ENSG00000006555	TTC22	protein_coding	1	55245385	55266940	-1	DOWN
ENSG00000100604.8	693.716	-2.44306	0.48791	-5.00719	5.52318e-07	4.72275e-05	ENSG00000100604	CHGA	protein_coding	14	93389425	93401638	1	DOWN
ENSG00000242686.2	53.0542	-2.44287	0.724989	-3.36953	0.000752967	0.0159068	ENSG00000242686	RP11-1191J2.2	antisense	4	646639	649434	-1	DOWN
ENSG00000128340.10	26.407	-2.44089	0.73927	-3.30176	0.000960816	0.0190269	ENSG00000128340	RAC2	protein_coding	22	37621301	37640488	-1	DOWN
ENSG00000083454.17	33.7453	-2.43934	0.540667	-4.51171	6.43061e-06	0.000384315	ENSG00000083454	P2RX5	protein_coding	17	3575493	3599698	-1	DOWN
ENSG00000256633.1	14.5143	-2.43095	0.775128	-3.13619	0.0017116	0.0288859	ENSG00000256633	RP11-169D4.2	antisense	11	72295616	72299023	1	DOWN
ENSG00000122497.13	137.825	-2.40175	0.284461	-8.44315	3.08896e-17	1.66146e-14	ENSG00000122497	NBPF14	protein_coding	1	148003642	148025863	-1	DOWN
ENSG00000068976.9	247.195	-2.39817	0.346698	-6.91718	4.60731e-12	1.5678e-09	ENSG00000068976	PYGM	protein_coding	11	64513861	64527769	-1	DOWN
ENSG00000187553.5	62.4445	-2.39661	0.660175	-3.63026	0.000283139	0.00786842	ENSG00000187553	CYP26C1	protein_coding	10	94821021	94828454	1	DOWN
ENSG00000124092.8	45.9263	-2.37877	0.741909	-3.20628	0.00134464	0.0243436	ENSG00000124092	CTCFL	protein_coding	20	56071035	56100708	-1	DOWN
ENSG00000158859.9	470.659	-2.36745	0.346152	-6.83932	7.95688e-12	2.59265e-09	ENSG00000158859	ADAMTS4	protein_coding	1	161154098	161168846	-1	DOWN
ENSG00000177335.6	26.071	-2.35473	0.660111	-3.56717	0.00036086	0.00935767	ENSG00000177335	C8orf31	protein_coding	8	144120626	144141359	1	DOWN
ENSG00000214455.3	61.8673	-2.34661	0.597047	-3.93036	8.48176e-05	0.00307445	ENSG00000214455	RCN1P2	pseudogene	13	45964486	45965402	-1	DOWN
ENSG00000267424.1	18.284	-2.34601	0.656472	-3.57366	0.000352029	0.00924368	ENSG00000267424	CTD-2265O21.3	antisense	19	12936525	12943797	1	DOWN
ENSG00000127831.6	79.2011	-2.34541	0.422156	-5.55578	2.76377e-08	4.00723e-06	ENSG00000127831	VIL1	protein_coding	2	219283815	219318018	1	DOWN
ENSG00000180543.3	376.883	-2.32566	0.514949	-4.51628	6.29351e-06	0.000378147	ENSG00000180543	TSPYL5	protein_coding	8	98285717	98290176	-1	DOWN
ENSG00000254681.2	101.729	-2.31627	0.507426	-4.56474	5.00109e-06	0.000312315	ENSG00000254681	PKD1P5	pseudogene	16	18458147	18495797	-1	DOWN
ENSG00000204091.3	24.1092	-2.31504	0.636226	-3.63871	0.000274008	0.00764015	ENSG00000204091	TDRG1	antisense	6	40302693	40347624	1	DOWN
ENSG00000140368.8	31.5954	-2.29498	0.789076	-2.90845	0.00363229	0.0491598	ENSG00000140368	PSTPIP1	protein_coding	15	77285700	77329673	1	DOWN
ENSG00000114854.3	77.92	-2.28084	0.357434	-6.38116	1.75756e-10	4.52956e-08	ENSG00000114854	TNNC1	protein_coding	3	52485118	52488086	-1	DOWN
ENSG00000158816.11	28.1488	-2.27654	0.671528	-3.39009	0.000698689	0.0152144	ENSG00000158816	VWA5B1	protein_coding	1	20617412	20681387	1	DOWN
ENSG00000198113.2	221.157	-2.27269	0.417586	-5.44245	5.25533e-08	6.48469e-06	ENSG00000198113	TOR4A	protein_coding	9	140172201	140177093	1	DOWN
ENSG00000237118.2	14.8833	-2.2699	0.73432	-3.09116	0.00199377	0.0321623	ENSG00000237118	CYP2F2P	pseudogene	19	41324626	41332677	-1	DOWN
ENSG00000148942.10	69.6463	-2.26687	0.757144	-2.99398	0.00275367	0.0403114	ENSG00000148942	SLC5A12	protein_coding	11	26688566	26744974	-1	DOWN
ENSG00000220161.4	56.5533	-2.25776	0.656015	-3.44164	0.000578205	0.0132249	ENSG00000220161	RP1-37N7.3	lincRNA	17	18314473	18317694	1	DOWN
ENSG00000234787.3	115.028	-2.23884	0.729897	-3.06733	0.00215977	0.0338088	ENSG00000234787	LINC00458	lincRNA	13	54689924	54707001	-1	DOWN
ENSG00000169403.7	72.6093	-2.23619	0.569697	-3.92523	8.66486e-05	0.00312723	ENSG00000169403	PTAFR	protein_coding	1	28473677	28520447	-1	DOWN
ENSG00000166736.7	99.4606	-2.23068	0.587907	-3.79427	0.00014808	0.00477578	ENSG00000166736	HTR3A	protein_coding	11	113845603	113861035	1	DOWN
ENSG00000188549.8	25.5257	-2.21231	0.643428	-3.43832	0.000585341	0.0133034	ENSG00000188549	C15orf52	protein_coding	15	40623653	40633168	-1	DOWN
ENSG00000137841.7	335.725	-2.19815	0.253141	-8.6835	3.83764e-18	2.36995e-15	ENSG00000137841	PLCB2	protein_coding	15	40570377	40600136	-1	DOWN
ENSG00000143632.10	30.6572	-2.19663	0.643381	-3.4142	0.000639705	0.0141985	ENSG00000143632	ACTA1	protein_coding	1	229566992	229569845	-1	DOWN
ENSG00000070886.6	190.642	-2.18847	0.408625	-5.35569	8.52328e-08	9.73406e-06	ENSG00000070886	EPHA8	protein_coding	1	22890057	22930087	1	DOWN
ENSG00000223403.3	16.5256	-2.17816	0.750896	-2.90075	0.00372272	0.0499981	ENSG00000223403	MEG9	lincRNA	14	101536248	101539274	1	DOWN
ENSG00000138100.9	48.2188	-2.17576	0.445477	-4.88411	1.03899e-06	8.05777e-05	ENSG00000138100	TRIM54	protein_coding	2	27505260	27530307	1	DOWN
ENSG00000179598.5	44.5692	-2.16623	0.593164	-3.65199	0.000260219	0.00732921	ENSG00000179598	PLD6	protein_coding	17	17104309	17109629	-1	DOWN
ENSG00000183473.5	21.901	-2.16172	0.709176	-3.04822	0.00230205	0.0353382	ENSG00000183473	SSTR3	protein_coding	22	37600278	37608362	-1	DOWN
ENSG00000180767.5	42.5787	-2.15865	0.637307	-3.38715	0.000706232	0.0152931	ENSG00000180767	CHST13	protein_coding	3	126243126	126262134	1	DOWN
ENSG00000253570.1	55.775	-2.15343	0.448888	-4.79725	1.60858e-06	0.000118679	ENSG00000253570	RNF5P1	pseudogene	8	38458179	38458718	-1	DOWN
ENSG00000176402.5	17.9364	-2.15109	0.665435	-3.23261	0.00122664	0.022878	ENSG00000176402	GJC3	protein_coding	7	99520892	99527243	-1	DOWN
ENSG00000130528.7	256.064	-2.14967	0.572379	-3.75569	0.000172866	0.0054282	ENSG00000130528	HRC	protein_coding	19	49654455	49658681	-1	DOWN
ENSG00000197847.8	99.6633	-2.14776	0.319051	-6.73171	1.67678e-11	5.08337e-09	ENSG00000197847	SLC22A20	pseudogene	11	64981311	65010228	1	DOWN
ENSG00000198744.5	6153.35	-2.13825	0.579767	-3.68813	0.00022591	0.00659275	ENSG00000198744	RP5-857K21.11	pseudogene	1	569756	570302	1	DOWN
ENSG00000231689.1	131.819	-2.13628	0.674331	-3.16799	0.00153495	0.0268518	ENSG00000231689	LINC01090	lincRNA	2	188577543	189152418	-1	DOWN
ENSG00000206549.8	102.315	-2.12366	0.712715	-2.97968	0.0028855	0.0416201	ENSG00000206549	PRSS50	protein_coding	3	46753605	46854064	-1	DOWN
ENSG00000153093.14	198.631	-2.12259	0.446731	-4.75138	2.02036e-06	0.000144581	ENSG00000153093	ACOXL	protein_coding	2	111490150	111875799	1	DOWN
ENSG00000116544.7	202.385	-2.12192	0.474311	-4.47369	7.68794e-06	0.000449785	ENSG00000116544	DLGAP3	protein_coding	1	35331037	35395186	-1	DOWN
ENSG00000006071.7	39.1293	-2.11542	0.588144	-3.59676	0.0003222	0.00870723	ENSG00000006071	ABCC8	protein_coding	11	17414432	17498449	-1	DOWN
ENSG00000137709.5	64.3226	-2.1051	0.614192	-3.42743	0.000609322	0.0136632	ENSG00000137709	POU2F3	protein_coding	11	120107349	120190653	1	DOWN
ENSG00000229191.1	287.104	-2.10275	0.369044	-5.69782	1.21353e-08	1.96326e-06	ENSG00000229191	RP11-168O16.1	lincRNA	1	200993077	200997920	1	DOWN
ENSG00000196684.8	24.7111	-2.09278	0.619394	-3.37876	0.000728148	0.0155456	ENSG00000196684	HSH2D	protein_coding	19	16244838	16269386	1	DOWN
ENSG00000168748.9	46.8512	-2.08936	0.500456	-4.17492	2.98091e-05	0.00134334	ENSG00000168748	CA7	protein_coding	16	66878282	66888056	1	DOWN
ENSG00000225614.2	162.333	-2.08826	0.664417	-3.143	0.00167226	0.0284813	ENSG00000225614	ZNF469	protein_coding	16	88493879	88507165	1	DOWN
ENSG00000247627.2	80.754	-2.07649	0.704054	-2.94933	0.00318463	0.0449243	ENSG00000247627	MTND4P12	pseudogene	5	134262350	134263726	-1	DOWN
ENSG00000138161.8	185.713	-2.06912	0.410905	-5.03551	4.76568e-07	4.2722e-05	ENSG00000138161	CUZD1	protein_coding	10	124591665	124639146	-1	DOWN
ENSG00000136099.9	143.011	-2.06575	0.423425	-4.87867	1.06802e-06	8.16887e-05	ENSG00000136099	PCDH8	protein_coding	13	53418109	53422775	-1	DOWN
ENSG00000090534.13	20.4503	-2.06291	0.708881	-2.9101	0.00361316	0.0490478	ENSG00000090534	THPO	protein_coding	3	184089723	184095932	-1	DOWN
ENSG00000131620.13	147.066	-2.0549	0.555999	-3.69586	0.000219142	0.00643304	ENSG00000131620	ANO1	protein_coding	11	69924408	70035634	1	DOWN
ENSG00000197462.3	75.0793	-2.05274	0.587538	-3.4938	0.000476196	0.0114802	ENSG00000197462	AC005276.1	lincRNA	7	125557925	125573886	1	DOWN
ENSG00000163492.9	47.985	-2.0502	0.504671	-4.06245	4.85603e-05	0.00197969	ENSG00000163492	CCDC141	protein_coding	2	179694484	179914813	-1	DOWN
ENSG00000119121.17	35.611	-2.03957	0.547034	-3.72842	0.000192687	0.00587362	ENSG00000119121	TRPM6	protein_coding	9	77337411	77503010	-1	DOWN
ENSG00000117322.12	154.402	-2.02639	0.356011	-5.69194	1.25602e-08	1.99457e-06	ENSG00000117322	CR2	protein_coding	1	207627575	207663240	1	DOWN
ENSG00000183914.10	38.1133	-2.02198	0.630131	-3.20883	0.00133277	0.0242076	ENSG00000183914	DNAH2	protein_coding	17	7620672	7737062	1	DOWN
ENSG00000179296.9	39.9122	-2.01825	0.559546	-3.60694	0.000309831	0.00838657	ENSG00000179296	CTGLF12P	pseudogene	10	49217898	49239729	-1	DOWN
ENSG00000167755.9	37.9207	-2.01795	0.642982	-3.13842	0.00169862	0.0287833	ENSG00000167755	KLK6	protein_coding	19	51461887	51472929	-1	DOWN
ENSG00000204164.6	87.323	-2.00626	0.574354	-3.49308	0.000477492	0.0114802	ENSG00000204164	BMS1P5	pseudogene	10	48901102	48950972	-1	DOWN
ENSG00000143502.10	153.038	-2.00623	0.34377	-5.83595	5.34844e-09	9.38735e-07	ENSG00000143502	SUSD4	protein_coding	1	223394161	223537544	-1	DOWN
ENSG00000237977.1	38.477	-2.00207	0.619654	-3.23095	0.00123381	0.0229348	ENSG00000237977	EIF4HP2	pseudogene	22	31298206	31298768	1	DOWN
ENSG00000230487.3	66.2516	-1.99435	0.372006	-5.36108	8.27264e-08	9.51297e-06	ENSG00000230487	PSMG3-AS1	lincRNA	7	1609709	1629262	1	DOWN
ENSG00000169246.12	238.927	-1.99164	0.541443	-3.67839	0.000234708	0.0067591	ENSG00000169246	NPIPB3	protein_coding	16	21413558	21459888	-1	DOWN
ENSG00000132321.12	133.526	-1.98338	0.56751	-3.49488	0.000474272	0.0114609	ENSG00000132321	IQCA1	protein_coding	2	237232794	237416185	-1	DOWN
ENSG00000137474.15	83.0933	-1.97893	0.536711	-3.68713	0.000226793	0.00659956	ENSG00000137474	MYO7A	protein_coding	11	76839310	76926284	1	DOWN
ENSG00000163293.7	173.427	-1.97734	0.347128	-5.69627	1.22454e-08	1.96326e-06	ENSG00000163293	NIPAL1	protein_coding	4	47916159	48042188	1	DOWN
ENSG00000169314.10	62.0057	-1.96141	0.39813	-4.92656	8.36879e-07	6.80689e-05	ENSG00000169314	C22orf15	protein_coding	22	24105208	24108048	1	DOWN
ENSG00000159239.7	103.397	-1.95791	0.328681	-5.95686	2.57135e-09	4.87212e-07	ENSG00000159239	C2orf81	protein_coding	2	74641304	74648718	-1	DOWN
ENSG00000006047.8	894.38	-1.94186	0.339456	-5.72049	1.06216e-08	1.73632e-06	ENSG00000006047	YBX2	protein_coding	17	7191571	7197934	-1	DOWN
ENSG00000101276.10	219.528	-1.94057	0.288955	-6.71584	1.86988e-11	5.56756e-09	ENSG00000101276	SLC52A3	protein_coding	20	740724	749131	-1	DOWN
ENSG00000132026.9	21.3904	-1.93753	0.611698	-3.16746	0.00153776	0.0268518	ENSG00000132026	RTBDN	protein_coding	19	12936292	12946242	-1	DOWN
ENSG00000112164.5	44.818	-1.93616	0.577754	-3.35118	0.000804676	0.0165551	ENSG00000112164	GLP1R	protein_coding	6	39016574	39055519	1	DOWN
ENSG00000187730.6	27.8559	-1.92401	0.546681	-3.51943	0.000432477	0.0106359	ENSG00000187730	GABRD	protein_coding	1	1950780	1962192	1	DOWN
ENSG00000134516.11	123.441	-1.91964	0.479472	-4.00366	6.23694e-05	0.00242978	ENSG00000134516	DOCK2	protein_coding	5	169064251	169510386	1	DOWN
ENSG00000183793.9	139.036	-1.91914	0.547966	-3.5023	0.000461265	0.0111952	ENSG00000183793	NPIPA5	protein_coding	16	15457516	15474904	-1	DOWN
ENSG00000173267.9	75.1548	-1.90919	0.533121	-3.58116	0.000342067	0.00912666	ENSG00000173267	SNCG	protein_coding	10	88718375	88723017	1	DOWN
ENSG00000179023.7	297.4	-1.90625	0.431289	-4.4199	9.87485e-06	0.000556261	ENSG00000179023	KLHDC7A	protein_coding	1	18807424	18812478	1	DOWN
ENSG00000188770.5	53.9271	-1.90556	0.418968	-4.54821	5.41041e-06	0.000334688	ENSG00000188770	OPTC	protein_coding	1	203463271	203477992	1	DOWN
ENSG00000197993.3	59.6471	-1.90077	0.411475	-4.6194	3.84846e-06	0.000252635	ENSG00000197993	KEL	protein_coding	7	142638201	142659768	-1	DOWN
ENSG00000205363.4	142.412	-1.89031	0.409728	-4.61356	3.95829e-06	0.000257815	ENSG00000205363	C15orf59	protein_coding	15	74032141	74045088	-1	DOWN
ENSG00000189350.8	40.2285	-1.87048	0.64426	-2.9033	0.00369248	0.0497321	ENSG00000189350	FAM179A	protein_coding	2	29179477	29284239	1	DOWN
ENSG00000161955.12	34.9676	-1.86429	0.601847	-3.09761	0.00195086	0.0317043	ENSG00000161955	TNFSF13	protein_coding	17	7461609	7464925	1	DOWN
ENSG00000185133.9	358.759	-1.86271	0.310182	-6.00521	1.91085e-09	3.74841e-07	ENSG00000185133	INPP5J	protein_coding	22	31518717	31530682	1	DOWN
ENSG00000120057.4	53.3271	-1.84447	0.505719	-3.64723	0.000265084	0.0074286	ENSG00000120057	SFRP5	protein_coding	10	99526508	99531709	-1	DOWN
ENSG00000226816.2	46.9025	-1.84348	0.447526	-4.11927	3.80077e-05	0.00163335	ENSG00000226816	AC005082.12	lincRNA	7	23245632	23247664	1	DOWN
ENSG00000141013.10	436.197	-1.84209	0.288784	-6.37879	1.78493e-10	4.52956e-08	ENSG00000141013	GAS8	protein_coding	16	90086037	90111383	1	DOWN
ENSG00000166863.7	278.953	-1.84088	0.494999	-3.71896	0.000200045	0.00600999	ENSG00000166863	TAC3	protein_coding	12	57403784	57422667	-1	DOWN
ENSG00000182040.4	47.2024	-1.84031	0.599919	-3.0676	0.00215782	0.0338088	ENSG00000182040	USH1G	protein_coding	17	72912176	72919351	-1	DOWN
ENSG00000003249.9	2771.17	-1.83783	0.362867	-5.06476	4.08914e-07	3.74628e-05	ENSG00000003249	DBNDD1	protein_coding	16	90071273	90086536	-1	DOWN
ENSG00000123405.9	60.4486	-1.83401	0.460258	-3.98475	6.75514e-05	0.00257158	ENSG00000123405	NFE2	protein_coding	12	54685895	54694905	-1	DOWN
ENSG00000182795.12	103.792	-1.81991	0.469283	-3.87807	0.000105289	0.00369596	ENSG00000182795	C1orf116	protein_coding	1	207191866	207206101	-1	DOWN
ENSG00000159166.9	679.411	-1.81797	0.267107	-6.80614	1.00254e-11	3.15403e-09	ENSG00000159166	LAD1	protein_coding	1	201342372	201368736	-1	DOWN
ENSG00000116711.8	58.7678	-1.81547	0.472003	-3.84632	0.000119903	0.00409686	ENSG00000116711	PLA2G4A	protein_coding	1	186798085	186958113	1	DOWN
ENSG00000137877.8	92.703	-1.81448	0.450519	-4.02754	5.63637e-05	0.00223846	ENSG00000137877	SPTBN5	protein_coding	15	42140345	42186275	-1	DOWN
ENSG00000163673.6	46.0782	-1.81275	0.462687	-3.91788	8.93324e-05	0.00319641	ENSG00000163673	DCLK3	protein_coding	3	36753913	36781352	-1	DOWN
ENSG00000224729.4	77.4253	-1.81236	0.563041	-3.21887	0.00128696	0.0236178	ENSG00000224729	PCOLCE-AS1	antisense	7	100187025	100201829	-1	DOWN
ENSG00000210194.1	133.083	-1.8084	0.589915	-3.06553	0.00217287	0.0338328	ENSG00000210194	MT-TE	Mt_tRNA	MT	14674	14742	-1	DOWN
ENSG00000204287.9	77.0902	-1.80763	0.584098	-3.09473	0.00196992	0.0319517	ENSG00000204287	HLA-DRA	protein_coding	6	32407619	32412823	1	DOWN
ENSG00000143627.13	62.8085	-1.80272	0.534725	-3.37131	0.000748127	0.0158377	ENSG00000143627	PKLR	protein_coding	1	155259630	155271225	-1	DOWN
ENSG00000237686.2	39.9842	-1.79781	0.470887	-3.81792	0.000134582	0.00449965	ENSG00000237686	RP5-1120P11.1	antisense	6	43963460	44042389	-1	DOWN
ENSG00000138172.6	77.2855	-1.79677	0.384858	-4.66865	3.03181e-06	0.00020384	ENSG00000138172	CALHM2	protein_coding	10	105206543	105212660	-1	DOWN
ENSG00000186642.11	105.821	-1.79329	0.31801	-5.63911	1.70933e-08	2.63902e-06	ENSG00000186642	PDE2A	protein_coding	11	72287185	72385635	-1	DOWN
ENSG00000106327.8	131.662	-1.7924	0.38124	-4.7015	2.58261e-06	0.000177944	ENSG00000106327	TFR2	protein_coding	7	100218039	100240402	-1	DOWN
ENSG00000170955.9	399.581	-1.78842	0.323546	-5.52757	3.24692e-08	4.5116e-06	ENSG00000170955	PRKCDBP	protein_coding	11	6340176	6341877	-1	DOWN
ENSG00000258839.2	39.0417	-1.78803	0.479497	-3.72898	0.000192257	0.00587122	ENSG00000258839	MC1R	protein_coding	16	89978527	89987385	1	DOWN
ENSG00000259479.2	47.7623	-1.78662	0.556262	-3.21183	0.00131893	0.0240579	ENSG00000259479	CTD-2008A1.2	pseudogene	15	45118569	45176892	-1	DOWN
ENSG00000105427.5	100.818	-1.77781	0.496948	-3.57745	0.000346968	0.00918309	ENSG00000105427	CNFN	protein_coding	19	42891171	42894439	-1	DOWN
ENSG00000115194.6	115.721	-1.7768	0.324994	-5.46719	4.57234e-08	5.90661e-06	ENSG00000115194	SLC30A3	protein_coding	2	27476552	27498685	-1	DOWN
ENSG00000100302.6	89.2789	-1.76998	0.516439	-3.42728	0.000609656	0.0136632	ENSG00000100302	RASD2	protein_coding	22	35936915	35950048	1	DOWN
ENSG00000168060.10	92.3433	-1.7688	0.482646	-3.66481	0.000247526	0.00709151	ENSG00000168060	NAALADL1	protein_coding	11	64812290	64826021	-1	DOWN
ENSG00000144852.12	52.285	-1.76485	0.483454	-3.65051	0.00026172	0.00735731	ENSG00000144852	NR1I2	protein_coding	3	119499331	119537332	1	DOWN
ENSG00000197467.9	214.457	-1.76292	0.389085	-4.53093	5.87256e-06	0.000359997	ENSG00000197467	COL13A1	protein_coding	10	71561644	71724031	1	DOWN
ENSG00000136653.15	40.4768	-1.75528	0.447368	-3.92358	8.7243e-05	0.00314188	ENSG00000136653	RASSF5	protein_coding	1	206680879	206762616	1	DOWN
ENSG00000272016.1	188.362	-1.75273	0.511562	-3.42623	0.000612029	0.0136979	ENSG00000272016	RP11-215G15.5	lincRNA	5	10654332	10657928	1	DOWN
ENSG00000185101.8	289.401	-1.7524	0.598013	-2.93037	0.00338554	0.0468819	ENSG00000185101	ANO9	protein_coding	11	417933	442011	-1	DOWN
ENSG00000123685.4	34.3647	-1.74773	0.546228	-3.19963	0.00137606	0.0246979	ENSG00000123685	BATF3	protein_coding	1	212859760	212873327	-1	DOWN
ENSG00000210144.1	641.877	-1.74519	0.441441	-3.95339	7.70504e-05	0.00287413	ENSG00000210144	MT-TY	Mt_tRNA	MT	5826	5891	-1	DOWN
ENSG00000158050.4	89.1976	-1.73595	0.466085	-3.72454	0.000195672	0.00591058	ENSG00000158050	DUSP2	protein_coding	2	96808905	96811179	-1	DOWN
ENSG00000267980.1	31.7203	-1.72284	0.577223	-2.98471	0.00283849	0.0411914	ENSG00000267980	AC007292.6	antisense	19	4363786	4364637	1	DOWN
ENSG00000152969.12	81.571	-1.72202	0.368608	-4.67167	2.98757e-06	0.000201679	ENSG00000152969	JAKMIP1	protein_coding	4	6027926	6202318	-1	DOWN
ENSG00000260528.2	53.7363	-1.7219	0.484338	-3.55517	0.000377742	0.00962763	ENSG00000260528	FAM157C	processed_transcript	16	90168679	90244752	1	DOWN
ENSG00000237976.1	48.232	-1.72026	0.483223	-3.55997	0.00037089	0.00949957	ENSG00000237976	RP11-126K1.6	antisense	1	151319443	151320503	1	DOWN
ENSG00000186205.8	741.597	-1.71893	0.270776	-6.34816	2.17898e-10	5.36916e-08	ENSG00000186205	2001-03-01	protein_coding	1	220960101	220987735	1	DOWN
ENSG00000163431.11	68.1584	-1.70498	0.48386	-3.52372	0.000425541	0.0105431	ENSG00000163431	LMOD1	protein_coding	1	201865580	201915715	-1	DOWN
ENSG00000185201.12	647.305	-1.70405	0.398634	-4.27472	1.91375e-05	0.000933037	ENSG00000185201	IFITM2	protein_coding	11	307631	315272	1	DOWN
ENSG00000228253.1	36542.4	-1.70358	0.522326	-3.26152	0.00110816	0.0213613	ENSG00000228253	MT-ATP8	protein_coding	MT	8366	8572	1	DOWN
ENSG00000204385.6	115.04	-1.69719	0.404395	-4.19686	2.70644e-05	0.00124661	ENSG00000204385	SLC44A4	protein_coding	6	31830969	31846823	-1	DOWN
ENSG00000230882.1	37.395	-1.68514	0.529922	-3.17998	0.00147284	0.0259479	ENSG00000230882	AC005077.14	pseudogene	7	75700787	75704281	-1	DOWN
ENSG00000244509.3	1031.91	-1.67422	0.467864	-3.57844	0.000345653	0.00917194	ENSG00000244509	APOBEC3C	protein_coding	22	39410088	39416357	1	DOWN
ENSG00000204936.5	30.0396	-1.66855	0.564034	-2.95825	0.00309394	0.043905	ENSG00000204936	CD177	polymorphic_pseudogene	19	43857811	43867480	1	DOWN
ENSG00000181392.10	363.196	-1.6635	0.286143	-5.81353	6.11675e-09	1.03021e-06	ENSG00000181392	SYNE4	protein_coding	19	36494209	36499695	-1	DOWN
ENSG00000188825.9	128.968	-1.66006	0.339296	-4.89266	9.94808e-07	7.82426e-05	ENSG00000188825	LINC00910	lincRNA	17	41447213	41466567	-1	DOWN
ENSG00000167281.14	381.82	-1.65564	0.260838	-6.34741	2.18965e-10	5.36916e-08	ENSG00000167281	RBFOX3	protein_coding	17	77085427	77613550	-1	DOWN
ENSG00000272645.1	127.159	-1.65558	0.371593	-4.45535	8.37549e-06	0.000479907	ENSG00000272645	RP11-504P24.8	lincRNA	1	224139096	224141141	-1	DOWN
ENSG00000142552.3	488.45	-1.65361	0.448673	-3.68556	0.000228199	0.00662891	ENSG00000142552	RCN3	protein_coding	19	50030875	50050219	1	DOWN
ENSG00000064270.8	86.7814	-1.64824	0.419051	-3.93328	8.37962e-05	0.00305069	ENSG00000064270	ATP2C2	protein_coding	16	84402133	84497793	1	DOWN
ENSG00000261490.1	79.4935	-1.64769	0.515097	-3.1988	0.00138	0.0247154	ENSG00000261490	RP11-448G15.3	sense_overlapping	4	10069713	10074643	-1	DOWN
ENSG00000142347.12	56.2038	-1.64526	0.474307	-3.46876	0.000522858	0.0123137	ENSG00000142347	MYO1F	protein_coding	19	8585674	8642461	-1	DOWN
ENSG00000089199.5	95.897	-1.64072	0.376084	-4.36265	1.28494e-05	0.000686719	ENSG00000089199	CHGB	protein_coding	20	5892076	5906007	1	DOWN
ENSG00000178233.13	263.59	-1.63393	0.340699	-4.7958	1.62025e-06	0.000119013	ENSG00000178233	TMEM151B	protein_coding	6	44238203	44275243	1	DOWN
ENSG00000108439.5	111.889	-1.63184	0.395133	-4.12986	3.62992e-05	0.00158029	ENSG00000108439	PNPO	protein_coding	17	46018872	46025654	1	DOWN
ENSG00000131650.9	109.396	-1.63052	0.386081	-4.22327	2.40783e-05	0.00112776	ENSG00000131650	KREMEN2	protein_coding	16	3013945	3018384	1	DOWN
ENSG00000159409.10	51.9445	-1.63008	0.456358	-3.57192	0.000354374	0.009247	ENSG00000159409	CELF3	protein_coding	1	151674880	151689290	-1	DOWN
ENSG00000261373.1	269.939	-1.62995	0.397549	-4.10001	4.13137e-05	0.00173454	ENSG00000261373	VPS9D1-AS1	antisense	16	89778264	89784573	1	DOWN
ENSG00000157778.4	749.946	-1.6233	0.289511	-5.60703	2.05826e-08	3.09858e-06	ENSG00000157778	PSMG3	protein_coding	7	1606966	1610641	-1	DOWN
ENSG00000104833.6	465.005	-1.62311	0.274706	-5.90855	3.45125e-09	6.25502e-07	ENSG00000104833	TUBB4A	protein_coding	19	6494330	6502859	-1	DOWN
ENSG00000198888.2	52819.5	-1.62053	0.380263	-4.2616	2.02967e-05	0.000978113	ENSG00000198888	MT-ND1	protein_coding	MT	3307	4262	1	DOWN
ENSG00000185527.7	50.8921	-1.62004	0.389228	-4.16218	3.1523e-05	0.00140515	ENSG00000185527	PDE6G	protein_coding	17	79617489	79630142	-1	DOWN
ENSG00000198712.1	235510	-1.61829	0.482118	-3.35662	0.000789011	0.0163428	ENSG00000198712	MT-CO2	protein_coding	MT	7586	8269	1	DOWN
ENSG00000104518.6	440.732	-1.60658	0.449998	-3.57019	0.000356728	0.00929389	ENSG00000104518	GSDMD	protein_coding	8	144635377	144645232	1	DOWN
ENSG00000152213.3	29.9811	-1.60485	0.533343	-3.00905	0.00262069	0.0387634	ENSG00000152213	ARL11	protein_coding	13	50202435	50208008	1	DOWN
ENSG00000135838.9	58.6046	-1.60427	0.456943	-3.51087	0.000446637	0.0109357	ENSG00000135838	NPL	protein_coding	1	182758428	182799519	1	DOWN
ENSG00000203685.5	40.1906	-1.60164	0.502301	-3.1886	0.00142963	0.0253861	ENSG00000203685	C1orf95	protein_coding	1	226736501	226796915	1	DOWN
ENSG00000162782.11	66.1923	-1.59823	0.519943	-3.07387	0.00211303	0.0334349	ENSG00000162782	TDRD5	protein_coding	1	179560748	179660407	1	DOWN
ENSG00000128394.12	133.648	-1.59614	0.519983	-3.06959	0.0021435	0.0336531	ENSG00000128394	APOBEC3F	protein_coding	22	39436609	39449915	1	DOWN
ENSG00000152580.8	33.9867	-1.59602	0.487289	-3.27531	0.00105547	0.0205115	ENSG00000152580	IGSF10	protein_coding	3	151143172	151176497	-1	DOWN
ENSG00000204381.7	78.4522	-1.59289	0.44139	-3.60881	0.000307606	0.00836708	ENSG00000204381	LAYN	protein_coding	11	111411005	111432264	1	DOWN
ENSG00000100285.9	111.489	-1.58972	0.383501	-4.14528	3.39392e-05	0.00150506	ENSG00000100285	NEFH	protein_coding	22	29876219	29887379	1	DOWN
ENSG00000143412.5	162.346	-1.58841	0.39375	-4.03406	5.48221e-05	0.00219736	ENSG00000143412	ANXA9	protein_coding	1	150954493	150968110	1	DOWN
ENSG00000120645.7	103.619	-1.588	0.458589	-3.46279	0.000534614	0.0125023	ENSG00000120645	IQSEC3	protein_coding	12	175931	287626	1	DOWN
ENSG00000108309.8	92.6262	-1.58796	0.366628	-4.33127	1.48254e-05	0.000767298	ENSG00000108309	RUNDC3A	protein_coding	17	42385781	42396039	1	DOWN
ENSG00000133067.13	36.9787	-1.58611	0.489998	-3.23698	0.00120804	0.0226578	ENSG00000133067	LGR6	protein_coding	1	202163029	202288909	1	DOWN
ENSG00000211772.4	239.797	-1.58119	0.356751	-4.4322	9.32767e-06	0.000527219	ENSG00000211772	TRBC2	TR_C_gene	7	142498725	142500432	1	DOWN
ENSG00000175513.5	59.1181	-1.57921	0.445387	-3.54571	0.00039156	0.00989276	ENSG00000175513	TSGA10IP	polymorphic_pseudogene	11	65712916	65727434	1	DOWN
ENSG00000103534.12	77.7313	-1.57527	0.419422	-3.7558	0.000172785	0.0054282	ENSG00000103534	TMC5	protein_coding	16	19421818	19510435	1	DOWN
ENSG00000058085.10	410.04	-1.57431	0.286636	-5.49239	3.96532e-08	5.2943e-06	ENSG00000058085	LAMC2	protein_coding	1	183155373	183214035	1	DOWN
ENSG00000164007.6	164.464	-1.56611	0.48669	-3.21789	0.00129137	0.0236618	ENSG00000164007	CLDN19	protein_coding	1	43198764	43205925	-1	DOWN
ENSG00000160716.4	79.7512	-1.5654	0.497189	-3.14851	0.00164107	0.0281057	ENSG00000160716	CHRNB2	protein_coding	1	154540257	154552502	1	DOWN
ENSG00000167748.6	29.7646	-1.56336	0.538939	-2.90081	0.00372196	0.0499981	ENSG00000167748	KLK1	protein_coding	19	51322404	51327043	-1	DOWN
ENSG00000106333.8	549.874	-1.55719	0.280519	-5.55112	2.83849e-08	4.06333e-06	ENSG00000106333	PCOLCE	protein_coding	7	100199800	100205798	1	DOWN
ENSG00000183323.8	145.413	-1.54495	0.303506	-5.09034	3.57427e-07	3.32946e-05	ENSG00000183323	CCDC125	protein_coding	5	68576002	68628636	-1	DOWN
ENSG00000089847.8	439.919	-1.54432	0.251286	-6.14568	7.96232e-10	1.7941e-07	ENSG00000089847	ANKRD24	protein_coding	19	4183351	4224811	1	DOWN
ENSG00000178773.10	920.882	-1.54133	0.309508	-4.97994	6.36035e-07	5.35618e-05	ENSG00000178773	CPNE7	protein_coding	16	89642176	89663654	1	DOWN
ENSG00000158716.4	354.738	-1.54057	0.353128	-4.36265	1.28497e-05	0.000686719	ENSG00000158716	DUSP23	protein_coding	1	159750722	159752333	1	DOWN
ENSG00000105464.3	613.035	-1.53858	0.456036	-3.3738	0.00074137	0.0157674	ENSG00000105464	GRIN2D	protein_coding	19	48898132	48948188	1	DOWN
ENSG00000162997.11	104.583	-1.52983	0.459007	-3.33292	0.000859393	0.0173902	ENSG00000162997	PRORSD1P	pseudogene	2	55509455	55511658	1	DOWN
ENSG00000132692.14	66.6446	-1.5287	0.398054	-3.84044	0.000122814	0.00415374	ENSG00000132692	BCAN	protein_coding	1	156611182	156629324	1	DOWN
ENSG00000256232.1	34.5841	-1.52053	0.492409	-3.08793	0.00201553	0.0323145	ENSG00000256232	RP11-771K4.1	lincRNA	12	31516415	31522235	-1	DOWN
ENSG00000260833.2	103.472	-1.51429	0.408109	-3.7105	0.000206847	0.00616988	ENSG00000260833	AC124789.1	processed_transcript	17	36606638	36608688	-1	DOWN
ENSG00000129244.4	1039.7	-1.49948	0.444554	-3.373	0.000743551	0.0157936	ENSG00000129244	ATP1B2	protein_coding	17	7549945	7561086	1	DOWN
ENSG00000127824.9	605.35	-1.49924	0.278014	-5.39269	6.94122e-08	8.15056e-06	ENSG00000127824	TUBA4A	protein_coding	2	220114433	220142892	-1	DOWN
ENSG00000235152.1	165.59	-1.49592	0.263185	-5.68394	1.31628e-08	2.05638e-06	ENSG00000235152	RP5-865N13.2	lincRNA	1	232295837	232321389	1	DOWN
ENSG00000001626.10	48.3437	-1.49237	0.423222	-3.5262	0.000421571	0.01049	ENSG00000001626	CFTR	protein_coding	7	117105838	117356025	1	DOWN
ENSG00000146707.10	157.962	-1.4912	0.275828	-5.40627	6.43496e-08	7.66404e-06	ENSG00000146707	POMZP3	protein_coding	7	76239303	76256578	-1	DOWN
ENSG00000163191.5	3086.23	-1.48721	0.422145	-3.52298	0.000426727	0.0105567	ENSG00000163191	S100A11	protein_coding	1	152004982	152020383	-1	DOWN
ENSG00000186377.6	51.011	-1.48699	0.459692	-3.23476	0.00121744	0.0227575	ENSG00000186377	CYP4X1	protein_coding	1	47427036	47516423	1	DOWN
ENSG00000100031.14	383.261	-1.48626	0.257796	-5.76523	8.15467e-09	1.34625e-06	ENSG00000100031	GGT1	protein_coding	22	24979718	25024972	1	DOWN
ENSG00000176387.6	458.916	-1.47776	0.353778	-4.17708	2.95276e-05	0.00134153	ENSG00000176387	HSD11B2	protein_coding	16	67464555	67471456	1	DOWN
ENSG00000196549.6	222.018	-1.47695	0.266283	-5.54654	2.91378e-08	4.08272e-06	ENSG00000196549	MME	protein_coding	3	154741913	154901497	1	DOWN
ENSG00000188859.5	46.5592	-1.47496	0.46763	-3.15411	0.00160989	0.0276736	ENSG00000188859	FAM78B	protein_coding	1	166026674	166136206	-1	DOWN
ENSG00000123146.15	104.788	-1.47421	0.300164	-4.91134	9.04539e-07	7.18204e-05	ENSG00000123146	CD97	protein_coding	19	14491313	14519537	1	DOWN
ENSG00000074410.9	149.586	-1.47391	0.327452	-4.50113	6.75925e-06	0.000402514	ENSG00000074410	CA12	protein_coding	15	63613577	63674360	-1	DOWN
ENSG00000227081.4	129.575	-1.47367	0.48648	-3.02925	0.00245162	0.036761	ENSG00000227081	RP11-543P15.1	pseudogene	12	3320775	3321096	-1	DOWN
ENSG00000160678.7	37.1129	-1.47155	0.480159	-3.06472	0.00217871	0.0338448	ENSG00000160678	S100A1	protein_coding	1	153600402	153604513	1	DOWN
ENSG00000235999.1	62.5516	-1.46704	0.500549	-2.93085	0.00338032	0.0468819	ENSG00000235999	RP11-403I13.8	lincRNA	1	149287451	149291743	1	DOWN
ENSG00000155657.19	250.502	-1.4652	0.481261	-3.0445	0.00233064	0.0354993	ENSG00000155657	TTN	protein_coding	2	179390716	179695529	-1	DOWN
ENSG00000086967.9	104.408	-1.46313	0.440355	-3.3226	0.00089182	0.0179162	ENSG00000086967	MYBPC2	protein_coding	19	50936160	50969578	1	DOWN
ENSG00000163531.11	421.748	-1.45545	0.3891	-3.74057	0.000183605	0.00567983	ENSG00000163531	NFASC	protein_coding	1	204797779	204991950	1	DOWN
ENSG00000204991.6	315.068	-1.45374	0.315929	-4.60148	4.19496e-06	0.000270064	ENSG00000204991	SPIRE2	protein_coding	16	89884587	89937727	1	DOWN
ENSG00000104967.6	598.123	-1.45095	0.438881	-3.30602	0.000946308	0.0188066	ENSG00000104967	NOVA2	protein_coding	19	46436992	46476804	-1	DOWN
ENSG00000110148.5	256.503	-1.44904	0.280748	-5.16135	2.45177e-07	2.4627e-05	ENSG00000110148	CCKBR	protein_coding	11	6280966	6293357	1	DOWN
ENSG00000179292.4	37.0836	-1.43691	0.476174	-3.01761	0.00254774	0.0378956	ENSG00000179292	TMEM151A	protein_coding	11	66059341	66064135	1	DOWN
ENSG00000179855.5	104.425	-1.43255	0.416384	-3.44045	0.00058075	0.0132468	ENSG00000179855	GIPC3	protein_coding	19	3585551	3593539	1	DOWN
ENSG00000175287.14	224.389	-1.43228	0.263223	-5.4413	5.28918e-08	6.48469e-06	ENSG00000175287	PHYHD1	protein_coding	9	131683174	131704320	1	DOWN
ENSG00000237172.3	167.9	-1.43149	0.30777	-4.65118	3.30041e-06	0.000220124	ENSG00000237172	B3GNT9	protein_coding	16	67182008	67185117	-1	DOWN
ENSG00000117477.8	173.903	-1.43048	0.44789	-3.19382	0.00140403	0.0249849	ENSG00000117477	CCDC181	protein_coding	1	169364108	169429907	-1	DOWN
ENSG00000101282.4	319.957	-1.42595	0.480628	-2.96685	0.00300864	0.0429504	ENSG00000101282	RSPO4	protein_coding	20	939095	982907	-1	DOWN
ENSG00000182866.12	767.598	-1.4245	0.320643	-4.44263	8.88664e-06	0.000505719	ENSG00000182866	LCK	protein_coding	1	32716840	32751766	1	DOWN
ENSG00000267243.1	83.7237	-1.42427	0.424454	-3.35552	0.000792161	0.0163877	ENSG00000267243	AC005307.3	lincRNA	19	28926295	29218684	-1	DOWN
ENSG00000157423.13	76.9961	-1.41941	0.400465	-3.54441	0.000393487	0.00989738	ENSG00000157423	HYDIN	protein_coding	16	70841281	71264625	-1	DOWN
ENSG00000142910.11	107.01	-1.4155	0.434308	-3.2592	0.00111729	0.0215011	ENSG00000142910	TINAGL1	protein_coding	1	32042116	32053288	1	DOWN
ENSG00000198899.2	158710	-1.4114	0.469123	-3.00858	0.00262468	0.0387634	ENSG00000198899	MT-ATP6	protein_coding	MT	8527	9207	1	DOWN
ENSG00000261061.1	164.745	-1.408	0.41592	-3.38527	0.000711078	0.0153383	ENSG00000261061	RP11-303E16.2	sense_intronic	16	81064375	81065090	1	DOWN
ENSG00000215146.4	755.589	-1.40751	0.311679	-4.5159	6.30471e-06	0.000378147	ENSG00000215146	RP11-313J2.1	pseudogene	10	42827314	42863422	-1	DOWN
ENSG00000154102.6	99.5017	-1.40471	0.344329	-4.07956	4.51214e-05	0.00186688	ENSG00000154102	C16orf74	protein_coding	16	85723690	85784735	-1	DOWN
ENSG00000228288.2	204.11	-1.40255	0.388096	-3.61392	0.000301603	0.00823411	ENSG00000228288	PCAT6	antisense	1	202780082	202781284	1	DOWN
ENSG00000105650.17	78.0896	-1.39879	0.360821	-3.87669	0.000105886	0.00370913	ENSG00000105650	PDE4C	protein_coding	19	18318771	18366229	-1	DOWN
ENSG00000188818.8	350.306	-1.3985	0.479934	-2.91395	0.00356885	0.0485772	ENSG00000188818	ZDHHC11	protein_coding	5	710471	851101	-1	DOWN
ENSG00000237683.5	290.122	-1.39519	0.453943	-3.07349	0.00211572	0.0334349	ENSG00000237683	AL627309.1	protein_coding	1	134901	139379	-1	DOWN
ENSG00000102575.6	152.302	-1.39419	0.402079	-3.46746	0.000525404	0.0123389	ENSG00000102575	ACP5	protein_coding	19	11685475	11689823	-1	DOWN
ENSG00000105538.4	196.085	-1.39281	0.259054	-5.37654	7.59307e-08	8.79214e-06	ENSG00000105538	RASIP1	protein_coding	19	49223844	49243978	-1	DOWN
ENSG00000177511.5	76.6284	-1.39043	0.472981	-2.93972	0.0032851	0.0459914	ENSG00000177511	ST8SIA3	protein_coding	18	55018044	55038962	1	DOWN
ENSG00000198695.2	20828.2	-1.38697	0.422774	-3.28064	0.00103572	0.0201512	ENSG00000198695	MT-ND6	protein_coding	MT	14149	14673	-1	DOWN
ENSG00000140876.7	78.196	-1.38628	0.352325	-3.93466	8.33135e-05	0.00304267	ENSG00000140876	NUDT7	protein_coding	16	77756411	77776157	1	DOWN
ENSG00000196482.12	53.5204	-1.38547	0.440114	-3.14799	0.001644	0.0281149	ENSG00000196482	ESRRG	protein_coding	1	216676588	217311097	-1	DOWN
ENSG00000229273.1	54.4984	-1.38159	0.424964	-3.25107	0.0011497	0.0218588	ENSG00000229273	RP11-104G3.2	pseudogene	9	41954580	41955037	1	DOWN
ENSG00000158710.10	1960.11	-1.37939	0.275044	-5.01515	5.29921e-07	4.62084e-05	ENSG00000158710	TAGLN2	protein_coding	1	159887897	159895522	-1	DOWN
ENSG00000183615.5	96.6964	-1.37607	0.447719	-3.07351	0.00211559	0.0334349	ENSG00000183615	FAM167B	protein_coding	1	32712834	32714457	1	DOWN
ENSG00000165588.12	2268.99	-1.37475	0.459673	-2.99072	0.00278321	0.0406724	ENSG00000165588	OTX2	protein_coding	14	57267425	57277197	-1	DOWN
ENSG00000260442.1	117.088	-1.37382	0.369398	-3.71908	0.000199953	0.00600999	ENSG00000260442	RP11-22P6.3	antisense	16	28890278	28891241	-1	DOWN
ENSG00000198763.3	65062.6	-1.37371	0.387357	-3.54637	0.000390576	0.00989276	ENSG00000198763	MT-ND2	protein_coding	MT	4470	5511	1	DOWN
ENSG00000019582.10	886.704	-1.37188	0.322804	-4.24987	2.13891e-05	0.00102484	ENSG00000019582	CD74	protein_coding	5	149781200	149792492	-1	DOWN
ENSG00000171724.2	2754.79	-1.36915	0.397605	-3.4435	0.000574241	0.0131523	ENSG00000171724	VAT1L	protein_coding	16	77822427	78014004	1	DOWN
ENSG00000156968.8	96.8212	-1.36766	0.333618	-4.09947	4.14099e-05	0.00173454	ENSG00000156968	MPV17L	protein_coding	16	15489611	15507125	1	DOWN
ENSG00000114378.12	86.201	-1.36295	0.434458	-3.13713	0.00170609	0.0288512	ENSG00000114378	HYAL1	protein_coding	3	50337320	50349812	-1	DOWN
ENSG00000132386.6	990.425	-1.36161	0.376779	-3.61381	0.00030173	0.00823411	ENSG00000132386	SERPINF1	protein_coding	17	1665253	1680868	1	DOWN
ENSG00000215845.6	969.421	-1.36095	0.23308	-5.83897	5.25246e-09	9.31698e-07	ENSG00000215845	TSTD1	protein_coding	1	161007421	161008780	-1	DOWN
ENSG00000163467.7	42.2901	-1.35884	0.436488	-3.11312	0.00185122	0.0306856	ENSG00000163467	TSACC	protein_coding	1	156307105	156316786	1	DOWN
ENSG00000273209.1	94.8259	-1.3585	0.428584	-3.16975	0.00152572	0.0267225	ENSG00000273209	RP11-107N15.1	lincRNA	2	202897493	202898260	-1	DOWN
ENSG00000050555.13	428.093	-1.35248	0.299351	-4.51803	6.2419e-06	0.000378147	ENSG00000050555	LAMC3	protein_coding	9	133884469	133969860	1	DOWN
ENSG00000132932.12	191.681	-1.34855	0.391401	-3.44543	0.000570148	0.0131307	ENSG00000132932	ATP8A2	protein_coding	13	25946209	26599989	1	DOWN
ENSG00000198786.2	81260.4	-1.34842	0.400911	-3.36339	0.000769907	0.0161274	ENSG00000198786	MT-ND5	protein_coding	MT	12337	14148	1	DOWN
ENSG00000198483.8	120.771	-1.34432	0.377065	-3.56522	0.000363554	0.00936924	ENSG00000198483	ANKRD35	protein_coding	1	145549230	145568526	1	DOWN
ENSG00000162496.4	337.152	-1.34156	0.320505	-4.18578	2.84189e-05	0.00129824	ENSG00000162496	DHRS3	protein_coding	1	12627939	12677737	-1	DOWN
ENSG00000145945.5	69.9954	-1.34052	0.40016	-3.34997	0.000808195	0.0165551	ENSG00000145945	FAM50B	protein_coding	6	3849620	3851551	1	DOWN
ENSG00000051523.6	1882.36	-1.33781	0.305919	-4.37308	1.22505e-05	0.000665357	ENSG00000051523	CYBA	protein_coding	16	88709691	88717560	-1	DOWN
ENSG00000101470.5	69.8764	-1.33499	0.3653	-3.65451	0.000257676	0.00729455	ENSG00000101470	TNNC2	protein_coding	20	44451853	44462384	-1	DOWN
ENSG00000108679.8	2033.93	-1.33374	0.260144	-5.12693	2.94505e-07	2.83848e-05	ENSG00000108679	LGALS3BP	protein_coding	17	76967320	76976191	-1	DOWN
ENSG00000006611.11	60.4851	-1.33093	0.441433	-3.01503	0.00256953	0.0381517	ENSG00000006611	USH1C	protein_coding	11	17515442	17565963	-1	DOWN
ENSG00000169174.9	591.747	-1.32935	0.395681	-3.35964	0.000780451	0.0162462	ENSG00000169174	PCSK9	protein_coding	1	55505221	55530525	1	DOWN
ENSG00000100767.11	478.602	-1.32924	0.436653	-3.04415	0.00233341	0.0354993	ENSG00000100767	PAPLN	protein_coding	14	73704205	73741348	1	DOWN
ENSG00000113763.6	219.35	-1.32641	0.344219	-3.85338	0.000116499	0.00401346	ENSG00000113763	UNC5A	protein_coding	5	176237478	176307897	1	DOWN
ENSG00000105523.3	39.9806	-1.32573	0.436168	-3.03948	0.00236985	0.0358994	ENSG00000105523	FAM83E	protein_coding	19	49104067	49118111	-1	DOWN
ENSG00000163013.7	571.395	-1.32244	0.254615	-5.19387	2.0597e-07	2.12109e-05	ENSG00000163013	FBXO41	protein_coding	2	73481810	73511559	-1	DOWN
ENSG00000133863.2	162.11	-1.32182	0.372698	-3.54662	0.000390211	0.00989276	ENSG00000133863	TEX15	protein_coding	8	30689060	30748122	-1	DOWN
ENSG00000143248.8	255.88	-1.3181	0.294037	-4.48276	7.36847e-06	0.000432612	ENSG00000143248	RGS5	protein_coding	1	163080911	163291577	-1	DOWN
ENSG00000227354.2	50.8056	-1.31756	0.401215	-3.28393	0.00102371	0.0199876	ENSG00000227354	RBM26-AS1	antisense	13	79980444	79998463	1	DOWN
ENSG00000128298.12	166.361	-1.31378	0.314649	-4.17537	2.97508e-05	0.00134334	ENSG00000128298	BAIAP2L2	protein_coding	22	38480896	38506677	-1	DOWN
ENSG00000198727.2	67680.6	-1.31322	0.388546	-3.37984	0.000725293	0.0155273	ENSG00000198727	MT-CYB	protein_coding	MT	14747	15887	1	DOWN
ENSG00000266402.2	111.175	-1.31205	0.403425	-3.25227	0.00114486	0.0218414	ENSG00000266402	SNORA76	lincRNA	17	62223330	62223836	1	DOWN
ENSG00000027869.7	184.821	-1.30605	0.274033	-4.76602	1.87898e-06	0.000136813	ENSG00000027869	SH2D2A	protein_coding	1	156776035	156786654	-1	DOWN
ENSG00000084636.13	501.898	-1.30584	0.402675	-3.24292	0.0011831	0.0223157	ENSG00000084636	COL16A1	protein_coding	1	32117848	32169920	-1	DOWN
ENSG00000143416.16	1070.6	-1.30342	0.258442	-5.04338	4.5738e-07	4.16741e-05	ENSG00000143416	SELENBP1	protein_coding	1	151336778	151345209	-1	DOWN
ENSG00000172137.14	65.9802	-1.2992	0.426555	-3.04579	0.00232068	0.0354674	ENSG00000172137	CALB2	protein_coding	16	71392616	71424341	1	DOWN
ENSG00000069696.6	86.5189	-1.29823	0.358842	-3.61783	0.000297078	0.0081338	ENSG00000069696	DRD4	protein_coding	11	637293	640706	1	DOWN
ENSG00000163701.14	68.9301	-1.29553	0.420475	-3.0811	0.00206236	0.0328755	ENSG00000163701	IL17RE	protein_coding	3	9944296	9958086	1	DOWN
ENSG00000232637.3	52.3239	-1.29545	0.426057	-3.04056	0.00236142	0.0358927	ENSG00000232637	WI2-3658N16.1	pseudogene	1	146032648	146253110	-1	DOWN
ENSG00000028277.16	255.333	-1.29224	0.369932	-3.49318	0.000477303	0.0114802	ENSG00000028277	POU2F2	protein_coding	19	42590263	42700737	-1	DOWN
ENSG00000262874.1	90.39	-1.29069	0.401843	-3.21192	0.00131849	0.0240579	ENSG00000262874	C19orf84	protein_coding	19	51891543	51893828	-1	DOWN
ENSG00000124588.15	1348.57	-1.29019	0.324495	-3.97601	7.00813e-05	0.00265576	ENSG00000124588	NQO2	protein_coding	6	2988221	3019996	1	DOWN
ENSG00000179761.7	616.885	-1.28427	0.346387	-3.7076	0.000209231	0.00622986	ENSG00000179761	PIPOX	protein_coding	17	27277531	27384234	1	DOWN
ENSG00000185669.5	187.124	-1.27331	0.387896	-3.28261	0.00102852	0.0200346	ENSG00000185669	SNAI3	protein_coding	16	88744090	88752901	-1	DOWN
ENSG00000254277.1	1316.89	-1.26899	0.320613	-3.95799	7.55823e-05	0.00283842	ENSG00000254277	RP11-1144P22.1	lincRNA	8	72587535	72615021	1	DOWN
ENSG00000198892.6	157.279	-1.25911	0.293568	-4.28899	1.79491e-05	0.000880663	ENSG00000198892	SHISA4	protein_coding	1	201857808	201861434	1	DOWN
ENSG00000121769.3	383.281	-1.25878	0.358919	-3.50715	0.000452932	0.0110574	ENSG00000121769	FABP3	protein_coding	1	31838472	31849697	-1	DOWN
ENSG00000196218.7	793.765	-1.25783	0.362597	-3.46894	0.00052252	0.0123137	ENSG00000196218	RYR1	protein_coding	19	38924339	39078204	1	DOWN
ENSG00000173535.9	156.34	-1.25646	0.397863	-3.15803	0.00158839	0.0273604	ENSG00000173535	TNFRSF10C	protein_coding	8	22941868	22974950	1	DOWN
ENSG00000121236.15	224.938	-1.25324	0.250258	-5.00781	5.50528e-07	4.72275e-05	ENSG00000121236	TRIM6	protein_coding	11	5617339	5634188	1	DOWN
ENSG00000143314.8	686.837	-1.24715	0.285467	-4.3688	1.24932e-05	0.000674148	ENSG00000143314	MRPL24	protein_coding	1	156707095	156711382	-1	DOWN
ENSG00000085552.12	979.469	-1.24372	0.371241	-3.35016	0.000807656	0.0165551	ENSG00000085552	IGSF9	protein_coding	1	159896829	159915386	-1	DOWN
ENSG00000127578.6	324.836	-1.24177	0.247158	-5.0242	5.0554e-07	4.45999e-05	ENSG00000127578	WFIKKN1	protein_coding	16	679239	684116	1	DOWN
ENSG00000137225.8	104.995	-1.24096	0.383344	-3.23719	0.00120712	0.0226578	ENSG00000137225	CAPN11	protein_coding	6	44126548	44152139	1	DOWN
ENSG00000142273.6	410.73	-1.24047	0.250511	-4.95175	7.35503e-07	6.07483e-05	ENSG00000142273	CBLC	protein_coding	19	45281126	45303891	1	DOWN
ENSG00000162542.9	115.276	-1.23871	0.38911	-3.18345	0.00145532	0.02576	ENSG00000162542	TMCO4	protein_coding	1	20008706	20126438	-1	DOWN
ENSG00000128805.10	155.089	-1.23813	0.334577	-3.70057	0.000215113	0.00632599	ENSG00000128805	ARHGAP22	protein_coding	10	49654077	49864310	-1	DOWN
ENSG00000187123.10	218.824	-1.23014	0.400275	-3.07324	0.0021175	0.0334349	ENSG00000187123	LYPD6	protein_coding	2	150186499	150330662	1	DOWN
ENSG00000170703.11	147.09	-1.22997	0.41832	-2.94025	0.00327945	0.0459509	ENSG00000170703	TTLL6	protein_coding	17	46839597	46894576	-1	DOWN
ENSG00000059915.12	160.364	-1.22374	0.322052	-3.79983	0.000144798	0.00470222	ENSG00000059915	PSD	protein_coding	10	104162376	104181296	-1	DOWN
ENSG00000184809.8	221.119	-1.22336	0.336668	-3.63374	0.00027934	0.00777581	ENSG00000184809	C21orf88	protein_coding	21	40969074	40984748	-1	DOWN
ENSG00000116815.11	75.6535	-1.22234	0.361662	-3.37979	0.000725425	0.0155273	ENSG00000116815	CD58	protein_coding	1	117057157	117113661	-1	DOWN
ENSG00000123453.12	344.5	-1.22203	0.282946	-4.31896	1.56766e-05	0.000796927	ENSG00000123453	SARDH	protein_coding	9	136528682	136605077	-1	DOWN
ENSG00000144331.14	86.093	-1.21907	0.397713	-3.06521	0.00217516	0.0338328	ENSG00000144331	ZNF385B	protein_coding	2	180306709	180726232	-1	DOWN
ENSG00000196126.6	131.723	-1.21817	0.309892	-3.93095	8.46099e-05	0.00307361	ENSG00000196126	HLA-DRB1	protein_coding	6	32546546	32557625	-1	DOWN
ENSG00000130724.4	1411.9	-1.21498	0.232913	-5.21647	1.82369e-07	1.92457e-05	ENSG00000130724	CHMP2A	protein_coding	19	59062933	59066491	-1	DOWN
ENSG00000106785.10	282.02	-1.21435	0.321165	-3.78108	0.000156147	0.00500031	ENSG00000106785	TRIM14	protein_coding	9	100831557	100881494	-1	DOWN
ENSG00000133665.8	64.9013	-1.21382	0.400073	-3.03398	0.00241347	0.0362585	ENSG00000133665	DYDC2	protein_coding	10	82104501	82127829	1	DOWN
ENSG00000228106.1	74.4934	-1.21281	0.378858	-3.20123	0.00136841	0.0246096	ENSG00000228106	RP11-452F19.3	lincRNA	1	222988364	223010726	1	DOWN
ENSG00000101210.6	773.095	-1.21151	0.191068	-6.34074	2.28671e-10	5.5259e-08	ENSG00000101210	EEF1A2	protein_coding	20	62119366	62130505	-1	DOWN
ENSG00000187867.4	635.661	-1.20412	0.22346	-5.38851	7.10427e-08	8.28368e-06	ENSG00000187867	PALM3	protein_coding	19	14164177	14169971	-1	DOWN
ENSG00000187145.10	2532.85	-1.19761	0.247178	-4.84513	1.26526e-06	9.63334e-05	ENSG00000187145	MRPS21	protein_coding	1	150266289	150281414	1	DOWN
ENSG00000068831.14	306.296	-1.19718	0.330138	-3.6263	0.000287512	0.00796342	ENSG00000068831	RASGRP2	protein_coding	11	64494383	64512928	-1	DOWN
ENSG00000117691.5	323.475	-1.19259	0.259753	-4.59125	4.40608e-06	0.000282565	ENSG00000117691	NENF	protein_coding	1	212606229	212619714	1	DOWN
ENSG00000160818.12	1671.02	-1.19238	0.290064	-4.11075	3.94371e-05	0.00168177	ENSG00000160818	GPATCH4	protein_coding	1	156564279	156571288	-1	DOWN
ENSG00000205078.5	87.3706	-1.19188	0.381667	-3.12283	0.00179119	0.0298961	ENSG00000205078	SYCE1L	protein_coding	16	77233294	77247112	1	DOWN
ENSG00000163462.13	581.019	-1.18885	0.197696	-6.01349	1.81574e-09	3.68415e-07	ENSG00000163462	TRIM46	protein_coding	1	155145873	155157447	1	DOWN
ENSG00000010319.2	140.766	-1.18496	0.384456	-3.08217	0.00205498	0.0328207	ENSG00000010319	SEMA3G	protein_coding	3	52467069	52479101	-1	DOWN
ENSG00000256092.2	91.123	-1.18423	0.359504	-3.29405	0.000987536	0.0194636	ENSG00000256092	hsa-mir-8072	lincRNA	12	123848415	123850660	1	DOWN
ENSG00000159403.11	166.206	-1.18392	0.337819	-3.50459	0.000457304	0.0111153	ENSG00000159403	C1R	protein_coding	12	7187513	7245203	-1	DOWN
ENSG00000204301.5	63.9605	-1.17294	0.401402	-2.92212	0.00347662	0.0477338	ENSG00000204301	NOTCH4	protein_coding	6	32162620	32191844	-1	DOWN
ENSG00000235098.4	89.3779	-1.1702	0.398518	-2.93638	0.00332069	0.0462953	ENSG00000235098	ANKRD65	protein_coding	1	1353800	1357149	-1	DOWN
ENSG00000175274.14	3634.55	-1.1697	0.273962	-4.26958	1.95844e-05	0.000946524	ENSG00000175274	TP53I11	protein_coding	11	44907454	44972840	-1	DOWN
ENSG00000180787.5	92.4534	-1.16873	0.34743	-3.36393	0.000768398	0.0161161	ENSG00000180787	ZFP3	protein_coding	17	4981543	4999669	1	DOWN
ENSG00000141506.9	166.659	-1.16455	0.321429	-3.62305	0.000291146	0.00803737	ENSG00000141506	PIK3R5	protein_coding	17	8782233	8869029	-1	DOWN
ENSG00000171345.9	1552.3	-1.16389	0.266097	-4.37392	1.22034e-05	0.000664967	ENSG00000171345	KRT19	protein_coding	17	39679869	39684560	-1	DOWN
ENSG00000134463.10	422.123	-1.1619	0.236828	-4.90609	9.291e-07	7.34209e-05	ENSG00000134463	ECHDC3	protein_coding	10	11784365	11806069	1	DOWN
ENSG00000126803.8	836.493	-1.16114	0.347202	-3.34429	0.000824933	0.0168153	ENSG00000126803	HSPA2	protein_coding	14	65002623	65009955	1	DOWN
ENSG00000124466.8	74.9983	-1.16035	0.373783	-3.10433	0.00190708	0.0313287	ENSG00000124466	LYPD3	protein_coding	19	43964939	43969812	-1	DOWN
ENSG00000143320.4	8098.72	-1.15915	0.360123	-3.21876	0.00128746	0.0236178	ENSG00000143320	CRABP2	protein_coding	1	156669398	156675608	-1	DOWN
ENSG00000163050.12	1073.09	-1.15775	0.290205	-3.98943	6.62311e-05	0.00253871	ENSG00000163050	ADCK3	protein_coding	1	227085237	227175246	1	DOWN
ENSG00000159445.8	257.468	-1.15307	0.254469	-4.53131	5.86203e-06	0.000359997	ENSG00000159445	THEM4	protein_coding	1	151846060	151882284	-1	DOWN
ENSG00000126259.15	116.058	-1.14667	0.309527	-3.70459	0.000211736	0.00627085	ENSG00000126259	KIRREL2	protein_coding	19	36346763	36358011	1	DOWN
ENSG00000158715.5	591.165	-1.14539	0.196405	-5.83175	5.48505e-09	9.52685e-07	ENSG00000158715	SLC45A3	protein_coding	1	205626979	205649587	-1	DOWN
ENSG00000149927.13	310.738	-1.14426	0.346772	-3.29976	0.00096769	0.0191403	ENSG00000149927	DOC2A	protein_coding	16	30016830	30034591	-1	DOWN
ENSG00000231698.2	105.543	-1.14309	0.326662	-3.49931	0.000466456	0.0113048	ENSG00000231698	AP002856.5	lincRNA	11	131123317	131220812	1	DOWN
ENSG00000163463.7	267.819	-1.14087	0.344993	-3.30693	0.000943243	0.0187905	ENSG00000163463	KRTCAP2	protein_coding	1	155141884	155145951	-1	DOWN
ENSG00000116667.8	2014.96	-1.13874	0.271745	-4.19046	2.78391e-05	0.00127525	ENSG00000116667	C1orf21	protein_coding	1	184356192	184598154	1	DOWN
ENSG00000165905.12	1728.21	-1.13781	0.295944	-3.84468	0.000120708	0.00411593	ENSG00000165905	GYLTL1B	protein_coding	11	45943172	45950647	1	DOWN
ENSG00000226210.3	174.755	-1.13528	0.335434	-3.3845	0.000713081	0.0153616	ENSG00000226210	ABC7-42389800N19.1	pseudogene	12	73725	91218	1	DOWN
ENSG00000254682.1	241.839	-1.13458	0.365657	-3.10284	0.00191671	0.0314249	ENSG00000254682	RP11-660L16.2	antisense	11	71159720	71163203	1	DOWN
ENSG00000123243.10	68.8428	-1.13429	0.358849	-3.16092	0.00157271	0.0272623	ENSG00000123243	ITIH5	protein_coding	10	7601232	7708961	-1	DOWN
ENSG00000121904.13	633.301	-1.13405	0.281554	-4.02783	5.62947e-05	0.00223846	ENSG00000121904	CSMD2	protein_coding	1	33979609	34631443	-1	DOWN
ENSG00000164591.9	371.172	-1.13356	0.326132	-3.47576	0.0005094	0.012065	ENSG00000164591	MYOZ3	protein_coding	5	150040436	150058927	1	DOWN
ENSG00000198626.11	482.915	-1.13216	0.373317	-3.03269	0.00242383	0.0363771	ENSG00000198626	RYR2	protein_coding	1	237205505	237997288	1	DOWN
ENSG00000173947.9	224.66	-1.13134	0.328483	-3.44415	0.000572864	0.013142	ENSG00000173947	PIFO	protein_coding	1	111888910	111895635	1	DOWN
ENSG00000148288.7	129.359	-1.12917	0.382239	-2.9541	0.00313578	0.0444231	ENSG00000148288	GBGT1	protein_coding	9	136028340	136039332	-1	DOWN
ENSG00000117245.8	447.579	-1.12414	0.293734	-3.82708	0.000129674	0.00435048	ENSG00000117245	KIF17	protein_coding	1	20990507	21044510	-1	DOWN
ENSG00000159753.9	843.557	-1.12283	0.265037	-4.23652	2.27008e-05	0.00107839	ENSG00000159753	RLTPR	protein_coding	16	67678822	67691472	1	DOWN
ENSG00000152092.11	379.638	-1.11967	0.333365	-3.35871	0.000783085	0.0162807	ENSG00000152092	ASTN1	protein_coding	1	176826438	177134109	-1	DOWN
ENSG00000163827.8	108	-1.11794	0.312645	-3.57576	0.000349215	0.00919876	ENSG00000163827	LRRC2	protein_coding	3	46556913	46621589	-1	DOWN
ENSG00000180071.14	100.75	-1.11598	0.384369	-2.9034	0.00369132	0.0497321	ENSG00000180071	ANKRD18A	protein_coding	9	38540566	38620657	-1	DOWN
ENSG00000273142.1	119.355	-1.11224	0.38045	-2.92349	0.0034613	0.0476048	ENSG00000273142	RP11-458F8.4	lincRNA	7	66367844	66371284	1	DOWN
ENSG00000259877.1	85.9007	-1.10387	0.327442	-3.37118	0.000748478	0.0158377	ENSG00000259877	RP11-46C24.7	antisense	16	89281638	89284061	-1	DOWN
ENSG00000188060.6	125.567	-1.10153	0.328113	-3.35717	0.000787437	0.0163305	ENSG00000188060	RAB42	protein_coding	1	28918712	28921955	1	DOWN
ENSG00000176531.6	153.983	-1.09781	0.290301	-3.78162	0.000155814	0.00500031	ENSG00000176531	PHLDB3	protein_coding	19	43979106	44009087	-1	DOWN
ENSG00000205047.3	147.222	-1.09634	0.25671	-4.27074	1.94825e-05	0.000946524	ENSG00000205047	FLJ00104	protein_coding	16	87731749	87739290	-1	DOWN
ENSG00000180287.12	90.6692	-1.09563	0.323107	-3.39092	0.000696592	0.0152144	ENSG00000180287	PLD5	protein_coding	1	242246288	242687998	-1	DOWN
ENSG00000143198.8	1823.96	-1.09558	0.275768	-3.97284	7.10219e-05	0.0026853	ENSG00000143198	MGST3	protein_coding	1	165600098	165631033	1	DOWN
ENSG00000179085.7	244.023	-1.09465	0.354783	-3.08541	0.00203271	0.0325494	ENSG00000179085	DPM3	protein_coding	1	155112367	155113071	-1	DOWN
ENSG00000162706.8	148.426	-1.09291	0.270867	-4.03487	5.46321e-05	0.00219502	ENSG00000162706	CADM3	protein_coding	1	159141399	159173103	1	DOWN
ENSG00000253313.1	165.857	-1.09003	0.322382	-3.38118	0.000721762	0.0154886	ENSG00000253313	C1orf210	protein_coding	1	43747554	43751288	-1	DOWN
ENSG00000139832.3	105.592	-1.08677	0.361415	-3.007	0.00263843	0.038932	ENSG00000139832	RAB20	protein_coding	13	111175417	111214080	-1	DOWN
ENSG00000174004.5	162.379	-1.07939	0.29129	-3.70555	0.000210929	0.00626467	ENSG00000174004	NRROS	protein_coding	3	196366557	196388875	1	DOWN
ENSG00000143443.9	164.54	-1.07911	0.250597	-4.30614	1.6613e-05	0.00082442	ENSG00000143443	C1orf56	protein_coding	1	151020216	151024462	1	DOWN
ENSG00000198931.6	3675.6	-1.07718	0.28809	-3.73905	0.000184721	0.00568764	ENSG00000198931	APRT	protein_coding	16	88875747	88878352	-1	DOWN
ENSG00000185324.17	1852.45	-1.07406	0.236169	-4.54785	5.41955e-06	0.000334688	ENSG00000185324	CDK10	protein_coding	16	89747145	89762772	1	DOWN
ENSG00000160284.10	352.482	-1.07355	0.307722	-3.48871	0.000485353	0.0116337	ENSG00000160284	SPATC1L	protein_coding	21	47581062	47604390	-1	DOWN
ENSG00000244291.1	124.134	-1.0719	0.36122	-2.96743	0.003003	0.0429066	ENSG00000244291	C7orf13	protein_coding	7	156431057	156433348	-1	DOWN
ENSG00000153404.9	1606.12	-1.07055	0.271525	-3.94274	8.05563e-05	0.00298488	ENSG00000153404	PLEKHG4B	protein_coding	5	140373	190085	1	DOWN
ENSG00000104814.8	187.37	-1.06675	0.298986	-3.5679	0.000359847	0.00934594	ENSG00000104814	MAP4K1	protein_coding	19	39078281	39109522	-1	DOWN
ENSG00000167912.5	87.1931	-1.05466	0.359954	-2.92998	0.00338989	0.0468819	ENSG00000167912	RP11-25K19.1	antisense	8	60031599	60033905	1	DOWN
ENSG00000131477.6	185.893	-1.05433	0.35393	-2.97892	0.00289267	0.0416874	ENSG00000131477	RAMP2	protein_coding	17	40910465	40915059	1	DOWN
ENSG00000109062.5	1643.68	-1.05399	0.350041	-3.01104	0.00260353	0.0386221	ENSG00000109062	SLC9A3R1	protein_coding	17	72744791	72765492	1	DOWN
ENSG00000120885.15	8518.18	-1.04857	0.276474	-3.79267	0.000149038	0.00479741	ENSG00000120885	CLU	protein_coding	8	27454434	27472548	-1	DOWN
ENSG00000114812.8	139.457	-1.04606	0.330675	-3.16342	0.00155927	0.0271392	ENSG00000114812	VIPR1	protein_coding	3	42530791	42579059	1	DOWN
ENSG00000161642.13	461.425	-1.04596	0.337525	-3.09892	0.00194228	0.0316499	ENSG00000161642	ZNF385A	protein_coding	12	54762917	54785082	-1	DOWN
ENSG00000142669.9	1684.5	-1.04563	0.311169	-3.36035	0.000778446	0.0162396	ENSG00000142669	SH3BGRL3	protein_coding	1	26605667	26608007	1	DOWN
ENSG00000130558.14	720.301	-1.0454	0.286038	-3.65475	0.000257429	0.00729455	ENSG00000130558	OLFM1	protein_coding	9	137967268	138013025	1	DOWN
ENSG00000153363.8	116.894	-1.04298	0.338788	-3.07855	0.00208008	0.0330631	ENSG00000153363	LINC00467	processed_transcript	1	211556145	211605878	1	DOWN
ENSG00000175161.9	109.897	-1.04261	0.33414	-3.12028	0.0018068	0.0300965	ENSG00000175161	CADM2	protein_coding	3	85008132	86123579	1	DOWN
ENSG00000164265.4	826.895	-1.0423	0.240662	-4.33097	1.48455e-05	0.000767298	ENSG00000164265	SCGB3A2	protein_coding	5	147250245	147261754	1	DOWN
ENSG00000141012.8	486.595	-1.04205	0.269444	-3.86742	0.000109993	0.00382887	ENSG00000141012	GALNS	protein_coding	16	88880142	88923378	-1	DOWN
ENSG00000221955.6	235.466	-1.03859	0.240708	-4.31471	1.59814e-05	0.000805055	ENSG00000221955	SLC12A8	protein_coding	3	124801480	124998021	-1	DOWN
ENSG00000152061.17	2171	-1.03856	0.294589	-3.52545	0.00042277	0.01049	ENSG00000152061	RABGAP1L	protein_coding	1	174128548	174964445	1	DOWN
ENSG00000259803.2	146.86	-1.03673	0.322624	-3.21342	0.00131163	0.0239803	ENSG00000259803	SLC22A31	protein_coding	16	89262406	89268072	-1	DOWN
ENSG00000069424.10	280.992	-1.03581	0.250296	-4.13834	3.49823e-05	0.00153903	ENSG00000069424	KCNAB2	protein_coding	1	6051526	6161253	1	DOWN
ENSG00000065427.10	5713.42	-1.03292	0.187856	-5.49847	3.83105e-08	5.23598e-06	ENSG00000065427	KARS	protein_coding	16	75661622	75682541	-1	DOWN
ENSG00000205517.8	728.886	-1.03014	0.223677	-4.60548	4.11523e-06	0.000266994	ENSG00000205517	RGL3	protein_coding	19	11495017	11530018	-1	DOWN
ENSG00000163382.7	1398.53	-1.02829	0.274542	-3.74549	0.000180044	0.00560085	ENSG00000163382	APOA1BP	protein_coding	1	156561554	156564091	1	DOWN
ENSG00000115107.15	587.092	-1.02728	0.349569	-2.93869	0.00329598	0.0460663	ENSG00000115107	STEAP3	protein_coding	2	119981384	120023228	1	DOWN
ENSG00000143382.9	349.179	-1.02468	0.306653	-3.34151	0.000833249	0.0169444	ENSG00000143382	ADAMTSL4	protein_coding	1	150521884	150533413	1	DOWN
ENSG00000162769.8	1543.27	-1.02383	0.208186	-4.91785	8.74984e-07	6.99263e-05	ENSG00000162769	FLVCR1	protein_coding	1	213031597	213072705	1	DOWN
ENSG00000188176.7	111.314	-1.02303	0.323528	-3.16211	0.00156629	0.0272045	ENSG00000188176	SMTNL2	protein_coding	17	4487294	4511614	1	DOWN
ENSG00000105613.5	426.105	-1.02193	0.220075	-4.64353	3.42499e-06	0.00022662	ENSG00000105613	MAST1	protein_coding	19	12944765	12985765	1	DOWN
ENSG00000203401.4	70.0153	-1.01605	0.347435	-2.92444	0.00345077	0.0475522	ENSG00000203401	AC009061.1	pseudogene	16	67466595	67468931	1	DOWN
ENSG00000142765.13	356.309	-1.01585	0.345618	-2.93922	0.00329043	0.0460273	ENSG00000142765	SYTL1	protein_coding	1	27668513	27680421	1	DOWN
ENSG00000106211.8	2332.52	-1.0128	0.23718	-4.27018	1.95314e-05	0.000946524	ENSG00000106211	HSPB1	protein_coding	7	75931861	75933612	1	DOWN
ENSG00000197415.7	142.892	-1.01241	0.332156	-3.04799	0.00230375	0.0353382	ENSG00000197415	VEPH1	protein_coding	3	156977531	157251408	-1	DOWN
ENSG00000160783.15	1201.78	-1.00726	0.300285	-3.35436	0.00079549	0.0164362	ENSG00000160783	PMF1	protein_coding	1	156182784	156212874	1	DOWN
ENSG00000143545.4	3106.69	-1.00395	0.232638	-4.31551	1.59234e-05	0.000804566	ENSG00000143545	RAB13	protein_coding	1	153954127	153958834	-1	DOWN
ENSG00000078900.10	139.47	-1.00224	0.312929	-3.20278	0.00136107	0.0245345	ENSG00000078900	TP73	protein_coding	1	3569084	3652765	1	DOWN
ENSG00000104611.7	111.811	-1.00139	0.329998	-3.03452	0.00240918	0.0362551	ENSG00000104611	SH2D4A	protein_coding	8	19171128	19253729	1	DOWN
ENSG00000143578.11	686.665	-1.00121	0.266538	-3.75635	0.000172411	0.0054282	ENSG00000143578	CREB3L4	protein_coding	1	153940010	153946839	1	DOWN
ENSG00000179604.8	924.152	1.00301	0.255754	3.92176	8.7905e-05	0.0031521	ENSG00000179604	CDC42EP4	protein_coding	17+K16213K16141:K16229K1614K16141:K16630	71279763	71308314	-1	UP
ENSG00000153130.13	532.834	1.00323	0.256336	3.91372	9.08863e-05	0.00324505	ENSG00000153130	SCOC	protein_coding	4	141178440	141306880	1	UP
ENSG00000213023.5	161.115	1.00394	0.336038	2.98757	0.00281209	0.0409509	ENSG00000213023	SYT3	protein_coding	19	51124564	51171651	-1	UP
ENSG00000131849.10	68.6153	1.00873	0.342865	2.94205	0.00326052	0.0457457	ENSG00000131849	ZNF132	protein_coding	19	58944181	58951589	-1	UP
ENSG00000197782.10	193.549	1.01047	0.300921	3.35792	0.000785322	0.0163069	ENSG00000197782	ZNF780A	protein_coding	19	40575059	40596845	-1	UP
ENSG00000052802.8	1820.92	1.01108	0.248553	4.06787	4.74453e-05	0.00194853	ENSG00000052802	MSMO1	protein_coding	4	166248775	166264312	1	UP
ENSG00000198189.6	227.066	1.01147	0.313222	3.22923	0.00124123	0.0229862	ENSG00000198189	HSD17B11	protein_coding	4	88257762	88312538	-1	UP
ENSG00000134970.13	280.372	1.01268	0.314174	3.22331	0.00126717	0.0233985	ENSG00000134970	TMED7	protein_coding	5	114949205	114968689	-1	UP
ENSG00000033867.12	1592.73	1.01626	0.326611	3.11153	0.00186117	0.0307564	ENSG00000033867	SLC4A7	protein_coding	3	27414214	27525911	-1	UP
ENSG00000101493.6	1247.39	1.01755	0.273682	3.71799	0.00020081	0.00602214	ENSG00000101493	ZNF516	protein_coding	18	74069644	74207146	-1	UP
ENSG00000182670.9	2948.28	1.02014	0.347583	2.93497	0.00333579	0.0463997	ENSG00000182670	TTC3	protein_coding	21	38445526	38575413	1	UP
ENSG00000151491.8	234.997	1.02482	0.337618	3.03544	0.00240185	0.0362429	ENSG00000151491	EPS8	protein_coding	12	15773092	16035263	-1	UP
ENSG00000198948.7	259.808	1.0269	0.309816	3.31454	0.000917934	0.0183741	ENSG00000198948	MFAP3L	protein_coding	4	170907748	170954182	-1	UP
ENSG00000157240.2	198.143	1.02752	0.326136	3.15059	0.00162939	0.0279647	ENSG00000157240	FZD1	protein_coding	7	90893783	90898123	1	UP
ENSG00000166450.8	2658.6	1.02827	0.349284	2.94395	0.00324057	0.0455592	ENSG00000166450	PRTG	protein_coding	15	55903744	56035288	-1	UP
ENSG00000197050.6	193.018	1.02855	0.298373	3.44719	0.000566456	0.0130818	ENSG00000197050	ZNF420	protein_coding	19	37498759	37621216	1	UP
ENSG00000118689.10	627.058	1.03552	0.329026	3.14724	0.00164821	0.0281292	ENSG00000118689	FOXO3	protein_coding	6	108881038	109005977	1	UP
ENSG00000187735.8	4380.62	1.03663	0.272523	3.80381	0.000142487	0.00467682	ENSG00000187735	TCEA1	protein_coding	8	54879112	54935089	-1	UP
ENSG00000119820.6	452.508	1.04165	0.241087	4.32064	1.55576e-05	0.000793296	ENSG00000119820	YIPF4	protein_coding	2	32502979	32541663	1	UP
ENSG00000071246.6	795.265	1.044	0.333744	3.12816	0.00175904	0.029537	ENSG00000071246	VASH1	protein_coding	14	77228532	77249354	1	UP
ENSG00000111911.5	323.436	1.04467	0.351956	2.96818	0.00299571	0.0428392	ENSG00000111911	HINT3	protein_coding	6	126277927	126301387	1	UP
ENSG00000198873.10	170.621	1.04832	0.34687	3.02223	0.00250917	0.0373553	ENSG00000198873	GRK5	protein_coding	10	120967101	121215131	1	UP
ENSG00000176641.6	231.887	1.05154	0.307488	3.41978	0.000626715	0.0139517	ENSG00000176641	RNF152	protein_coding	18	59475296	59561480	-1	UP
ENSG00000166311.5	128.093	1.05319	0.308732	3.41133	0.000646461	0.0143149	ENSG00000166311	SMPD1	protein_coding	11	6411655	6416228	1	UP
ENSG00000205189.7	540.302	1.0605	0.242318	4.37648	1.20611e-05	0.000659998	ENSG00000205189	ZBTB10	protein_coding	8	81397854	81438500	1	UP
ENSG00000034677.7	358.305	1.06461	0.35689	2.98302	0.00285422	0.0413477	ENSG00000034677	RNF19A	protein_coding	8	101269288	101348446	-1	UP
ENSG00000135547.4	402.304	1.06672	0.347377	3.07079	0.00213496	0.0335517	ENSG00000135547	HEY2	protein_coding	6	126068810	126082415	1	UP
ENSG00000196653.7	194.705	1.06728	0.25351	4.21	2.55366e-05	0.00118938	ENSG00000196653	ZNF502	protein_coding	3	44754135	44765323	1	UP
ENSG00000135333.9	561.044	1.0723	0.264351	4.05637	4.98416e-05	0.00202204	ENSG00000135333	EPHA7	protein_coding	6	93949738	94129265	-1	UP
ENSG00000138448.7	1493.15	1.07428	0.343512	3.12735	0.00176391	0.0295593	ENSG00000138448	ITGAV	protein_coding	2	187454792	187545628	1	UP
ENSG00000106780.7	112.693	1.07473	0.325056	3.30629	0.000945396	0.0188066	ENSG00000106780	MEGF9	protein_coding	9	123363091	123476748	-1	UP
ENSG00000176597.7	223.252	1.07723	0.270308	3.98519	6.74259e-05	0.00257158	ENSG00000176597	B3GNT5	protein_coding	3	182971032	183016292	1	UP
ENSG00000164211.8	805.772	1.08004	0.317595	3.40067	0.000672204	0.0147867	ENSG00000164211	STARD4	protein_coding	5	110831731	110848288	-1	UP
ENSG00000119638.8	1747.9	1.08375	0.283049	3.82883	0.000128755	0.0043426	ENSG00000119638	NEK9	protein_coding	14	75548822	75594047	-1	UP
ENSG00000189343.6	5476.65	1.0851	0.211142	5.13921	2.75899e-07	2.7383e-05	ENSG00000189343	RPS2P46	pseudogene	17	19349246	19350169	-1	UP
ENSG00000204524.5	95.7936	1.08548	0.363496	2.98622	0.00282449	0.0410304	ENSG00000204524	ZNF805	protein_coding	19	57751973	57766503	1	UP
ENSG00000197121.10	980.788	1.08919	0.314637	3.46173	0.00053672	0.012534	ENSG00000197121	PGAP1	protein_coding	2	197697728	197792520	-1	UP
ENSG00000067221.9	79.0225	1.09573	0.354493	3.09097	0.00199503	0.0321623	ENSG00000067221	STOML1	protein_coding	15	74275547	74286963	-1	UP
ENSG00000145147.15	397.146	1.09944	0.347945	3.15981	0.0015787	0.0273247	ENSG00000145147	SLIT2	protein_coding	4	20254883	20622184	1	UP
ENSG00000113369.4	414.813	1.10366	0.325746	3.38809	0.000703815	0.0152704	ENSG00000113369	ARRDC3	protein_coding	5	90664541	90679176	-1	UP
ENSG00000205246.4	600.717	1.10933	0.332659	3.33473	0.00085382	0.0173195	ENSG00000205246	RPSAP58	protein_coding	19	23945807	24010937	1	UP
ENSG00000198146.4	1977.13	1.11065	0.26688	4.1616	3.1602e-05	0.00140515	ENSG00000198146	ZNF770	protein_coding	15	35270542	35280488	-1	UP
ENSG00000127995.12	460.325	1.1132	0.279153	3.98779	6.66925e-05	0.00255053	ENSG00000127995	CASD1	protein_coding	7	94138531	94186331	1	UP
ENSG00000184384.9	291.862	1.11543	0.348833	3.1976	0.00138579	0.0247471	ENSG00000184384	MAML2	protein_coding	11	95709762	96076344	-1	UP
ENSG00000077152.5	638.815	1.11934	0.239259	4.67835	2.89186e-06	0.000196812	ENSG00000077152	UBE2T	protein_coding	1	202300785	202311108	-1	UP
ENSG00000162623.11	626.774	1.11949	0.204863	5.46456	4.64055e-08	5.90661e-06	ENSG00000162623	TYW3	protein_coding	1	75198836	75232362	1	UP
ENSG00000138767.8	299.728	1.12487	0.280666	4.00787	6.1268e-05	0.00239755	ENSG00000138767	CNOT6L	protein_coding	4	78634541	78740769	-1	UP
ENSG00000129595.8	86.8957	1.1329	0.385	2.94259	0.00325481	0.0457208	ENSG00000129595	EPB41L4A	protein_coding	5	111478138	111755013	-1	UP
ENSG00000105894.7	1359.16	1.13408	0.283834	3.99558	6.45353e-05	0.00249088	ENSG00000105894	PTN	protein_coding	7	136912088	137028611	-1	UP
ENSG00000166341.6	1015.62	1.13677	0.33225	3.42142	0.00062295	0.0138865	ENSG00000166341	DCHS1	protein_coding	11	6642556	6677085	-1	UP
ENSG00000071242.7	601.077	1.14203	0.225479	5.06492	4.08564e-07	3.74628e-05	ENSG00000071242	RPS6KA2	protein_coding	6	166822852	167319939	-1	UP
ENSG00000134278.10	352.179	1.14776	0.266436	4.30781	1.6488e-05	0.000821869	ENSG00000134278	SPIRE1	protein_coding	18	12446511	12658133	-1	UP
ENSG00000120913.19	124.64	1.14829	0.353154	3.25154	0.00114781	0.0218588	ENSG00000120913	PDLIM2	protein_coding	8	22435792	22455538	1	UP
ENSG00000147364.12	173.212	1.15126	0.350093	3.28843	0.00100747	0.019763	ENSG00000147364	FBXO25	protein_coding	8	356428	421225	1	UP
ENSG00000111224.9	276.867	1.15359	0.267658	4.30993	1.63305e-05	0.000817703	ENSG00000111224	PARP11	protein_coding	12	3900213	3982608	-1	UP
ENSG00000186480.8	1222.89	1.16701	0.221161	5.27673	1.31507e-07	1.45215e-05	ENSG00000186480	INSIG1	protein_coding	7	155089486	155101945	1	UP
ENSG00000231259.3	166.926	1.16725	0.362068	3.22384	0.00126484	0.0233813	ENSG00000231259	AC125232.1	pseudogene	2	87257800	87303536	-1	UP
ENSG00000156966.6	3527.86	1.17416	0.248401	4.72687	2.28009e-06	0.000161094	ENSG00000156966	B3GNT7	protein_coding	2	232260254	232265875	1	UP
ENSG00000142494.9	62.6055	1.17765	0.401415	2.93375	0.0033489	0.0465329	ENSG00000142494	SLC47A1	protein_coding	17	19398698	19482347	1	UP
ENSG00000091656.11	732.702	1.18557	0.388264	3.05351	0.00226183	0.0348233	ENSG00000091656	ZFHX4	protein_coding	8	77593454	77779521	1	UP
ENSG00000165312.5	151.227	1.1928	0.338169	3.52724	0.000419924	0.0104817	ENSG00000165312	OTUD1	protein_coding	10	23728198	23731308	1	UP
ENSG00000160216.14	299.5	1.19485	0.392259	3.04608	0.00231845	0.0354659	ENSG00000160216	AGPAT3	protein_coding	21	45285067	45406417	1	UP
ENSG00000139370.6	467.416	1.19523	0.25138	4.75466	1.98785e-06	0.000142868	ENSG00000139370	SLC15A4	protein_coding	12	129277739	129308528	-1	UP
ENSG00000168461.8	804.94	1.19835	0.302931	3.95584	7.62665e-05	0.00285127	ENSG00000168461	RAB31	protein_coding	18	9708162	9862548	1	UP
ENSG00000091986.11	579.773	1.19861	0.360747	3.32257	0.000891929	0.0179162	ENSG00000091986	CCDC80	protein_coding	3	112323407	112368377	-1	UP
ENSG00000136158.6	1932.49	1.2019	0.277558	4.33027	1.48929e-05	0.000767298	ENSG00000136158	SPRY2	protein_coding	13	80910111	80915086	-1	UP
ENSG00000183506.12	374.952	1.20392	0.23601	5.10114	3.37606e-07	3.1736e-05	ENSG00000183506	PI4KAP2	pseudogene	22	21827289	21871822	-1	UP
ENSG00000156103.11	518.217	1.20955	0.287909	4.20116	2.65557e-05	0.00122656	ENSG00000156103	MMP16	protein_coding	8	89044237	89340254	-1	UP
ENSG00000185008.13	351.434	1.2114	0.35778	3.38589	0.000709473	0.0153235	ENSG00000185008	ROBO2	protein_coding	3	75955846	77699115	1	UP
ENSG00000125430.4	194.781	1.21421	0.31911	3.80497	0.000141821	0.00467461	ENSG00000125430	HS3ST3B1	protein_coding	17	14204400	14252721	1	UP
ENSG00000106153.12	1624.33	1.21923	0.30466	4.00193	6.28273e-05	0.00244192	ENSG00000106153	CHCHD2	protein_coding	7	56169262	56174269	-1	UP
ENSG00000137872.11	870.422	1.22248	0.281719	4.33935	1.42904e-05	0.000746997	ENSG00000137872	SEMA6D	protein_coding	15	47476298	48066420	1	UP
ENSG00000164176.8	1047.65	1.22375	0.334442	3.65908	0.000253126	0.00721475	ENSG00000164176	EDIL3	protein_coding	5	83236373	83680611	-1	UP
ENSG00000196547.10	934.754	1.2429	0.298306	4.16652	3.09289e-05	0.00138631	ENSG00000196547	MAN2A2	protein_coding	15	91445448	91465814	1	UP
ENSG00000169184.5	1074.75	1.24434	0.300335	4.14316	3.42551e-05	0.00151103	ENSG00000169184	MN1	protein_coding	22	28144265	28197486	-1	UP
ENSG00000152208.7	508.237	1.25147	0.290338	4.31039	1.62964e-05	0.000817703	ENSG00000152208	GRID2	protein_coding	4	93225550	94695707	1	UP
ENSG00000167383.4	210.662	1.25541	0.396349	3.16743	0.00153793	0.0268518	ENSG00000167383	ZNF229	protein_coding	19	44921685	44952766	-1	UP
ENSG00000111913.11	458.859	1.26013	0.416171	3.02791	0.00246255	0.0368387	ENSG00000111913	FAM65B	protein_coding	6	24797601	25042238	-1	UP
ENSG00000071575.7	2644.27	1.26937	0.298155	4.25742	2.06801e-05	0.00099372	ENSG00000071575	TRIB2	protein_coding	2	12857015	12882860	1	UP
ENSG00000171617.9	3751.57	1.26961	0.356456	3.56177	0.000368364	0.00944938	ENSG00000171617	ENC1	protein_coding	5	73923234	73937249	-1	UP
ENSG00000134109.6	626.909	1.27096	0.363364	3.49778	0.000469157	0.0113537	ENSG00000134109	EDEM1	protein_coding	3	5229331	5261642	1	UP
ENSG00000099250.13	102.684	1.27112	0.41886	3.03471	0.00240767	0.0362551	ENSG00000099250	NRP1	protein_coding	10	33466420	33625190	-1	UP
ENSG00000116704.6	164.435	1.2712	0.263486	4.82454	1.4033e-06	0.000106357	ENSG00000116704	SLC35D1	protein_coding	1	67465015	67519782	-1	UP
ENSG00000168209.4	641.217	1.27184	0.415299	3.06247	0.0021952	0.0339228	ENSG00000168209	DDIT4	protein_coding	10	74033678	74035794	1	UP
ENSG00000036054.8	698.951	1.27682	0.379262	3.3666	0.000761021	0.0159814	ENSG00000036054	TBC1D23	protein_coding	3	99979844	100044095	1	UP
ENSG00000102554.9	80.2662	1.27723	0.396688	3.21973	0.00128311	0.0236178	ENSG00000102554	KLF5	protein_coding	13	73629114	73651676	1	UP
ENSG00000145349.12	777.181	1.28412	0.370708	3.46397	0.000532259	0.0124647	ENSG00000145349	CAMK2D	protein_coding	4	114372188	114683083	-1	UP
ENSG00000198453.8	228.01	1.291	0.271256	4.75936	1.94212e-06	0.000140795	ENSG00000198453	ZNF568	protein_coding	19	37407231	37489602	1	UP
ENSG00000120910.10	90.3247	1.2963	0.398152	3.25579	0.00113079	0.0216721	ENSG00000120910	PPP3CC	protein_coding	8	22298332	22398652	1	UP
ENSG00000164292.8	384.852	1.29914	0.397658	3.26699	0.00108698	0.0210015	ENSG00000164292	RHOBTB3	protein_coding	5	95049226	95160087	1	UP
ENSG00000204186.3	407.306	1.30007	0.332598	3.90882	9.27483e-05	0.00330446	ENSG00000204186	ZDBF2	protein_coding	2	207139387	207179148	1	UP
ENSG00000163053.6	149.584	1.30118	0.351381	3.70305	0.00021302	0.00629769	ENSG00000163053	SLC16A14	protein_coding	2	230899698	230933715	-1	UP
ENSG00000117868.11	2828.45	1.30573	0.428628	3.04629	0.00231682	0.0354659	ENSG00000117868	ESYT2	protein_coding	7	158523686	158622944	-1	UP
ENSG00000118922.12	558.238	1.31051	0.266252	4.92207	8.56354e-07	6.89799e-05	ENSG00000118922	KLF12	protein_coding	13	74260226	74708394	-1	UP
ENSG00000205534.5	44.9865	1.31128	0.429511	3.05295	0.00226605	0.0348562	ENSG00000205534	RP11-345J4.8	pseudogene	16	29538889	29606395	-1	UP
ENSG00000170631.10	275.135	1.31416	0.374685	3.50739	0.000452526	0.0110574	ENSG00000170631	ZNF16	protein_coding	8	146155744	146176274	-1	UP
ENSG00000125266.6	1277.69	1.3261	0.309194	4.28888	1.79576e-05	0.000880663	ENSG00000125266	EFNB2	protein_coding	13	107142079	107187462	-1	UP
ENSG00000138829.6	4989.07	1.34916	0.300599	4.48823	7.18165e-06	0.000426145	ENSG00000138829	FBN2	protein_coding	5	127593601	127994878	-1	UP
ENSG00000173482.12	463.307	1.36634	0.31578	4.32686	1.51253e-05	0.000775392	ENSG00000173482	PTPRM	protein_coding	18	7566780	8406859	1	UP
ENSG00000144369.8	578.715	1.3683	0.310546	4.40613	1.05236e-05	0.000590807	ENSG00000144369	FAM171B	protein_coding	2	187558698	187630685	1	UP
ENSG00000157870.10	694.613	1.37351	0.295388	4.64984	3.322e-06	0.000220681	ENSG00000157870	FAM213B	protein_coding	1	2517930	2522908	1	UP
ENSG00000124942.9	1606.86	1.37356	0.232807	5.89999	3.63518e-09	6.51753e-07	ENSG00000124942	AHNAK	protein_coding	11	62201016	62323707	-1	UP
ENSG00000256771.2	589.264	1.37569	0.228942	6.00891	1.86769e-09	3.70737e-07	ENSG00000256771	ZNF253	protein_coding	19	19976695	20005483	1	UP
ENSG00000169554.12	341.975	1.38094	0.430988	3.20413	0.00135472	0.0244465	ENSG00000169554	ZEB2	protein_coding	2	145141648	145282147	-1	UP
ENSG00000196756.7	738.011	1.38779	0.217587	6.37811	1.79292e-10	4.52956e-08	ENSG00000196756	SNHG17	processed_transcript	20	37049235	37063996	-1	UP
ENSG00000143878.8	1077.09	1.38909	0.336743	4.12509	3.70594e-05	0.00160501	ENSG00000143878	RHOB	protein_coding	2	20646835	20649200	1	UP
ENSG00000132031.8	144.99	1.39102	0.268442	5.18183	2.19723e-07	2.24765e-05	ENSG00000132031	MATN3	protein_coding	2	20191872	20212455	-1	UP
ENSG00000204711.4	428.58	1.39637	0.231222	6.03906	1.55011e-09	3.31367e-07	ENSG00000204711	C9orf135	protein_coding	9	72435709	72521148	1	UP
ENSG00000197479.4	35.3943	1.40058	0.452891	3.09253	0.00198457	0.0321269	ENSG00000197479	PCDHB11	protein_coding	5	140579183	140582618	1	UP
ENSG00000126821.7	126.365	1.40165	0.320285	4.37627	1.20727e-05	0.000659998	ENSG00000126821	SGPP1	protein_coding	14	64150932	64194757	-1	UP
ENSG00000164603.7	100.207	1.40388	0.387106	3.62662	0.000287157	0.00796342	ENSG00000164603	C7orf60	protein_coding	7	112459202	112579971	-1	UP
ENSG00000227063.4	58.9441	1.40829	0.48269	2.91759	0.00352752	0.0482114	ENSG00000227063	RPL41P1	pseudogene	20	21735866	21736171	1	UP
ENSG00000243452.3	126.949	1.41105	0.279869	5.04181	4.61155e-07	4.17897e-05	ENSG00000243452	NBPF15	protein_coding	1	148555979	148596267	1	UP
ENSG00000212719.6	264.807	1.41408	0.483216	2.92639	0.00342919	0.0473331	ENSG00000212719	C17orf51	protein_coding	17	21428051	21477722	-1	UP
ENSG00000240694.4	186.966	1.42286	0.413838	3.43821	0.00058557	0.0133034	ENSG00000240694	PNMA2	protein_coding	8	26362202	26371608	-1	UP
ENSG00000245694.4	164.861	1.42303	0.376465	3.77998	0.000156841	0.00500031	ENSG00000245694	CRNDE	lincRNA	16	54952775	54963101	-1	UP
ENSG00000112541.9	180.599	1.42677	0.38301	3.72515	0.0001952	0.00591058	ENSG00000112541	PDE10A	protein_coding	6	165740776	166400091	-1	UP
ENSG00000104313.13	60.1717	1.43163	0.475817	3.00879	0.00262293	0.0387634	ENSG00000104313	EYA1	protein_coding	8	72109668	72274467	-1	UP
ENSG00000111885.5	197.501	1.44651	0.363561	3.97873	6.9285e-05	0.00263157	ENSG00000111885	MAN1A1	protein_coding	6	119498374	119670926	-1	UP
ENSG00000174080.6	625.904	1.45396	0.422984	3.43739	0.000587349	0.0133063	ENSG00000174080	CTSF	protein_coding	11	66330934	66336312	-1	UP
ENSG00000112320.7	429.91	1.4613	0.399582	3.65708	0.000255101	0.00725863	ENSG00000112320	SOBP	protein_coding	6	107811162	107981357	1	UP
ENSG00000188171.10	167.83	1.46173	0.291509	5.01437	5.32087e-07	4.62084e-05	ENSG00000188171	ZNF626	protein_coding	19	20802867	20844402	-1	UP
ENSG00000237440.4	270.925	1.46207	0.246972	5.91997	3.21991e-09	5.89987e-07	ENSG00000237440	ZNF737	protein_coding	19	20718631	20748615	-1	UP
ENSG00000255408.2	96.6727	1.46466	0.414554	3.5331	0.000410724	0.0102829	ENSG00000255408	PCDHA3	protein_coding	5	140180783	140391929	1	UP
ENSG00000171451.13	191.526	1.46952	0.429365	3.42254	0.000620382	0.0138477	ENSG00000171451	DSEL	protein_coding	18	65173819	65184217	-1	UP
ENSG00000171791.10	107.722	1.4731	0.357025	4.12604	3.69064e-05	0.00160254	ENSG00000171791	BCL2	protein_coding	18	60790579	60987361	-1	UP
ENSG00000125398.5	754.628	1.47335	0.479407	3.07328	0.00211721	0.0334349	ENSG00000125398	SOX9	protein_coding	17	70117161	70122561	1	UP
ENSG00000140181.10	1215.81	1.47599	0.302163	4.88475	1.03562e-06	8.05777e-05	ENSG00000140181	HERC2P2	pseudogene	15	23282281	23378228	-1	UP
ENSG00000204959.3	77.7413	1.48209	0.341615	4.33848	1.43473e-05	0.000747583	ENSG00000204959	ARHGEF34P	pseudogene	7	143969538	143991256	-1	UP
ENSG00000184702.13	442.776	1.4838	0.454429	3.26519	0.00109392	0.0211111	ENSG00000184702	2005-09-01	protein_coding	22	19701987	19712295	1	UP
ENSG00000254184.3	118.381	1.48552	0.333309	4.45689	8.31565e-06	0.000478153	ENSG00000254184	TYW1B	polymorphic_pseudogene	7	72023729	72298777	-1	UP
ENSG00000151952.10	191.985	1.48649	0.289313	5.13799	2.77691e-07	2.73977e-05	ENSG00000151952	TMEM132D	protein_coding	12	129556270	130388211	-1	UP
ENSG00000031081.6	303.083	1.50414	0.364903	4.12204	3.7554e-05	0.00162222	ENSG00000031081	ARHGAP31	protein_coding	3	119013220	119139561	1	UP
ENSG00000261754.2	33.0943	1.50951	0.510099	2.95926	0.00308384	0.0437989	ENSG00000261754	CTC-523E23.1	lincRNA	19	35302493	35305249	-1	UP
ENSG00000131196.13	437.552	1.50963	0.381609	3.95596	7.62289e-05	0.00285127	ENSG00000131196	NFATC1	protein_coding	18	77155856	77289325	1	UP
ENSG00000196110.3	79.5294	1.51597	0.477541	3.17454	0.00150075	0.0263405	ENSG00000196110	ZNF699	protein_coding	19	9404951	9420514	-1	UP
ENSG00000171016.7	102.313	1.51644	0.490619	3.09088	0.00199566	0.0321623	ENSG00000171016	PYGO1	protein_coding	15	55831088	55881145	-1	UP
ENSG00000250131.1	51.0217	1.51927	0.514342	2.95382	0.0031387	0.0444267	ENSG00000250131	RP11-130F10.1	antisense	4	178366133	178598280	1	UP
ENSG00000166106.2	149.886	1.51952	0.507796	2.99238	0.00276807	0.0404867	ENSG00000166106	ADAMTS15	protein_coding	11	130318869	130346532	1	UP
ENSG00000145391.9	293.562	1.52052	0.405813	3.74686	0.000179065	0.00558081	ENSG00000145391	SETD7	protein_coding	4	140417095	140527853	-1	UP
ENSG00000165323.11	1320.96	1.52137	0.400457	3.79908	0.000145235	0.00470222	ENSG00000165323	FAT3	protein_coding	11	92085262	92629618	1	UP
ENSG00000178665.10	51.5803	1.52765	0.387948	3.93778	8.22388e-05	0.00302478	ENSG00000178665	ZNF713	protein_coding	7	55955169	56009918	1	UP
ENSG00000136960.8	427.83	1.53549	0.375327	4.09107	4.29379e-05	0.00178096	ENSG00000136960	ENPP2	protein_coding	8	120569326	120685693	-1	UP
ENSG00000152268.8	603.502	1.53714	0.402731	3.81679	0.0001352	0.00449965	ENSG00000152268	SPON1	processed_transcript	11	13983914	14289646	1	UP
ENSG00000253982.1	51.7184	1.5382	0.448138	3.43242	0.000598226	0.0134795	ENSG00000253982	CTD-2336O2.1	antisense	8	1710156	1712668	-1	UP
ENSG00000140937.9	1428.88	1.55304	0.369008	4.20868	2.56864e-05	0.00119302	ENSG00000140937	CDH11	protein_coding	16	64977656	65160015	-1	UP
ENSG00000165985.8	45.479	1.55892	0.489496	3.18475	0.00144879	0.0256718	ENSG00000165985	C1QL3	protein_coding	10	16555742	16564004	-1	UP
ENSG00000253305.1	393.379	1.57517	0.383317	4.10931	3.96844e-05	0.001688	ENSG00000253305	PCDHGB6	protein_coding	5	140787770	140892546	1	UP
ENSG00000258405.5	95.1138	1.58123	0.530426	2.98106	0.00287255	0.0414995	ENSG00000258405	ZNF578	protein_coding	19	52956829	53015407	1	UP
ENSG00000135253.9	157.89	1.5867	0.316512	5.01308	5.35668e-07	4.62784e-05	ENSG00000135253	KCP	processed_transcript	7	128502505	128550773	-1	UP
ENSG00000144857.10	1390.88	1.58738	0.385927	4.11315	3.90291e-05	0.00167293	ENSG00000144857	BOC	protein_coding	3	112929850	113006303	1	UP
ENSG00000198155.5	270.557	1.58756	0.29337	5.41147	6.251e-08	7.55284e-06	ENSG00000198155	ZNF876P	pseudogene	4	206399	249774	1	UP
ENSG00000180616.4	214.104	1.58877	0.257379	6.17288	6.70553e-10	1.55289e-07	ENSG00000180616	SSTR2	protein_coding	17	71161151	71167185	1	UP
ENSG00000180530.5	488.432	1.59144	0.304024	5.23459	1.65349e-07	1.76733e-05	ENSG00000180530	NRIP1	protein_coding	21	16333556	16437321	-1	UP
ENSG00000128594.3	601.093	1.59361	0.470981	3.3836	0.000715424	0.0153871	ENSG00000128594	LRRC4	protein_coding	7	127667124	127672160	-1	UP
ENSG00000168994.9	171.334	1.60583	0.367457	4.37011	1.24183e-05	0.00067228	ENSG00000168994	PXDC1	protein_coding	6	3722848	3752260	-1	UP
ENSG00000183421.7	186.564	1.6201	0.468979	3.45452	0.000551282	0.0128202	ENSG00000183421	RIPK4	protein_coding	21	43159529	43187266	-1	UP
ENSG00000151948.7	250.83	1.62958	0.264295	6.16578	7.01381e-10	1.60203e-07	ENSG00000151948	GLT1D1	protein_coding	12	129337972	129469509	1	UP
ENSG00000253304.1	180.367	1.63087	0.376643	4.33002	1.49097e-05	0.000767298	ENSG00000253304	TMEM200B	protein_coding	1	29445940	29450447	-1	UP
ENSG00000161681.11	142.657	1.64384	0.377667	4.35264	1.34511e-05	0.000712841	ENSG00000161681	SHANK1	protein_coding	19	51165084	51222707	-1	UP
ENSG00000135116.5	209.584	1.64485	0.407456	4.03687	5.4169e-05	0.00218168	ENSG00000135116	HRK	protein_coding	12	117293949	117319246	-1	UP
ENSG00000197461.9	1532.56	1.64607	0.418374	3.93443	8.33934e-05	0.00304267	ENSG00000197461	PDGFA	protein_coding	7	536895	559933	-1	UP
ENSG00000266709.1	187.709	1.65158	0.273867	6.03059	1.63364e-09	3.40492e-07	ENSG00000266709	RP11-214O1.2	lincRNA	17	14207171	14208822	1	UP
ENSG00000178752.11	66.459	1.65381	0.396303	4.1731	3.00487e-05	0.00135049	ENSG00000178752	FAM132B	protein_coding	2	239067623	239077541	1	UP
ENSG00000135298.9	42.648	1.65455	0.540396	3.06173	0.00220064	0.0339439	ENSG00000135298	BAI3	protein_coding	6	69345259	70099403	1	UP
ENSG00000116791.9	739.021	1.66659	0.206543	8.06898	7.08865e-16	3.37703e-13	ENSG00000116791	CRYZ	protein_coding	1	75171170	75199092	-1	UP
ENSG00000204262.7	3138.25	1.66965	0.460975	3.62199	0.000292347	0.00805719	ENSG00000204262	COL5A2	protein_coding	2	189896622	190044605	-1	UP
ENSG00000262877.3	236.86	1.66976	0.544578	3.06616	0.00216829	0.0338328	ENSG00000262877	RP11-1055B8.4	lincRNA	17	79361930	79364056	-1	UP
ENSG00000185567.6	250.094	1.67054	0.364957	4.57736	4.70874e-06	0.00029853	ENSG00000185567	AHNAK2	protein_coding	14	105403581	105444694	-1	UP
ENSG00000196090.8	211.107	1.67121	0.511001	3.27046	0.00107374	0.020818	ENSG00000196090	PTPRT	protein_coding	20	40701392	41818610	-1	UP
ENSG00000272779.1	48.2973	1.67574	0.44928	3.72985	0.000191595	0.00586175	ENSG00000272779	LL22NC03-80A10.6	pseudogene	22	22657589	22664766	1	UP
ENSG00000145675.10	285.543	1.68754	0.304043	5.55034	2.8512e-08	4.06333e-06	ENSG00000145675	PIK3R1	protein_coding	5	67511548	67597649	1	UP
ENSG00000197355.6	834.544	1.69115	0.491874	3.43818	0.000585649	0.0133034	ENSG00000197355	UAP1L1	protein_coding	9	139971953	139978991	1	UP
ENSG00000164463.8	292.59	1.69202	0.568566	2.97594	0.00292089	0.0419852	ENSG00000164463	CREBRF	protein_coding	5	172483355	172566291	1	UP
ENSG00000108557.13	686.442	1.69942	0.543158	3.12877	0.0017554	0.0295056	ENSG00000108557	RAI1	protein_coding	17	17584787	17714767	1	UP
ENSG00000060709.9	76.3495	1.72149	0.50988	3.37626	0.00073478	0.0156646	ENSG00000060709	RIMBP2	protein_coding	12	130880682	131200826	-1	UP
ENSG00000175548.4	75.2716	1.73327	0.596296	2.90673	0.00365233	0.0493909	ENSG00000175548	ALG10B	protein_coding	12	38710380	38717784	1	UP
ENSG00000233836.3	263.792	1.73799	0.42379	4.10107	4.11248e-05	0.0017316	ENSG00000233836	RP11-255H23.2	pseudogene	19	23945746	24016116	1	UP
ENSG00000182580.2	282.008	1.76697	0.454723	3.88581	0.000101989	0.00360289	ENSG00000182580	EPHB3	protein_coding	3	184279572	184300197	1	UP
ENSG00000120322.2	25.9271	1.80879	0.534168	3.38619	0.000708703	0.0153235	ENSG00000120322	PCDHB8	protein_coding	5	140557371	140560081	1	UP
ENSG00000115648.9	167.78	1.81257	0.437336	4.14458	3.40433e-05	0.00150567	ENSG00000115648	MLPH	protein_coding	2	238394071	238463961	1	UP
ENSG00000198719.7	654.379	1.8366	0.532362	3.4499	0.000560794	0.0130051	ENSG00000198719	DLL1	protein_coding	6	170591294	170599561	-1	UP
ENSG00000162599.11	47.9688	1.8462	0.600262	3.07566	0.0021004	0.0333543	ENSG00000162599	NFIA	protein_coding	1	61330931	61928465	1	UP
ENSG00000175445.10	164.089	1.85652	0.405908	4.57375	4.79078e-06	0.000302582	ENSG00000175445	LPL	protein_coding	8	19759228	19824769	1	UP
ENSG00000231806.2	81.9004	1.86197	0.566484	3.28688	0.00101303	0.0198487	ENSG00000231806	PCAT7	antisense	9	97317351	97330409	1	UP
ENSG00000137672.8	38.0242	1.86868	0.599359	3.1178	0.00182204	0.0303201	ENSG00000137672	TRPC6	protein_coding	11	101322295	101743293	-1	UP
ENSG00000248383.3	148.939	1.86917	0.42856	4.36151	1.29168e-05	0.000688099	ENSG00000248383	PCDHAC1	protein_coding	5	140306302	140391929	1	UP
ENSG00000182095.10	1211.08	1.87737	0.600287	3.12746	0.00176325	0.0295593	ENSG00000182095	TNRC18	protein_coding	7	5346421	5465045	-1	UP
ENSG00000101255.6	539.359	1.88888	0.643591	2.9349	0.00333653	0.0463997	ENSG00000101255	TRIB3	protein_coding	20	361261	378203	1	UP
ENSG00000176928.4	159.906	1.89719	0.645715	2.93812	0.0033021	0.0461133	ENSG00000176928	GCNT4	protein_coding	5	74323289	74326724	-1	UP
ENSG00000206052.6	43.7446	1.89799	0.600804	3.15909	0.00158265	0.0273247	ENSG00000206052	DOK6	protein_coding	18	67068291	67516323	1	UP
ENSG00000185347.13	201.144	1.9107	0.483699	3.95019	7.80877e-05	0.00290632	ENSG00000185347	C14orf80	protein_coding	14	105956192	105965912	1	UP
ENSG00000139211.5	333.98	1.91385	0.396905	4.82194	1.42171e-06	0.000107265	ENSG00000139211	AMIGO2	protein_coding	12	47469490	47473734	-1	UP
ENSG00000188483.6	268.733	1.91851	0.565827	3.39063	0.000697321	0.0152144	ENSG00000188483	IER5L	protein_coding	9	131937835	131940540	-1	UP
ENSG00000128052.8	4521.29	1.92105	0.284295	6.75723	1.40655e-11	4.34311e-09	ENSG00000128052	KDR	protein_coding	4	55944644	55991756	-1	UP
ENSG00000131409.8	572.431	1.92286	0.387116	4.96715	6.79455e-07	5.66462e-05	ENSG00000131409	LRRC4B	protein_coding	19	51020149	51071302	-1	UP
ENSG00000059728.6	198.84	1.92523	0.661481	2.91048	0.00360875	0.0490478	ENSG00000059728	MXD1	protein_coding	2	70124820	70170077	1	UP
ENSG00000253846.1	94.4797	1.93202	0.368425	5.24401	1.57128e-07	1.70126e-05	ENSG00000253846	PCDHGA10	protein_coding	5	140792743	140892546	1	UP
ENSG00000115414.14	15835.3	1.94495	0.485054	4.00975	6.07828e-05	0.00238469	ENSG00000115414	FN1	protein_coding	2	216225163	216300895	-1	UP
ENSG00000259203.1	68.4624	1.94725	0.434052	4.48621	7.25021e-06	0.000427173	ENSG00000259203	RP11-209K10.2	lincRNA	15	53093811	53097139	-1	UP
ENSG00000235508.2	33.7412	1.97082	0.673775	2.92505	0.00344403	0.0474985	ENSG00000235508	RPS2P7	pseudogene	20	44269125	44270009	-1	UP
ENSG00000088756.8	350.818	1.97372	0.347272	5.68351	1.31961e-08	2.05638e-06	ENSG00000088756	ARHGAP28	protein_coding	18	6729717	6915715	1	UP
ENSG00000256683.2	146.933	1.98187	0.466681	4.24674	2.16905e-05	0.0010363	ENSG00000256683	ZNF350	protein_coding	19	52467596	52490109	-1	UP
ENSG00000220804.4	28.8293	1.98734	0.595142	3.33928	0.00083997	0.0170593	ENSG00000220804	AC093642.5	pseudogene	2	243030784	243102304	1	UP
ENSG00000112769.14	100.639	1.98893	0.545685	3.64484	0.000267563	0.00747294	ENSG00000112769	LAMA4	protein_coding	6	112429963	112576141	-1	UP
ENSG00000253954.2	23.2328	1.99416	0.620933	3.21155	0.0013202	0.0240579	ENSG00000253954	HMGN1P38	pseudogene	15	93254977	93256105	1	UP
ENSG00000144285.11	60.7171	2.00354	0.650216	3.08135	0.00206068	0.0328755	ENSG00000144285	SCN1A	protein_coding	2	166845670	166984523	-1	UP
ENSG00000185020.5	20.4208	2.0827	0.691846	3.01036	0.00260938	0.0386745	ENSG00000185020	RP11-111G23.1	pseudogene	9	40293025	40339528	1	UP
ENSG00000272761.1	17.2309	2.08525	0.698301	2.98617	0.00282493	0.0410304	ENSG00000272761	RP11-572C15.6	lincRNA	3	112315641	112320749	-1	UP
ENSG00000196268.7	250.738	2.09861	0.417139	5.03097	4.88009e-07	4.32823e-05	ENSG00000196268	ZNF493	protein_coding	19	21579921	21610375	1	UP
ENSG00000085276.13	345.017	2.10846	0.637304	3.30841	0.000938263	0.0187361	ENSG00000085276	MECOM	protein_coding	3	168801287	169381406	-1	UP
ENSG00000129159.6	38.796	2.1151	0.619551	3.41392	0.000640353	0.0141985	ENSG00000129159	KCNC1	protein_coding	11	17756359	17804602	1	UP
ENSG00000144218.14	100.224	2.12287	0.469552	4.52104	6.1536e-06	0.000375843	ENSG00000144218	AFF3	protein_coding	2	100162323	100759201	-1	UP
ENSG00000218739.5	946.159	2.12613	0.570837	3.72458	0.000195638	0.00591058	ENSG00000218739	CEBPZ-AS1	protein_coding	2	37423631	37443336	1	UP
ENSG00000141431.5	67.8171	2.24815	0.523128	4.29751	1.72731e-05	0.000852107	ENSG00000141431	ASXL3	protein_coding	18	31158579	31331156	1	UP
ENSG00000081842.13	65.7195	2.25639	0.51942	4.34405	1.39879e-05	0.000735755	ENSG00000081842	PCDHA6	protein_coding	5	140207563	140391929	1	UP
ENSG00000111860.9	312.858	2.28184	0.352186	6.47908	9.22836e-11	2.60803e-08	ENSG00000111860	CEP85L	protein_coding	6	118781935	119031238	-1	UP
ENSG00000109452.8	38.6977	2.29167	0.680443	3.36791	0.000757403	0.0159335	ENSG00000109452	INPP4B	protein_coding	4	142944313	143768585	-1	UP
ENSG00000142405.17	89.6551	2.29867	0.515758	4.45688	8.3162e-06	0.000478153	ENSG00000142405	NLRP12	protein_coding	19	54296857	54327648	-1	UP
ENSG00000255085.4	24.5641	2.30122	0.595548	3.86403	0.00011153	0.00386622	ENSG00000255085	AF186192.5	pseudogene	8	145925738	145933902	1	UP
ENSG00000127329.10	68.5978	2.33405	0.473925	4.92494	8.43845e-07	6.83023e-05	ENSG00000127329	PTPRB	protein_coding	12	70910630	71031220	-1	UP
ENSG00000121743.3	27.5008	2.34296	0.587258	3.98966	6.61689e-05	0.00253871	ENSG00000121743	GJA3	protein_coding	13	20712394	20735188	-1	UP
ENSG00000116729.9	984.495	2.35278	0.488276	4.81854	1.44612e-06	0.000108616	ENSG00000116729	WLS	protein_coding	1	68564142	68698803	-1	UP
ENSG00000112175.6	59.7053	2.35864	0.769012	3.0671	0.00216146	0.0338088	ENSG00000112175	BMP5	protein_coding	6	55618443	55740362	-1	UP
ENSG00000109099.9	148.781	2.3651	0.48375	4.88909	1.01304e-06	7.93025e-05	ENSG00000109099	PMP22	protein_coding	17	15133095	15168643	-1	UP
ENSG00000198825.7	2796.28	2.38022	0.196322	12.1241	7.875e-34	1.64135e-30	ENSG00000198825	INPP5F	protein_coding	10	121485609	121588652	1	UP
ENSG00000164129.7	52.1496	2.40759	0.825862	2.91525	0.00355406	0.0484234	ENSG00000164129	NPY5R	protein_coding	4	164265091	164273086	1	UP
ENSG00000164741.10	185.908	2.41739	0.694947	3.47852	0.000504182	0.0119754	ENSG00000164741	DLC1	protein_coding	8	12940870	13373167	-1	UP
ENSG00000145681.6	491.616	2.45567	0.445367	5.5138	3.51164e-08	4.8391e-06	ENSG00000145681	HAPLN1	protein_coding	5	82933624	83017432	-1	UP
ENSG00000162618.8	197.519	2.47186	0.653771	3.78092	0.000156248	0.00500031	ENSG00000162618	ELTD1	protein_coding	1	79355449	79472403	-1	UP
ENSG00000164746.9	21.2925	2.47822	0.744088	3.33055	0.000866741	0.0174964	ENSG00000164746	C7orf57	protein_coding	7	48075108	48100901	1	UP
ENSG00000078081.3	32.8872	2.49101	0.856039	2.90992	0.00361519	0.0490478	ENSG00000078081	LAMP3	protein_coding	3	182840001	182881627	-1	UP
ENSG00000036448.5	12.4187	2.49669	0.802242	3.11214	0.00185736	0.0307277	ENSG00000036448	MYOM2	protein_coding	8	1993155	2113475	1	UP
ENSG00000109906.9	41.5614	2.53381	0.758286	3.34149	0.000833298	0.0169444	ENSG00000109906	ZBTB16	protein_coding	11	113930315	114121398	1	UP
ENSG00000203867.7	54.7263	2.53687	0.837656	3.02854	0.00245742	0.0368149	ENSG00000203867	RBM20	protein_coding	10	112404155	112599227	1	UP
ENSG00000075223.9	164.072	2.53915	0.672214	3.7773	0.000158539	0.00503519	ENSG00000075223	SEMA3C	protein_coding	7	80371854	80551675	-1	UP
ENSG00000113532.8	63.1156	2.56199	0.674173	3.8002	0.000144582	0.00470222	ENSG00000113532	ST8SIA4	protein_coding	5	100142639	100238970	-1	UP
ENSG00000227124.4	52.9103	2.61704	0.469323	5.5762	2.45835e-08	3.59566e-06	ENSG00000227124	ZNF717	protein_coding	3	75758794	75834734	-1	UP
ENSG00000242419.1	182.779	2.61754	0.68684	3.81099	0.000138412	0.00459444	ENSG00000242419	PCDHGC4	protein_coding	5	140864741	140892546	1	UP
ENSG00000126785.8	77.8051	2.62969	0.826179	3.18295	0.0014578	0.0257767	ENSG00000126785	RHOJ	protein_coding	14	63670832	63759937	1	UP
ENSG00000178878.8	116.888	2.64342	0.635148	4.1619	3.15615e-05	0.00140515	ENSG00000178878	APOLD1	protein_coding	12	12878851	12982909	1	UP
ENSG00000151322.14	68.5997	2.64903	0.608999	4.34982	1.36249e-05	0.00071893	ENSG00000151322	NPAS3	protein_coding	14	33404139	34273382	1	UP
ENSG00000234773.2	33.5996	2.70114	0.755287	3.57631	0.000348474	0.00919876	ENSG00000234773	CTD-2666L21.1	lincRNA	19	12305830	12348582	1	UP
ENSG00000136869.13	191.728	2.71868	0.668468	4.06704	4.76146e-05	0.00194883	ENSG00000136869	TLR4	protein_coding	9	120466610	120479149	1	UP
ENSG00000164093.11	35.9287	2.73674	0.876077	3.12386	0.00178494	0.0298218	ENSG00000164093	PITX2	protein_coding	4	111538579	111563279	-1	UP
ENSG00000248540.2	80.6556	2.7532	0.763025	3.60827	0.000308245	0.0083708	ENSG00000248540	RP11-247C2.2	protein_coding	15	74418256	74421619	-1	UP
ENSG00000164761.4	74.7146	2.76555	0.71965	3.84291	0.000121583	0.00412886	ENSG00000164761	TNFRSF11B	protein_coding	8	119935796	119964439	-1	UP
ENSG00000173876.9	32.5506	2.78401	0.632086	4.40447	1.06042e-05	0.000593338	ENSG00000173876	TUBB8	protein_coding	10	92828	120103	-1	UP
ENSG00000188234.9	19.5776	2.79046	0.686176	4.06669	4.76863e-05	0.00194883	ENSG00000188234	AGAP4	protein_coding	10	46321042	46349323	-1	UP
ENSG00000177133.6	35.701	2.8047	0.787265	3.56259	0.000367214	0.0094344	ENSG00000177133	LINC00982	antisense	1	2976179	2985001	-1	UP
ENSG00000184986.6	21.8041	2.80728	0.965168	2.90859	0.00363059	0.0491598	ENSG00000184986	TMEM121	protein_coding	14	105992940	105996539	1	UP
ENSG00000269118.1	13.6937	2.8488	0.922318	3.08874	0.00201007	0.0322889	ENSG00000269118	FAM90A28P	pseudogene	19	53802304	53811897	-1	UP
ENSG00000206532.2	77.5809	2.85365	0.956969	2.98196	0.00286407	0.0414544	ENSG00000206532	RP11-553A10.1	protein_coding	3	110607231	110612323	-1	UP
ENSG00000188257.6	342.382	2.86174	0.442234	6.47111	9.72888e-11	2.70366e-08	ENSG00000188257	PLA2G2A	protein_coding	1	20301925	20306932	-1	UP
ENSG00000142611.12	189.456	2.86265	0.560835	5.10427	3.32079e-07	3.14607e-05	ENSG00000142611	PRDM16	protein_coding	1	2985732	3355185	1	UP
ENSG00000019549.4	146.366	2.87994	0.777973	3.70185	0.000214031	0.00631637	ENSG00000019549	SNAI2	protein_coding	8	49830249	49834299	-1	UP
ENSG00000255624.1	26.4592	2.88783	0.856593	3.3713	0.000748147	0.0158377	ENSG00000255624	RP11-564D11.3	pseudogene	10	124639246	124658230	1	UP
ENSG00000196092.8	129.123	2.89318	0.593003	4.87887	1.06698e-06	8.16887e-05	ENSG00000196092	PAX5	protein_coding	9	36833272	37034103	-1	UP
ENSG00000179981.9	60.3441	2.93778	0.783669	3.74875	0.000177716	0.0055629	ENSG00000179981	TSHZ1	protein_coding	18	72922710	73001905	1	UP
ENSG00000266066.1	11.6109	3.00257	0.896074	3.3508	0.000805782	0.0165551	ENSG00000266066	POLRMTP1	pseudogene	17	60214333	60218000	-1	UP
ENSG00000113430.5	63.0682	3.02252	0.770693	3.92182	8.78818e-05	0.0031521	ENSG00000113430	IRX4	protein_coding	5	1877541	1887350	-1	UP
ENSG00000235609.4	34.3353	3.03095	0.590106	5.13628	2.80231e-07	2.74287e-05	ENSG00000235609	AF127936.7	lincRNA	21	16191164	16254296	-1	UP
ENSG00000271524.1	66.1926	3.0349	0.788406	3.84941	0.000118403	0.00406223	ENSG00000271524	CTC-260E6.10	pseudogene	19	20332678	20333272	1	UP
ENSG00000164112.8	19.1771	3.06109	0.878012	3.48639	0.000489595	0.0116956	ENSG00000164112	TMEM155	protein_coding	4	122680088	122686582	-1	UP
ENSG00000146910.7	36.7053	3.11063	1.05025	2.9618	0.00305848	0.0435129	ENSG00000146910	CNPY1	protein_coding	7	155266901	155326557	-1	UP
ENSG00000137809.12	120.44	3.13113	0.82027	3.8172	0.000134976	0.00449965	ENSG00000137809	ITGA11	protein_coding	15	68594050	68724501	-1	UP
ENSG00000155011.4	26.126	3.13915	0.993545	3.15955	0.00158013	0.0273247	ENSG00000155011	DKK2	protein_coding	4	107842959	108204963	-1	UP
ENSG00000166923.6	288.135	3.15707	0.514588	6.13514	8.50856e-10	1.89162e-07	ENSG00000166923	GREM1	protein_coding	15	33010175	33026870	1	UP
ENSG00000148053.11	37.7597	3.17865	0.850016	3.73952	0.000184372	0.00568764	ENSG00000148053	NTRK2	protein_coding	9	87283466	87638505	1	UP
ENSG00000250616.2	109.58	3.20288	0.383176	8.35877	6.33775e-17	3.20229e-14	ENSG00000250616	RP11-455F5.3	antisense	16	30107751	30115437	1	UP
ENSG00000164669.8	8.71496	3.21575	1.04231	3.08521	0.00203409	0.0325494	ENSG00000164669	INTS4L1	pseudogene	7	64601603	64694600	1	UP
ENSG00000099251.10	66.8972	3.25799	0.418134	7.79175	6.6086e-15	2.75479e-12	ENSG00000099251	HSD17B7P2	pseudogene	10	38645305	38667433	1	UP
ENSG00000165810.12	18.7984	3.27199	0.773994	4.22741	2.364e-05	0.00111348	ENSG00000165810	BTNL9	protein_coding	5	180467225	180488523	1	UP
ENSG00000175899.10	383.295	3.27924	1.04529	3.13717	0.00170589	0.0288512	ENSG00000175899	A2M	protein_coding	12	9220260	9268825	-1	UP
ENSG00000254285.2	34.2392	3.30445	0.591036	5.59095	2.25829e-08	3.36203e-06	ENSG00000254285	KRT8P3	pseudogene	8	62490779	62492230	1	UP
ENSG00000268027.1	15.1536	3.35295	0.845393	3.96614	7.30447e-05	0.00274932	ENSG00000268027	AC006129.2	lincRNA	19	42051554	42061832	1	UP
ENSG00000155093.13	148.939	3.35961	0.332007	10.1191	4.54671e-24	4.73824e-21	ENSG00000155093	PTPRN2	protein_coding	7	157331750	158380480	-1	UP
ENSG00000081189.9	71.0513	3.43978	0.912068	3.77141	0.000162327	0.00512623	ENSG00000081189	MEF2C	protein_coding	5	88013975	88199922	-1	UP
ENSG00000184486.7	55.4708	3.44915	0.875749	3.93851	8.19879e-05	0.00302448	ENSG00000184486	POU3F2	protein_coding	6	99282580	99286660	1	UP
ENSG00000148386.5	27.8387	3.46576	0.758887	4.5669	4.94987e-06	0.000310278	ENSG00000148386	LCN9	protein_coding	9	138555168	138558268	1	UP
ENSG00000261780.2	59.0384	3.57679	0.65272	5.47982	4.25764e-08	5.54624e-06	ENSG00000261780	CTD-2354A18.1	processed_transcript	18	70992176	71017113	1	UP
ENSG00000007129.13	33.1843	3.5858	0.718567	4.9902	6.03164e-07	5.13121e-05	ENSG00000007129	CEACAM21	protein_coding	19	42055886	42093197	1	UP
ENSG00000168505.6	466.371	3.65831	1.11197	3.28992	0.00100215	0.0196818	ENSG00000168505	GBX2	protein_coding	2	237073879	237077012	-1	UP
ENSG00000232527.3	20.5962	3.66253	0.760234	4.81763	1.45273e-06	0.000108623	ENSG00000232527	RP11-14N7.2	lincRNA	1	148928322	148951595	1	UP
ENSG00000169856.7	59.8818	3.69186	0.634558	5.818	5.95555e-09	1.01329e-06	ENSG00000169856	ONECUT1	protein_coding	15	53049637	53083273	-1	UP
ENSG00000180458.2	13.4032	3.75515	1.08672	3.4555	0.000549268	0.0127912	ENSG00000180458	CTD-3064H18.4	antisense	19	38036372	38040073	-1	UP
ENSG00000145908.8	601.331	3.75763	0.478566	7.85184	4.09964e-15	1.75275e-12	ENSG00000145908	ZNF300	protein_coding	5	150273954	150284545	-1	UP
ENSG00000189229.10	58.5441	3.76447	0.688824	5.46506	4.62746e-08	5.90661e-06	ENSG00000189229	AC069277.2	lincRNA	3	6532166	6777816	1	UP
ENSG00000164106.3	26.1844	3.77175	0.881536	4.27861	1.88067e-05	0.000919596	ENSG00000164106	SCRG1	protein_coding	4	174305852	174327531	-1	UP
ENSG00000134115.8	14.8819	3.77867	1.17017	3.22915	0.00124158	0.0229862	ENSG00000134115	CNTN6	protein_coding	3	1134260	1445901	1	UP
ENSG00000091879.9	16.7067	3.80745	1.06408	3.57818	0.000345997	0.00917194	ENSG00000091879	ANGPT2	protein_coding	8	6357172	6420930	-1	UP
ENSG00000218537.1	15.742	3.83269	0.926577	4.1364	3.528e-05	0.00154805	ENSG00000218537	AP000350.4	protein_coding	22	24236613	24241117	-1	UP
ENSG00000187627.10	14.5792	3.89299	1.08277	3.59541	0.000323884	0.00872205	ENSG00000187627	RGPD1	protein_coding	2	87135076	87241104	1	UP
ENSG00000122691.8	57.7605	3.90338	0.82604	4.72542	2.29641e-06	0.00016125	ENSG00000122691	TWIST1	protein_coding	7	19060614	19157295	-1	UP
ENSG00000177468.5	189.539	4.05408	1.29773	3.12398	0.0017842	0.0298218	ENSG00000177468	OLIG3	protein_coding	6	137813336	137815531	-1	UP
ENSG00000139915.14	8.36874	4.0805	1.20443	3.38791	0.000704266	0.0152704	ENSG00000139915	MDGA2	protein_coding	14	47308826	48144157	-1	UP
ENSG00000186322.9	9.50242	4.12286	1.18603	3.47619	0.000508591	0.0120629	ENSG00000186322	GOLGA6L17P	pseudogene	15	82804003	82810874	1	UP
ENSG00000166148.2	53.9205	4.1481	0.993481	4.17532	2.97567e-05	0.00134334	ENSG00000166148	AVPR1A	protein_coding	12	63539014	63544722	-1	UP
ENSG00000111432.4	88.6827	4.17037	0.743825	5.60665	2.06274e-08	3.09858e-06	ENSG00000111432	FZD10	protein_coding	12	130647004	130650285	1	UP
ENSG00000197406.6	196.127	4.18797	0.721067	5.80802	6.32151e-09	1.05405e-06	ENSG00000197406	DIO3	protein_coding	14	102027688	102029789	1	UP
ENSG00000230006.3	22.0907	4.19083	0.987738	4.24286	2.20692e-05	0.00105138	ENSG00000230006	ANKRD36BP2	pseudogene	2	89065324	89106126	1	UP
ENSG00000139329.4	39.9286	4.20318	0.894409	4.6994	2.60933e-06	0.000179045	ENSG00000139329	LUM	protein_coding	12	91496406	91505608	-1	UP
ENSG00000205578.4	22.906	4.35023	0.79207	5.49223	3.96898e-08	5.2943e-06	ENSG00000205578	POM121B	pseudogene	7	72707497	72716496	1	UP
ENSG00000186446.7	100.83	4.48816	0.44099	10.1775	2.49971e-24	2.97716e-21	ENSG00000186446	ZNF501	protein_coding	3	44771088	44778575	1	UP
ENSG00000223508.5	28.8389	4.51897	1.01226	4.46425	8.0351e-06	0.000468452	ENSG00000223508	RPL23AP53	pseudogene	8	163186	182231	-1	UP
ENSG00000251188.1	25.2537	4.57245	0.842804	5.42528	5.78643e-08	7.04255e-06	ENSG00000251188	RP11-478C6.6	pseudogene	4	262771	263320	-1	UP
ENSG00000268658.1	141.768	4.60887	0.429103	10.7407	6.55388e-27	9.93449e-24	ENSG00000268658	LINC00664	lincRNA	19	21666176	21686040	1	UP
ENSG00000101898.5	20.6974	4.753	1.00781	4.71618	2.40316e-06	0.000167658	ENSG00000101898	RP3-324O17.4	pseudogene	20	30135307	30135852	1	UP
ENSG00000228065.6	79.7189	4.7567	0.5599	8.49563	1.96855e-17	1.09412e-14	ENSG00000228065	RP11-222A11.1	lincRNA	10	67330096	67526299	1	UP
ENSG00000270325.1	14.9625	4.82526	1.10213	4.37812	1.19707e-05	0.000658746	ENSG00000270325	CTC-559E9.12	pseudogene	19	19967784	19968336	1	UP
ENSG00000081665.9	189.383	4.84139	0.394015	12.2873	1.0596e-34	2.52396e-31	ENSG00000081665	ZNF506	protein_coding	19	19896648	19932560	-1	UP
ENSG00000135549.10	312.989	4.84909	0.579744	8.3642	6.05252e-17	3.15374e-14	ENSG00000135549	PKIB	protein_coding	6	122793076	123047518	1	UP
ENSG00000224174.2	9.8895	4.88568	1.40312	3.48201	0.000497662	0.0118543	ENSG00000224174	RP4-798A10.4	lincRNA	1	16847189	16848291	1	UP
ENSG00000250208.2	28.2255	4.90327	1.06819	4.59028	4.42657e-06	0.000282579	ENSG00000250208	FZD10-AS1	processed_transcript	12	130634894	130646801	-1	UP
ENSG00000231007.4	123.818	4.91462	0.498826	9.85237	6.69492e-23	6.20172e-20	ENSG00000231007	CDC20P1	pseudogene	9	89626567	89628066	1	UP
ENSG00000106034.13	31.6629	4.98765	0.892886	5.58598	2.32382e-08	3.42897e-06	ENSG00000106034	CPED1	protein_coding	7	120628731	120937498	1	UP
ENSG00000186777.7	204.229	5.16951	0.420257	12.3008	8.96322e-35	2.49088e-31	ENSG00000186777	ZNF732	protein_coding	4	264464	299110	-1	UP
ENSG00000237973.1	6312.39	5.30268	0.306887	17.279	6.77561e-67	5.64883e-63	ENSG00000237973	hsa-mir-6723	pseudogene	1	566454	567996	1	UP
ENSG00000189223.9	182.153	5.3092	1.15678	4.58964	4.4402e-06	0.000282579	ENSG00000189223	PAX8-AS1	processed_transcript	2	113969099	114034158	1	UP
ENSG00000204792.2	20.4496	5.39839	1.05187	5.13217	2.86416e-07	2.77657e-05	ENSG00000204792	AC104135.3	lincRNA	2	75145275	75165545	1	UP
ENSG00000188000.2	8.51025	5.47572	1.46455	3.73883	0.000184881	0.00568764	ENSG00000188000	OR7D2	protein_coding	19	9296279	9299493	1	UP
ENSG00000215912.7	8.52855	5.52619	1.54424	3.57857	0.000345478	0.00917194	ENSG00000215912	TTC34	protein_coding	1	2567415	2718286	-1	UP
ENSG00000053438.7	930.363	5.59271	0.303239	18.4432	5.91265e-76	9.85875e-72	ENSG00000053438	NNAT	protein_coding	20	36149617	36152092	1	UP
ENSG00000121068.9	43.2717	5.63929	1.14678	4.91752	8.7649e-07	6.99263e-05	ENSG00000121068	TBX2	protein_coding	17	59477257	59486827	1	UP
ENSG00000143429.5	104.045	5.68846	0.560566	10.1477	3.39271e-24	3.77134e-21	ENSG00000143429	AC027612.6	pseudogene	2	91805186	91847998	-1	UP
ENSG00000254319.1	5.59512	5.88344	1.64667	3.57293	0.000353015	0.009247	ENSG00000254319	RP11-134O21.1	lincRNA	8	2523591	2585991	-1	UP
ENSG00000143869.5	11.9764	5.99976	1.46164	4.10481	4.04643e-05	0.00171131	ENSG00000143869	GDF7	protein_coding	2	20866424	20873418	1	UP
ENSG00000213967.6	24.9858	6.14596	1.2037	5.10589	3.29244e-07	3.14607e-05	ENSG00000213967	ZNF726	protein_coding	19	24097678	24127961	1	UP
ENSG00000273295.1	7.81563	6.37226	1.52383	4.18173	2.89298e-05	0.00131797	ENSG00000273295	AP000350.5	lincRNA	22	24243619	24249255	-1	UP
ENSG00000232721.1	16.5113	6.45411	1.37488	4.69431	2.67507e-06	0.000182804	ENSG00000232721	RP11-403I13.5	lincRNA	1	149230716	149232554	1	UP
ENSG00000235559.1	8.39431	6.47373	1.5029	4.30748	1.65123e-05	0.000821869	ENSG00000235559	NOL5BP	pseudogene	6	28751410	28751781	-1	UP
ENSG00000255192.3	95.8387	6.64873	0.690391	9.63038	5.95063e-22	4.96104e-19	ENSG00000255192	NANOGP8	pseudogene	15	35376394	35377311	-1	UP
ENSG00000256576.1	20.3016	6.77328	1.31155	5.16434	2.41284e-07	2.43829e-05	ENSG00000256576	RP13-977J11.2	lincRNA	12	132671287	132674240	-1	UP
ENSG00000196172.8	227.711	6.84988	0.500662	13.6817	1.30692e-42	4.35831e-39	ENSG00000196172	ZNF681	protein_coding	19	23921997	23941693	-1	UP
ENSG00000217330.1	22.2648	6.89066	1.34971	5.10528	3.30306e-07	3.14607e-05	ENSG00000217330	SSXP10	pseudogene	6	118910233	118910797	1	UP
ENSG00000272955.1	11.7914	6.95564	1.4518	4.79105	1.6591e-06	0.000121333	ENSG00000272955	KB-226F1.1	antisense	22	24375562	24376211	1	UP
ENSG00000258743.1	11.8826	6.9664	1.46727	4.74788	2.05562e-06	0.000146476	ENSG00000258743	RP11-406A9.2	lincRNA	14	83108964	83173169	1	UP
ENSG00000258732.1	12.2623	7.01448	1.43733	4.88021	1.05975e-06	8.16887e-05	ENSG00000258732	RP11-603B24.1	pseudogene	15	22566922	22570823	1	UP
ENSG00000251689.1	14.2133	7.22872	1.39181	5.19377	2.0608e-07	2.12109e-05	ENSG00000251689	RP11-478C6.5	pseudogene	4	263655	263964	-1	UP
ENSG00000196436.7	51.0958	7.2943	1.13323	6.43671	1.22088e-10	3.3372e-08	ENSG00000196436	NPIPB15	protein_coding	16	74411776	74425978	1	UP
ENSG00000269793.1	15.9261	7.40246	1.40113	5.28322	1.26931e-07	1.41097e-05	ENSG00000269793	AC006115.3	antisense	19	57202054	57311014	1	UP
ENSG00000260518.1	55.1924	7.46747	1.16865	6.38981	1.6609e-10	4.39585e-08	ENSG00000260518	BMS1P8	pseudogene	16	33489492	33500971	-1	UP
ENSG00000171954.8	18.1771	7.58644	1.40313	5.40678	6.41673e-08	7.66404e-06	ENSG00000171954	CYP4F22	protein_coding	19	15619304	15663128	1	UP
ENSG00000214617.5	39.0899	7.72713	1.28531	6.01187	1.8339e-09	3.68415e-07	ENSG00000214617	SLC6A10P	pseudogene	16	32888790	32896822	-1	UP
ENSG00000167634.8	22.6518	7.91777	1.46666	5.39852	6.71946e-08	7.94612e-06	ENSG00000167634	NLRP7	protein_coding	19	55434877	55477680	-1	UP
ENSG00000176769.9	78.15	7.94938	1.09805	7.23956	4.50127e-13	1.66787e-10	ENSG00000176769	TCERG1L	protein_coding	10	132890654	133109984	-1	UP
ENSG00000235231.3	27.4524	8.18064	1.31828	6.20556	5.4504e-10	1.28e-07	ENSG00000235231	AP000351.10	pseudogene	22	24373117	24374043	1	UP
ENSG00000198028.3	301.216	9.84952	1.0426	9.44705	3.48519e-21	2.64146e-18	ENSG00000198028	ZNF560	protein_coding	19	9577183	9609283	-1	UP
ENSG00000130226.12	92.4263	9.93423	1.23496	8.04416	8.68414e-16	4.0222e-13	ENSG00000130226	DPP6	protein_coding	7	153584182	154685995	1	UP
ENSG00000169436.12	92.953	9.93926	1.25053	7.94803	1.89496e-15	8.31489e-13	ENSG00000169436	COL22A1	protein_coding	8	139600478	139926249	-1	UP
ENSG00000181234.8	196.166	10.0259	1.83651	5.45923	4.78212e-08	6.04069e-06	ENSG00000181234	TMEM132C	protein_coding	12	128751948	129192460	1	UP
ENSG00000196581.6	145.48	10.5933	1.27423	8.31349	9.29279e-17	4.55729e-14	ENSG00000196581	AJAP1	protein_coding	1	4714792	4852594	1	UP
ENSG00000167785.4	274.925	11.506	1.22668	9.37972	6.61476e-21	4.79541e-18	ENSG00000167785	ZNF558	protein_coding	19	8920380	8943004	-1	UP
ENSG00000184674.8	681.484	12.8169	1.20967	10.5953	3.13312e-26	4.35347e-23	ENSG00000184674	GSTT1	protein_coding	22	24376133	24384680	-1	UP
ENSG00000198300.8	1051.76	13.443	1.22596	10.9653	5.61117e-28	9.35606e-25	ENSG00000198300	PEG3	protein_coding	19	57321445	57352096	-1	UP
