# Supplementary material for: Epigenome and transcriptome changes in KMT2D-related Kabuki syndrome Type 1 iPSCs, neuronal progenitors and cortical neurons
Source: PLoS Genet. 2025 Sep 19;21(9):e1011608. doi: 10.1371/journal.pgen.1011608 (PMC12468740; doi:10.1371/journal.pgen.1011608)
Supplement: S2 Appendix — (XLSX) [file pgen.1011608.s020.xlsx]

## Sheet: S2 Appendix
GeneId	baseMean	log2FoldChange	lfcSE	stat	pvalue	padj	Geneid_no_version	external_gene_name	gene_biotype	chromosome_name	start_position	end_position	strand	diffexpressed
ENSG00000198300.8	8517.71	16.5037	1.30278	12.6681	8.88584e-37	7.26506e-33	ENSG00000198300	PEG3	protein_coding	19	57321445	57352096	-1	UP
ENSG00000181234.8	1496.62	11.5763	0.918073	12.6094	1.87446e-36	1.0217e-32	ENSG00000181234	TMEM132C	protein_coding	12	128751948	129192460	1	UP
ENSG00000167785.4	275.068	11.5517	1.2354	9.35056	8.71865e-21	1.78209e-17	ENSG00000167785	ZNF558	protein_coding	19	8920380	8943004	-1	UP
ENSG00000184674.8	227.082	11.2754	1.24448	9.0603	1.30096e-19	1.6364e-16	ENSG00000184674	GSTT1	protein_coding	22	24376133	24384680	-1	UP
ENSG00000176769.9	196.746	11.0668	1.40579	7.87231	3.48153e-15	3.34882e-12	ENSG00000176769	TCERG1L	protein_coding	10	132890654	133109984	-1	UP
ENSG00000198028.3	71.2168	9.5994	1.26559	7.58492	3.32683e-14	2.86318e-11	ENSG00000198028	ZNF560	protein_coding	19	9577183	9609283	-1	UP
ENSG00000268654.1	60.3015	9.35847	1.27981	7.3124	2.62404e-13	1.86558e-10	ENSG00000268654	MIMT1	lincRNA	19	57352270	57359924	1	UP
ENSG00000169436.12	534.462	9.00444	1.99225	4.51973	6.19181e-06	0.000955175	ENSG00000169436	COL22A1	protein_coding	8	139600478	139926249	-1	UP
ENSG00000204792.2	40.9759	8.80299	1.33927	6.57296	4.93243e-11	2.17987e-08	ENSG00000204792	AC104135.3	lincRNA	2	75145275	75165545	1	UP
ENSG00000273295.1	26.4991	8.17251	1.3474	6.0654	1.31623e-09	4.89157e-07	ENSG00000273295	AP000350.5	lincRNA	22	24243619	24249255	-1	UP
ENSG00000214617.5	19.3581	7.71685	1.42478	5.41618	6.08861e-08	1.77787e-05	ENSG00000214617	SLC6A10P	pseudogene	16	32888790	32896822	-1	UP
ENSG00000215912.7	18.3619	7.64596	1.46099	5.23341	1.6641e-07	4.31926e-05	ENSG00000215912	TTC34	protein_coding	1	2567415	2718286	-1	UP
ENSG00000053438.7	2513.69	7.32103	0.45725	16.011	1.07082e-57	1.751e-53	ENSG00000053438	NNAT	protein_coding	20	36149617	36152092	1	UP
ENSG00000232721.1	13.651	7.22051	1.62824	4.43453	9.22719e-06	0.00127867	ENSG00000232721	RP11-403I13.5	lincRNA	1	149230716	149232554	1	UP
ENSG00000145681.6	1323.63	6.94429	1.56462	4.43833	9.06575e-06	0.00126704	ENSG00000145681	HAPLN1	protein_coding	5	82933624	83017432	-1	UP
ENSG00000255624.1	11.0603	6.91883	1.58272	4.37148	1.23408e-05	0.00157654	ENSG00000255624	RP11-564D11.3	pseudogene	10	124639246	124658230	1	UP
ENSG00000258732.1	20.7608	6.83868	1.33435	5.12508	2.97406e-07	7.36845e-05	ENSG00000258732	RP11-603B24.1	pseudogene	15	22566922	22570823	1	UP
ENSG00000269793.1	57.8643	6.82627	1.00673	6.78063	1.19652e-11	5.59014e-09	ENSG00000269793	AC006115.3	antisense	19	57202054	57311014	1	UP
ENSG00000189223.9	101.778	6.66798	0.915516	7.2833	3.25746e-13	2.21942e-10	ENSG00000189223	PAX8-AS1	processed_transcript	2	113969099	114034158	1	UP
ENSG00000269699.1	8.6039	6.54989	1.61551	4.05439	5.02655e-05	0.00469681	ENSG00000269699	ZIM2	protein_coding	19	57285920	57352097	-1	UP
ENSG00000138161.8	7.88347	6.42089	1.64931	3.89309	9.89754e-05	0.00778099	ENSG00000138161	CUZD1	protein_coding	10	124591665	124639146	-1	UP
ENSG00000155093.13	372.782	6.32816	0.690499	9.16463	4.97173e-20	6.77481e-17	ENSG00000155093	PTPRN2	protein_coding	7	157331750	158380480	-1	UP
ENSG00000260518.1	75.4233	6.31114	0.736497	8.56913	1.04266e-17	1.0656e-14	ENSG00000260518	BMS1P8	pseudogene	16	33489492	33500971	-1	UP
ENSG00000268658.1	69.4862	6.30662	0.840039	7.50753	6.02512e-14	4.69156e-11	ENSG00000268658	LINC00664	lincRNA	19	21666176	21686040	1	UP
ENSG00000196172.8	162.604	6.25676	0.915044	6.83766	8.04982e-12	3.98881e-09	ENSG00000196172	ZNF681	protein_coding	19	23921997	23941693	-1	UP
ENSG00000260644.2	6.24302	6.08114	1.7767	3.42273	0.000619963	0.0282385	ENSG00000260644	HERC2P5	pseudogene	16	32752635	32787517	1	UP
ENSG00000213967.6	46.086	5.88262	0.865727	6.795	1.08311e-11	5.20914e-09	ENSG00000213967	ZNF726	protein_coding	19	24097678	24127961	1	UP
ENSG00000184058.8	103.704	5.82971	1.14167	5.10632	3.28486e-07	8.01703e-05	ENSG00000184058	TBX1	protein_coding	22	19744226	19771116	1	UP
ENSG00000101898.5	27.5376	5.80357	1.04974	5.5286	3.22792e-08	9.77463e-06	ENSG00000101898	RP3-324O17.4	pseudogene	20	30135307	30135852	1	UP
ENSG00000130226.12	35.1017	5.50155	1.20342	4.57161	4.83996e-06	0.000783896	ENSG00000130226	DPP6	protein_coding	7	153584182	154685995	1	UP
ENSG00000164778.4	440.747	5.38148	1.53567	3.50433	0.000457762	0.0235877	ENSG00000164778	EN2	protein_coding	7	155250824	155257526	1	UP
ENSG00000196436.7	31.4739	5.33463	0.891001	5.98724	2.13431e-09	7.7556e-07	ENSG00000196436	NPIPB15	protein_coding	16	74411776	74425978	1	UP
ENSG00000145908.8	808.717	5.30123	0.577702	9.1764	4.45724e-20	6.62589e-17	ENSG00000145908	ZNF300	protein_coding	5	150273954	150284545	-1	UP
ENSG00000189229.10	134.283	5.22778	0.598126	8.74026	2.3257e-18	2.53532e-15	ENSG00000189229	AC069277.2	lincRNA	3	6532166	6777816	1	UP
ENSG00000237973.1	5800.86	5.16199	0.581241	8.88097	6.62777e-19	7.74124e-16	ENSG00000237973	hsa-mir-6723	pseudogene	1	566454	567996	1	UP
ENSG00000125618.12	210.051	5.13453	0.837333	6.132	8.67812e-10	3.46341e-07	ENSG00000125618	PAX8	protein_coding	2	113973574	114036527	-1	UP
ENSG00000196581.6	62.773	5.0446	1.2647	3.98879	6.64116e-05	0.00574778	ENSG00000196581	AJAP1	protein_coding	1	4714792	4852594	1	UP
ENSG00000224635.1	15.4829	4.93249	1.13931	4.32935	1.49553e-05	0.0018611	ENSG00000224635	RP4-564F22.5	lincRNA	20	37034658	37045444	-1	UP
ENSG00000169442.4	9.41497	4.84531	1.5208	3.18603	0.00144242	0.0477457	ENSG00000169442	CD52	protein_coding	1	26644448	26647014	1	UP
ENSG00000081665.9	196.147	4.53416	0.577978	7.84487	4.334e-15	3.9372e-12	ENSG00000081665	ZNF506	protein_coding	19	19896648	19932560	-1	UP
ENSG00000187714.5	70.3948	4.41761	1.2987	3.40155	0.000670038	0.029773	ENSG00000187714	SLC18A3	protein_coding	10	50818347	50820765	1	UP
ENSG00000231007.4	149.869	4.29763	0.399857	10.7479	6.06193e-27	1.98249e-23	ENSG00000231007	CDC20P1	pseudogene	9	89626567	89628066	1	UP
ENSG00000250546.1	16.039	4.23686	0.959227	4.41696	1.001e-05	0.00133076	ENSG00000250546	RP11-8L2.1	processed_transcript	4	84717589	85214565	-1	UP
ENSG00000250616.2	248.735	4.11302	0.570467	7.20992	5.59855e-13	3.39065e-10	ENSG00000250616	RP11-455F5.3	antisense	16	30107751	30115437	1	UP
ENSG00000135549.10	413.119	4.10703	0.704715	5.82793	5.61197e-09	1.91181e-06	ENSG00000135549	PKIB	protein_coding	6	122793076	123047518	1	UP
ENSG00000075035.5	400.006	4.08047	0.892583	4.57153	4.84182e-06	0.000783896	ENSG00000075035	WSCD2	protein_coding	12	108523248	108644314	1	UP
ENSG00000258743.1	30.1988	4.07593	0.964719	4.22499	2.38951e-05	0.00270908	ENSG00000258743	RP11-406A9.2	lincRNA	14	83108964	83173169	1	UP
ENSG00000143429.5	122.623	4.05536	0.436935	9.28137	1.67317e-20	2.73596e-17	ENSG00000143429	AC027612.6	pseudogene	2	91805186	91847998	-1	UP
ENSG00000205578.4	28.4331	3.98687	0.947822	4.20634	2.59535e-05	0.00286923	ENSG00000205578	POM121B	pseudogene	7	72707497	72716496	1	UP
ENSG00000129910.3	74.0999	3.91308	1.17641	3.32628	0.00088013	0.0352126	ENSG00000129910	CDH15	protein_coding	16	89238175	89261900	1	UP
ENSG00000170961.6	259.914	3.90817	0.871781	4.48298	7.36091e-06	0.00107469	ENSG00000170961	HAS2	protein_coding	8	122624356	122653630	-1	UP
ENSG00000205221.8	16.0469	3.88022	1.12962	3.43498	0.000592592	0.0273715	ENSG00000205221	VIT	protein_coding	2	36923833	37041935	1	UP
ENSG00000189120.3	160.044	3.83851	0.86711	4.42679	9.56471e-06	0.00130335	ENSG00000189120	SP6	protein_coding	17	45922279	45933240	-1	UP
ENSG00000196092.8	121.375	3.70859	1.15508	3.21067	0.00132427	0.0453971	ENSG00000196092	PAX5	protein_coding	9	36833272	37034103	-1	UP
ENSG00000188000.2	20.0969	3.69403	0.879473	4.20028	2.66584e-05	0.00289209	ENSG00000188000	OR7D2	protein_coding	19	9296279	9299493	1	UP
ENSG00000271524.1	31.4772	3.65564	0.869143	4.20603	2.59894e-05	0.00286923	ENSG00000271524	CTC-260E6.10	pseudogene	19	20332678	20333272	1	UP
ENSG00000237161.3	8.43889	3.6413	1.12997	3.22246	0.00127094	0.044312	ENSG00000237161	RP11-32B5.1	pseudogene	15	21936560	21938111	-1	UP
ENSG00000239335.4	14.6833	3.57892	0.921069	3.88561	0.000102073	0.00787311	ENSG00000239335	RP11-745O10.2	antisense	12	66524531	66528229	1	UP
ENSG00000187627.10	12.1281	3.57711	0.954517	3.74756	0.000178563	0.0120656	ENSG00000187627	RGPD1	protein_coding	2	87135076	87241104	1	UP
ENSG00000254285.2	12.756	3.55459	1.10711	3.2107	0.00132413	0.0453971	ENSG00000254285	KRT8P3	pseudogene	8	62490779	62492230	1	UP
ENSG00000118777.6	78.138	3.52984	1.00301	3.51926	0.000432751	0.0226806	ENSG00000118777	ABCG2	protein_coding	4	89011416	89152474	-1	UP
ENSG00000188641.8	250.571	3.48636	0.921702	3.78253	0.000155243	0.0109709	ENSG00000188641	DPYD	protein_coding	1	97543299	98386605	-1	UP
ENSG00000151617.11	1059.8	3.4249	0.85671	3.99774	6.39499e-05	0.00562209	ENSG00000151617	EDNRA	protein_coding	4	148402069	148466106	1	UP
ENSG00000171517.5	58.9905	3.38391	0.855756	3.9543	7.67593e-05	0.0064376	ENSG00000171517	LPAR3	protein_coding	1	85277285	85358896	-1	UP
ENSG00000215068.3	15.986	3.34258	0.986947	3.38678	0.000707171	0.0310018	ENSG00000215068	AC025171.1	antisense	5	43041677	43045492	1	UP
ENSG00000072657.4	85.8221	3.32533	0.955794	3.47913	0.000503037	0.0245542	ENSG00000072657	TRHDE	protein_coding	12	72481046	73059422	1	UP
ENSG00000266066.1	9.64232	3.31292	1.03833	3.19062	0.00141966	0.0472794	ENSG00000266066	POLRMTP1	pseudogene	17	60214333	60218000	-1	UP
ENSG00000177721.3	11.528	3.29623	0.945962	3.48453	0.000493	0.0244874	ENSG00000177721	ANXA2R	protein_coding	5	43039335	43043272	-1	UP
ENSG00000131668.9	38.2454	3.29199	0.952617	3.45574	0.000548788	0.0257867	ENSG00000131668	BARX1	protein_coding	9	96713905	96717654	-1	UP
ENSG00000112175.6	341.818	3.28698	0.810566	4.05516	5.00995e-05	0.00469681	ENSG00000112175	BMP5	protein_coding	6	55618443	55740362	-1	UP
ENSG00000144229.7	111.197	3.23257	1.01541	3.18353	0.00145491	0.0478685	ENSG00000144229	THSD7B	protein_coding	2	137523115	138435287	1	UP
ENSG00000162878.8	3079.72	3.23179	0.831269	3.88778	0.000101165	0.00784903	ENSG00000162878	PKDCC	protein_coding	2	42275160	42285668	1	UP
ENSG00000188234.9	19.693	3.16045	0.832735	3.79527	0.000147484	0.0105218	ENSG00000188234	AGAP4	protein_coding	10	46321042	46349323	-1	UP
ENSG00000166415.10	106.556	3.10532	0.940097	3.30319	0.000955911	0.0368657	ENSG00000166415	WDR72	protein_coding	15	53805938	54055075	-1	UP
ENSG00000151012.9	353.673	3.08565	0.901821	3.42158	0.000622587	0.0282793	ENSG00000151012	SLC7A11	protein_coding	4	139085251	139163503	-1	UP
ENSG00000235508.2	24.9811	3.07625	0.78428	3.92239	8.7675e-05	0.00715232	ENSG00000235508	RPS2P7	pseudogene	20	44269125	44270009	-1	UP
ENSG00000130711.3	194.061	3.07264	0.910687	3.37398	0.000740907	0.0319665	ENSG00000130711	PRDM12	protein_coding	9	133539981	133558368	1	UP
ENSG00000186777.7	100.187	3.02186	0.769827	3.92538	8.65941e-05	0.00715145	ENSG00000186777	ZNF732	protein_coding	4	264464	299110	-1	UP
ENSG00000120251.14	68.6217	3.00877	0.719679	4.18071	2.90605e-05	0.00308569	ENSG00000120251	GRIA2	protein_coding	4	158125334	158287227	1	UP
ENSG00000168993.10	49.9386	2.99769	0.845331	3.54617	0.000390874	0.0210249	ENSG00000168993	CPLX1	protein_coding	4	778745	819986	-1	UP
ENSG00000186446.7	108.612	2.98489	0.852738	3.50036	0.000464629	0.0236686	ENSG00000186446	ZNF501	protein_coding	3	44771088	44778575	1	UP
ENSG00000224940.4	184.966	2.97662	0.829823	3.58706	0.000334429	0.0186641	ENSG00000224940	PRRT4	protein_coding	7	127990379	128001739	-1	UP
ENSG00000173890.12	38.9175	2.97462	0.884254	3.36399	0.000768232	0.0328484	ENSG00000173890	GPR160	protein_coding	3	169755717	169803191	1	UP
ENSG00000099251.10	142.189	2.95764	0.637421	4.64	3.48404e-06	0.00061925	ENSG00000099251	HSD17B7P2	pseudogene	10	38645305	38667433	1	UP
ENSG00000179294.5	894.332	2.94277	0.76403	3.85164	0.000117331	0.00884145	ENSG00000179294	C17orf96	protein_coding	17	36827961	36831187	-1	UP
ENSG00000148386.5	38.755	2.91233	0.837952	3.47554	0.000509832	0.024665	ENSG00000148386	LCN9	protein_coding	9	138555168	138558268	1	UP
ENSG00000104899.4	703.323	2.9031	0.720333	4.03022	5.57239e-05	0.0050622	ENSG00000104899	AMH	protein_coding	19	2249308	2252072	1	UP
ENSG00000181291.5	140.139	2.89973	0.899065	3.22527	0.00125853	0.0439734	ENSG00000181291	TMEM132E	protein_coding	17	32907768	32966337	1	UP
ENSG00000003989.12	221.253	2.89347	0.617996	4.68202	2.84064e-06	0.000516113	ENSG00000003989	SLC7A2	protein_coding	8	17354597	17428082	1	UP
ENSG00000049130.9	453.607	2.88142	0.856653	3.36358	0.000769381	0.0328484	ENSG00000049130	KITLG	protein_coding	12	88886570	88974628	-1	UP
ENSG00000218537.1	22.6547	2.88015	0.89125	3.23159	0.00123104	0.0435684	ENSG00000218537	AP000350.4	protein_coding	22	24236613	24241117	-1	UP
ENSG00000223751.1	22.2209	2.84366	0.725043	3.92205	8.77994e-05	0.00715232	ENSG00000223751	AC116609.2	lincRNA	2	742488	747767	1	UP
ENSG00000134853.7	287.357	2.75258	0.869656	3.16514	0.00155009	0.049808	ENSG00000134853	PDGFRA	protein_coding	4	55095264	55164414	1	UP
ENSG00000215417.6	124.715	2.73244	0.377495	7.23835	4.54161e-13	2.85632e-10	ENSG00000215417	MIR17HG	processed_transcript	13	92000074	92006833	1	UP
ENSG00000166342.14	46.4972	2.70438	0.795316	3.40039	0.000672907	0.0298195	ENSG00000166342	NETO1	protein_coding	18	70409549	70535381	-1	UP
ENSG00000258498.2	77.29	2.69666	0.713526	3.77934	0.000157243	0.0110353	ENSG00000258498	DIO3OS	lincRNA	14	102018558	102026768	-1	UP
ENSG00000146910.7	84.8309	2.66049	0.768041	3.46399	0.000532222	0.0252991	ENSG00000146910	CNPY1	protein_coding	7	155266901	155326557	-1	UP
ENSG00000253954.2	33.3633	2.61661	0.688654	3.7996	0.000144927	0.0104861	ENSG00000253954	HMGN1P38	pseudogene	15	93254977	93256105	1	UP
ENSG00000251188.1	14.165	2.5041	0.777883	3.21912	0.00128584	0.0444526	ENSG00000251188	RP11-478C6.6	pseudogene	4	262771	263320	-1	UP
ENSG00000170561.8	790.354	2.50288	0.696267	3.59471	0.000324755	0.0184139	ENSG00000170561	IRX2	protein_coding	5	2745959	2752969	-1	UP
ENSG00000064195.7	58.5297	2.4899	0.693372	3.591	0.000329413	0.0184471	ENSG00000064195	DLX3	protein_coding	17	48067369	48072588	-1	UP
ENSG00000184185.5	118.257	2.45512	0.52976	4.6344	3.5798e-06	0.000622733	ENSG00000184185	KCNJ12	protein_coding	17	21279509	21323179	1	UP
ENSG00000260614.1	29.5567	2.40845	0.746271	3.22732	0.00124957	0.043877	ENSG00000260614	RP11-491F9.1	antisense	16	49321341	49324138	1	UP
ENSG00000166250.7	180.485	2.39745	0.55696	4.30453	1.67337e-05	0.00205737	ENSG00000166250	CLMP	protein_coding	11	122943035	123065989	-1	UP
ENSG00000177511.5	105.656	2.36377	0.724313	3.26347	0.00110058	0.0409947	ENSG00000177511	ST8SIA3	protein_coding	18	55018044	55038962	1	UP
ENSG00000196358.6	76.2727	2.32011	0.66842	3.47104	0.000518445	0.0248683	ENSG00000196358	NTNG2	protein_coding	9	135037334	135119921	1	UP
ENSG00000237238.2	71.1316	2.28245	0.562231	4.05963	4.91501e-05	0.00467269	ENSG00000237238	BMS1P10	pseudogene	9	67327775	67334983	-1	UP
ENSG00000106789.8	439.24	2.25317	0.693981	3.24673	0.00116738	0.0426482	ENSG00000106789	CORO2A	protein_coding	9	100883257	100954922	-1	UP
ENSG00000198825.7	3624.73	2.22703	0.303379	7.34075	2.12394e-13	1.57866e-10	ENSG00000198825	INPP5F	protein_coding	10	121485609	121588652	1	UP
ENSG00000125084.7	117.909	2.21995	0.649119	3.41994	0.000626342	0.0282927	ENSG00000125084	WNT1	protein_coding	12	49372398	49375459	1	UP
ENSG00000111696.7	266.371	2.19964	0.475334	4.62756	3.69995e-06	0.000636859	ENSG00000111696	NT5DC3	protein_coding	12	104164231	104234975	-1	UP
ENSG00000153253.11	130.553	2.1661	0.66818	3.2418	0.00118778	0.0430074	ENSG00000153253	SCN3A	protein_coding	2	165944032	166060577	-1	UP
ENSG00000152128.13	67.0682	2.15902	0.557934	3.86967	0.000108983	0.00830369	ENSG00000152128	TMEM163	protein_coding	2	135213330	135476570	-1	UP
ENSG00000005513.9	277.643	2.15686	0.590912	3.65005	0.00026219	0.0155903	ENSG00000005513	SOX8	protein_coding	16	1031808	1036979	1	UP
ENSG00000232527.3	25.9928	2.1233	0.650252	3.26535	0.00109329	0.0409096	ENSG00000232527	RP11-14N7.2	lincRNA	1	148928322	148951595	1	UP
ENSG00000145990.6	72.4221	2.12279	0.56671	3.74581	0.000179812	0.0120999	ENSG00000145990	GFOD1	protein_coding	6	13358062	13487894	-1	UP
ENSG00000171817.12	30.2909	2.10467	0.626597	3.3589	0.000782546	0.0333234	ENSG00000171817	ZNF540	protein_coding	19	38042308	38104998	1	UP
ENSG00000185432.10	40.4397	2.09578	0.638362	3.28305	0.00102689	0.0389598	ENSG00000185432	METTL7A	protein_coding	12	51317255	51326300	1	UP
ENSG00000170549.3	302.692	2.07274	0.618894	3.34911	0.000810716	0.0335616	ENSG00000170549	IRX1	protein_coding	5	3596168	3601517	1	UP
ENSG00000173157.12	161.268	2.04343	0.48599	4.20469	2.61445e-05	0.00286923	ENSG00000173157	ADAMTS20	protein_coding	12	43747669	43945724	-1	UP
ENSG00000172748.8	100.776	2.03679	0.494742	4.11687	3.84045e-05	0.00387649	ENSG00000172748	ZNF596	protein_coding	8	182137	197342	1	UP
ENSG00000206532.2	69.3994	2.03231	0.475223	4.27654	1.89818e-05	0.00226562	ENSG00000206532	RP11-553A10.1	protein_coding	3	110607231	110612323	-1	UP
ENSG00000233718.1	49.3997	2.02691	0.545026	3.71892	0.000200072	0.0127796	ENSG00000233718	MYCNOS	antisense	2	16061159	16082371	-1	UP
ENSG00000178718.5	229.72	2.02418	0.422049	4.79608	1.61803e-06	0.000321992	ENSG00000178718	RPP25	protein_coding	15	75246757	75249805	-1	UP
ENSG00000196756.7	563.466	2.01855	0.374013	5.397	6.77656e-08	1.94404e-05	ENSG00000196756	SNHG17	processed_transcript	20	37049235	37063996	-1	UP
ENSG00000181826.5	63.1101	1.92043	0.572921	3.352	0.000802299	0.0334673	ENSG00000181826	RELL1	protein_coding	4	37592422	37687998	-1	UP
ENSG00000065320.4	480.995	1.91413	0.567094	3.37533	0.000737282	0.0318943	ENSG00000065320	NTN1	protein_coding	17	8924859	9147317	1	UP
ENSG00000082438.11	236.308	1.90856	0.597697	3.19319	0.00140711	0.0471496	ENSG00000082438	COBLL1	protein_coding	2	165510134	165700189	-1	UP
ENSG00000120820.8	95.5171	1.89631	0.485795	3.90353	9.48002e-05	0.00759889	ENSG00000120820	GLT8D2	protein_coding	12	104382762	104457961	-1	UP
ENSG00000254685.2	115.943	1.87507	0.56445	3.32195	0.000893921	0.035308	ENSG00000254685	FPGT	protein_coding	1	74663896	74699770	1	UP
ENSG00000197459.2	56.9137	1.84846	0.529796	3.489	0.000484829	0.0243936	ENSG00000197459	HIST1H2BH	protein_coding	6	26251879	26252303	1	UP
ENSG00000213694.3	583.612	1.84495	0.572926	3.22022	0.00128091	0.044376	ENSG00000213694	S1PR3	protein_coding	9	91606362	91619925	1	UP
ENSG00000134323.10	1597.82	1.84439	0.558497	3.30242	0.000958538	0.03688	ENSG00000134323	MYCN	protein_coding	2	16080686	16087129	1	UP
ENSG00000253846.1	89.7589	1.84422	0.368669	5.00236	5.66333e-07	0.000130432	ENSG00000253846	PCDHGA10	protein_coding	5	140792743	140892546	1	UP
ENSG00000255753.1	36.7721	1.79558	0.560905	3.20122	0.00136846	0.0463292	ENSG00000255753	RP11-22B23.2	pseudogene	12	9466998	9468769	-1	UP
ENSG00000133710.11	248.041	1.79266	0.553408	3.2393	0.00119822	0.0430622	ENSG00000133710	SPINK5	protein_coding	5	147405246	147516852	1	UP
ENSG00000267470.1	100.639	1.77556	0.37845	4.69166	2.71e-06	0.000503566	ENSG00000267470	ZNF571-AS1	antisense	19	38039816	38078249	1	UP
ENSG00000131914.6	8117.05	1.77405	0.417043	4.25389	2.10089e-05	0.00247149	ENSG00000131914	LIN28A	protein_coding	1	26737269	26756213	1	UP
ENSG00000107562.12	246.71	1.7548	0.536518	3.27072	0.00107273	0.0404094	ENSG00000107562	CXCL12	protein_coding	10	44793038	44881941	-1	UP
ENSG00000153179.7	703.894	1.73776	0.513956	3.38114	0.000721846	0.0314454	ENSG00000153179	RASSF3	protein_coding	12	65004293	65091347	1	UP
ENSG00000065911.7	825.097	1.71632	0.455347	3.76926	0.000163729	0.0113445	ENSG00000065911	MTHFD2	protein_coding	2	74425689	74444692	1	UP
ENSG00000141449.10	2719.91	1.67721	0.48223	3.47804	0.000505104	0.0245817	ENSG00000141449	GREB1L	protein_coding	18	18822203	19105378	1	UP
ENSG00000245694.4	286.28	1.6458	0.300207	5.48223	4.2e-08	1.2487e-05	ENSG00000245694	CRNDE	lincRNA	16	54952775	54963101	-1	UP
ENSG00000136111.8	792.815	1.60365	0.359131	4.46535	7.99371e-06	0.00114661	ENSG00000136111	TBC1D4	protein_coding	13	75858808	76056250	-1	UP
ENSG00000162623.11	515.934	1.59646	0.250307	6.37799	1.79422e-10	7.52286e-08	ENSG00000162623	TYW3	protein_coding	1	75198836	75232362	1	UP
ENSG00000213023.5	64.5709	1.58719	0.480495	3.30324	0.000955748	0.0368657	ENSG00000213023	SYT3	protein_coding	19	51124564	51171651	-1	UP
ENSG00000120254.11	759.841	1.54248	0.401473	3.84204	0.000122014	0.00913259	ENSG00000120254	MTHFD1L	protein_coding	6	151186685	151423023	1	UP
ENSG00000160200.13	3282.59	1.53296	0.353372	4.33808	1.43732e-05	0.00180793	ENSG00000160200	CBS	protein_coding	21	44473301	44497053	-1	UP
ENSG00000116791.9	736.904	1.52546	0.218373	6.98557	2.83706e-12	1.59971e-09	ENSG00000116791	CRYZ	protein_coding	1	75171170	75199092	-1	UP
ENSG00000149054.10	169.994	1.48481	0.44454	3.34011	0.000837454	0.0343209	ENSG00000149054	ZNF215	protein_coding	11	6947635	7005863	1	UP
ENSG00000230513.1	63.5901	1.4603	0.390386	3.74065	0.000183545	0.0122503	ENSG00000230513	THAP7-AS1	antisense	22	21356175	21364631	1	UP
ENSG00000100058.8	567.192	1.43064	0.382749	3.7378	0.000185635	0.0123038	ENSG00000100058	CRYBB2P1	pseudogene	22	25844072	25916821	1	UP
ENSG00000139679.11	207.068	1.40416	0.390848	3.59259	0.000327402	0.0184471	ENSG00000139679	LPAR6	protein_coding	13	48963707	49018840	-1	UP
ENSG00000150893.9	1502.34	1.39381	0.362942	3.8403	0.000122882	0.00913349	ENSG00000150893	FREM2	protein_coding	13	39261266	39460074	1	UP
ENSG00000077152.5	737.214	1.37776	0.313704	4.39189	1.12369e-05	0.00144682	ENSG00000077152	UBE2T	protein_coding	1	202300785	202311108	-1	UP
ENSG00000157870.10	901.424	1.34431	0.338488	3.97152	7.14168e-05	0.00608233	ENSG00000157870	FAM213B	protein_coding	1	2517930	2522908	1	UP
ENSG00000100068.7	173.366	1.3155	0.379444	3.46691	0.000526472	0.0251721	ENSG00000100068	LRP5L	protein_coding	22	25747385	25801344	-1	UP
ENSG00000256771.2	567.919	1.30175	0.266596	4.88285	1.04565e-06	0.000224979	ENSG00000256771	ZNF253	protein_coding	19	19976695	20005483	1	UP
ENSG00000115541.6	751.872	1.29131	0.384903	3.35491	0.00079391	0.0333728	ENSG00000115541	HSPE1	protein_coding	2	198364718	198368181	1	UP
ENSG00000065457.6	514.58	1.28043	0.324377	3.94735	7.90222e-05	0.00659271	ENSG00000065457	ADAT1	protein_coding	16	75630879	75657198	-1	UP
ENSG00000189343.6	4791.75	1.23434	0.236903	5.21032	1.88514e-07	4.81652e-05	ENSG00000189343	RPS2P46	pseudogene	17	19349246	19350169	-1	UP
ENSG00000128606.8	296.889	1.23089	0.382891	3.21474	0.00130564	0.044947	ENSG00000128606	LRRC17	protein_coding	7	102553438	102585396	1	UP
ENSG00000203875.6	1930.4	1.22489	0.24799	4.93926	7.84212e-07	0.000175663	ENSG00000203875	SNHG5	processed_transcript	6	86370710	86388451	-1	UP
ENSG00000205246.4	540.699	1.21835	0.382623	3.18421	0.0014515	0.0478526	ENSG00000205246	RPSAP58	protein_coding	19	23945807	24010937	1	UP
ENSG00000129159.6	514.983	1.2125	0.321066	3.77649	0.000159052	0.0111146	ENSG00000129159	KCNC1	protein_coding	11	17756359	17804602	1	UP
ENSG00000105281.8	2250.31	1.20409	0.322915	3.72882	0.00019238	0.0126104	ENSG00000105281	SLC1A5	protein_coding	19	47278140	47291851	-1	UP
ENSG00000246922.4	103.8	1.1882	0.371648	3.19712	0.00138807	0.0466477	ENSG00000246922	UBAP1L	protein_coding	15	65385338	65407535	-1	UP
ENSG00000140181.10	2090.88	1.18642	0.181774	6.5269	6.71455e-11	2.88938e-08	ENSG00000140181	HERC2P2	pseudogene	15	23282281	23378228	-1	UP
ENSG00000262877.3	616.636	1.16247	0.323433	3.59416	0.000325441	0.0184139	ENSG00000262877	RP11-1055B8.4	lincRNA	17	79361930	79364056	-1	UP
ENSG00000153933.5	177.861	1.15432	0.35839	3.22085	0.00127813	0.0443736	ENSG00000153933	DGKE	protein_coding	17	54911460	54946036	1	UP
ENSG00000214776.5	140.583	1.14744	0.340669	3.3682	0.000756605	0.0324724	ENSG00000214776	RP11-726G1.1	pseudogene	12	9620148	9728864	1	UP
ENSG00000196653.7	142.381	1.11373	0.318477	3.49704	0.000470459	0.0237899	ENSG00000196653	ZNF502	protein_coding	3	44754135	44765323	1	UP
ENSG00000254184.3	123.158	1.10851	0.332613	3.33272	0.000860021	0.0348959	ENSG00000254184	TYW1B	polymorphic_pseudogene	7	72023729	72298777	-1	UP
ENSG00000100522.4	377.444	1.10375	0.338388	3.26178	0.00110715	0.0411457	ENSG00000100522	GNPNAT1	protein_coding	14	53241912	53258386	-1	UP
ENSG00000108384.10	389.656	1.08618	0.333754	3.25444	0.00113617	0.0419383	ENSG00000108384	RAD51C	protein_coding	17	56769934	56811703	1	UP
ENSG00000164338.5	291.581	1.06328	0.32863	3.23551	0.00121427	0.0433532	ENSG00000164338	UTP15	protein_coding	5	72861268	72877794	1	UP
ENSG00000105849.5	400.125	1.05823	0.30821	3.43347	0.000595907	0.0273715	ENSG00000105849	TWISTNB	protein_coding	7	19735085	19748710	-1	UP
ENSG00000106153.12	2723.61	1.0513	0.242146	4.34159	1.41459e-05	0.00179312	ENSG00000106153	CHCHD2	protein_coding	7	56169262	56174269	-1	UP
ENSG00000170915.8	608.797	1.04231	0.246772	4.22379	2.40225e-05	0.00270908	ENSG00000170915	PAQR8	protein_coding	6	52226219	52272575	1	UP
ENSG00000097046.8	1809.78	1.03936	0.260647	3.98763	6.67365e-05	0.00574778	ENSG00000097046	CDC7	protein_coding	1	91966408	91991321	1	UP
ENSG00000103226.13	148.956	1.01942	0.299908	3.3991	0.000676084	0.0298793	ENSG00000103226	NOMO3	protein_coding	16	16326352	16388668	1	UP
ENSG00000164163.6	1544.18	1.01718	0.297842	3.41516	0.000637451	0.0286687	ENSG00000164163	ABCE1	protein_coding	4	146019084	146050331	1	UP
ENSG00000187772.6	2704.96	1.01713	0.260835	3.8995	9.63913e-05	0.00765141	ENSG00000187772	LIN28B	protein_coding	6	105404923	105531207	1	UP
ENSG00000121716.14	135.013	-1.00234	0.291428	-3.4394	0.000582997	0.0270828	ENSG00000121716	PILRB	protein_coding	7	99933737	99965356	1	DOWN
ENSG00000135749.14	674.047	-1.00682	0.250488	-4.01944	5.83361e-05	0.00521263	ENSG00000135749	PCNXL2	protein_coding	1	233119181	233431459	-1	DOWN
ENSG00000133069.10	529.108	-1.009	0.287927	-3.50435	0.000457719	0.0235877	ENSG00000133069	TMCC2	protein_coding	1	205197304	205242471	1	DOWN
ENSG00000149557.8	1822.03	-1.00912	0.288195	-3.50151	0.000462627	0.0236402	ENSG00000149557	FEZ1	protein_coding	11	125315646	125366213	-1	DOWN
ENSG00000143578.11	666.168	-1.01591	0.303035	-3.35244	0.00080103	0.0334673	ENSG00000143578	CREB3L4	protein_coding	1	153940010	153946839	1	DOWN
ENSG00000123836.10	273.148	-1.02205	0.255594	-3.99871	6.36888e-05	0.00562209	ENSG00000123836	PFKFB2	protein_coding	1	207222801	207254369	1	DOWN
ENSG00000116604.13	727.581	-1.03537	0.266671	-3.88257	0.000103359	0.00793489	ENSG00000116604	MEF2D	protein_coding	1	156433519	156470620	-1	DOWN
ENSG00000143437.16	1916.13	-1.05512	0.240242	-4.39192	1.12357e-05	0.00144682	ENSG00000143437	ARNT	protein_coding	1	150782181	150849244	-1	DOWN
ENSG00000153815.12	2290.84	-1.0559	0.234669	-4.49951	6.81107e-06	0.00100338	ENSG00000153815	CMIP	protein_coding	16	81478775	81745367	1	DOWN
ENSG00000160789.15	1495.71	-1.05685	0.301703	-3.50294	0.000460155	0.0235877	ENSG00000160789	LMNA	protein_coding	1	156052364	156109880	1	DOWN
ENSG00000259877.1	179.037	-1.05763	0.317073	-3.3356	0.000851169	0.034709	ENSG00000259877	RP11-46C24.7	antisense	16	89281638	89284061	-1	DOWN
ENSG00000105290.7	4598.49	-1.06314	0.273234	-3.89094	9.9857e-05	0.00781273	ENSG00000105290	APLP1	protein_coding	19	36358801	36370693	1	DOWN
ENSG00000051523.6	571.721	-1.06474	0.32856	-3.24061	0.00119273	0.0430074	ENSG00000051523	CYBA	protein_coding	16	88709691	88717560	-1	DOWN
ENSG00000213240.7	239.226	-1.06902	0.324821	-3.2911	0.000997959	0.0379503	ENSG00000213240	NOTCH2NL	protein_coding	1	145209119	145291972	1	DOWN
ENSG00000204580.7	6420.46	-1.08531	0.29254	-3.70997	0.000207288	0.0130871	ENSG00000204580	DDR1	protein_coding	6	30844198	30867933	1	DOWN
ENSG00000226210.3	227.632	-1.10199	0.298792	-3.68815	0.000225889	0.0141522	ENSG00000226210	ABC7-42389800N19.1	pseudogene	12	73725	91218	1	DOWN
ENSG00000130724.4	1033.71	-1.12809	0.234875	-4.80294	1.56353e-06	0.00031564	ENSG00000130724	CHMP2A	protein_coding	19	59062933	59066491	-1	DOWN
ENSG00000267751.1	223.639	-1.1316	0.342086	-3.30793	0.000939897	0.0364992	ENSG00000267751	AC009005.2	antisense	19	567212	572215	-1	DOWN
ENSG00000134013.11	1835.73	-1.13691	0.350866	-3.24029	0.00119407	0.0430074	ENSG00000134013	LOXL2	protein_coding	8	23154702	23282841	-1	DOWN
ENSG00000175928.5	6234.13	-1.15651	0.323724	-3.57253	0.000353554	0.0194657	ENSG00000175928	LRRN1	protein_coding	3	3841121	3889387	1	DOWN
ENSG00000183853.13	6284.74	-1.15742	0.275595	-4.19969	2.67276e-05	0.00289209	ENSG00000183853	KIRREL	protein_coding	1	157963063	158070052	1	DOWN
ENSG00000173801.12	2599.78	-1.16904	0.31452	-3.71689	0.000201687	0.0128326	ENSG00000173801	JUP	protein_coding	17	39775692	39943183	-1	DOWN
ENSG00000143198.8	1109.53	-1.16906	0.230462	-5.07266	3.92299e-07	9.43364e-05	ENSG00000143198	MGST3	protein_coding	1	165600098	165631033	1	DOWN
ENSG00000117139.12	8748.61	-1.17126	0.240874	-4.86254	1.15888e-06	0.000242948	ENSG00000117139	KDM5B	protein_coding	1	202696526	202778598	-1	DOWN
ENSG00000160753.11	1322.29	-1.17815	0.316726	-3.71978	0.000199399	0.0127796	ENSG00000160753	RUSC1	protein_coding	1	155290687	155300905	1	DOWN
ENSG00000185324.17	2272.8	-1.18279	0.262573	-4.50463	6.64883e-06	0.000997447	ENSG00000185324	CDK10	protein_coding	16	89747145	89762772	1	DOWN
ENSG00000132535.14	1885.37	-1.18395	0.356188	-3.32396	0.000887478	0.035308	ENSG00000132535	DLG4	protein_coding	17	7093209	7123021	-1	DOWN
ENSG00000196083.5	112.581	-1.18528	0.373272	-3.17539	0.00149637	0.0486454	ENSG00000196083	IL1RAP	protein_coding	3	190231840	190375843	1	DOWN
ENSG00000179899.7	113.516	-1.1959	0.343719	-3.4793	0.000502722	0.0245542	ENSG00000179899	PHC1P1	pseudogene	12	55804263	55808633	-1	DOWN
ENSG00000143862.3	732.263	-1.20004	0.288566	-4.15864	3.20143e-05	0.00335575	ENSG00000143862	ARL8A	protein_coding	1	202102532	202113869	-1	DOWN
ENSG00000204815.4	183.649	-1.20936	0.328674	-3.67951	0.000233679	0.0143113	ENSG00000204815	TTC25	processed_transcript	17	40086888	40117648	1	DOWN
ENSG00000232637.3	214.749	-1.21225	0.329624	-3.67767	0.000235373	0.0143613	ENSG00000232637	WI2-3658N16.1	pseudogene	1	146032648	146253110	-1	DOWN
ENSG00000162738.5	11267.4	-1.21777	0.310779	-3.91842	8.91297e-05	0.0072034	ENSG00000162738	VANGL2	protein_coding	1	160370376	160398468	1	DOWN
ENSG00000161082.8	513.182	-1.22373	0.305851	-4.00108	6.30548e-05	0.00560366	ENSG00000161082	CELF5	protein_coding	19	3224701	3297074	1	DOWN
ENSG00000183248.7	1134.68	-1.23187	0.380978	-3.23344	0.00122309	0.0433923	ENSG00000183248	CTD-3193O13.9	protein_coding	19	7933605	7939326	-1	DOWN
ENSG00000135686.8	829.589	-1.23279	0.268885	-4.58483	4.54362e-06	0.000758135	ENSG00000135686	KLHL36	protein_coding	16	84682131	84701292	1	DOWN
ENSG00000229191.1	183.093	-1.237	0.332407	-3.72134	0.000198167	0.0127576	ENSG00000229191	RP11-168O16.1	lincRNA	1	200993077	200997920	1	DOWN
ENSG00000198715.7	499.142	-1.24165	0.340905	-3.64221	0.000270311	0.0157862	ENSG00000198715	C1orf85	protein_coding	1	156259880	156265463	-1	DOWN
ENSG00000172037.9	5551.67	-1.25025	0.296459	-4.21726	2.47287e-05	0.00276962	ENSG00000172037	LAMB2	protein_coding	3	49158547	49170551	-1	DOWN
ENSG00000143443.9	186.665	-1.254	0.304468	-4.11867	3.81063e-05	0.00387027	ENSG00000143443	C1orf56	protein_coding	1	151020216	151024462	1	DOWN
ENSG00000143409.11	510.701	-1.27171	0.261956	-4.85468	1.20579e-06	0.000249582	ENSG00000143409	FAM63A	protein_coding	1	150969025	150980851	-1	DOWN
ENSG00000127578.6	787.552	-1.27591	0.322667	-3.95427	7.67693e-05	0.0064376	ENSG00000127578	WFIKKN1	protein_coding	16	679239	684116	1	DOWN
ENSG00000105088.4	518.125	-1.27817	0.370275	-3.45193	0.000556586	0.0260037	ENSG00000105088	OLFM2	protein_coding	19	9964394	10047228	-1	DOWN
ENSG00000196159.7	1791.32	-1.27871	0.396235	-3.22716	0.00125027	0.043877	ENSG00000196159	FAT4	protein_coding	4	126237554	126414087	1	DOWN
ENSG00000103599.15	134.371	-1.2835	0.380876	-3.36987	0.000752046	0.0323617	ENSG00000103599	IQCH	protein_coding	15	67547138	67794598	1	DOWN
ENSG00000113140.6	17261.5	-1.28462	0.382896	-3.35501	0.000793615	0.0333728	ENSG00000113140	SPARC	protein_coding	5	151040657	151066726	-1	DOWN
ENSG00000174282.7	805.526	-1.28513	0.351161	-3.65965	0.000252562	0.0151278	ENSG00000174282	ZBTB4	protein_coding	17	7362685	7387582	-1	DOWN
ENSG00000142089.11	797.611	-1.2879	0.323163	-3.98531	6.73921e-05	0.00576961	ENSG00000142089	IFITM3	protein_coding	11	319669	327537	-1	DOWN
ENSG00000106211.8	1297.42	-1.32973	0.37557	-3.54056	0.000399278	0.0214065	ENSG00000106211	HSPB1	protein_coding	7	75931861	75933612	1	DOWN
ENSG00000173175.10	251.538	-1.35557	0.400974	-3.38068	0.000723059	0.0314454	ENSG00000173175	ADCY5	protein_coding	3	123001143	123168605	-1	DOWN
ENSG00000136274.8	444.064	-1.35896	0.349571	-3.8875	0.000101281	0.00784903	ENSG00000136274	NACAD	protein_coding	7	45120037	45128513	-1	DOWN
ENSG00000130203.5	1352.95	-1.36364	0.409344	-3.33129	0.00086446	0.0349538	ENSG00000130203	APOE	protein_coding	19	45409011	45412650	1	DOWN
ENSG00000118298.6	2611.69	-1.37	0.255409	-5.36396	8.14171e-08	2.2565e-05	ENSG00000118298	CA14	protein_coding	1	150229554	150237478	1	DOWN
ENSG00000067715.9	809.734	-1.37109	0.414563	-3.30732	0.000941945	0.0364992	ENSG00000067715	SYT1	protein_coding	12	79257773	79845788	1	DOWN
ENSG00000104967.6	2114.13	-1.37216	0.391669	-3.50336	0.000459425	0.0235877	ENSG00000104967	NOVA2	protein_coding	19	46436992	46476804	-1	DOWN
ENSG00000240184.2	539.636	-1.37491	0.286938	-4.79166	1.65407e-06	0.000321992	ENSG00000240184	PCDHGC3	protein_coding	5	140855580	140892542	1	DOWN
ENSG00000163879.9	1600.25	-1.40423	0.304213	-4.61595	3.91298e-06	0.00066651	ENSG00000163879	DNALI1	protein_coding	1	38022520	38032458	1	DOWN
ENSG00000170175.6	235.476	-1.40676	0.294377	-4.77878	1.76361e-06	0.000335331	ENSG00000170175	CHRNB1	protein_coding	17	7348380	7361026	1	DOWN
ENSG00000143507.13	87.4725	-1.41544	0.409468	-3.45679	0.000546648	0.0257602	ENSG00000143507	DUSP10	protein_coding	1	221874766	221915518	-1	DOWN
ENSG00000205078.5	127.081	-1.42048	0.402273	-3.53113	0.000413782	0.0219609	ENSG00000205078	SYCE1L	protein_coding	16	77233294	77247112	1	DOWN
ENSG00000143416.16	1796.97	-1.42841	0.382771	-3.73176	0.000190147	0.0125375	ENSG00000143416	SELENBP1	protein_coding	1	151336778	151345209	-1	DOWN
ENSG00000188931.3	377.768	-1.44161	0.358512	-4.02108	5.79308e-05	0.00520486	ENSG00000188931	C1orf192	protein_coding	1	161334521	161337664	-1	DOWN
ENSG00000250120.2	152.586	-1.44449	0.399392	-3.61672	0.000298365	0.0170364	ENSG00000250120	PCDHA10	protein_coding	5	140235595	140391929	1	DOWN
ENSG00000230487.3	247.553	-1.45657	0.350057	-4.16095	3.16932e-05	0.00334353	ENSG00000230487	PSMG3-AS1	lincRNA	7	1609709	1629262	1	DOWN
ENSG00000039139.9	82.5856	-1.45939	0.436718	-3.34172	0.000832602	0.0342078	ENSG00000039139	DNAH5	protein_coding	5	13690440	13944652	-1	DOWN
ENSG00000205336.7	2159.8	-1.46316	0.418404	-3.49701	0.000470507	0.0237899	ENSG00000205336	GPR56	protein_coding	16	57644564	57698944	1	DOWN
ENSG00000105270.10	3227.75	-1.47033	0.394479	-3.72727	0.000193568	0.0126104	ENSG00000105270	CLIP3	protein_coding	19	36505562	36524245	-1	DOWN
ENSG00000179979.7	317.478	-1.47627	0.440126	-3.35419	0.000795981	0.0333741	ENSG00000179979	CRIPAK	protein_coding	4	1385340	1389780	1	DOWN
ENSG00000178104.15	2721.26	-1.48825	0.365409	-4.07284	4.64437e-05	0.00444121	ENSG00000178104	PDE4DIP	protein_coding	1	144836157	145076186	-1	DOWN
ENSG00000182134.11	887.253	-1.49632	0.423842	-3.53036	0.000414989	0.0219609	ENSG00000182134	TDRKH	protein_coding	1	151742583	151763892	-1	DOWN
ENSG00000117477.8	400.515	-1.51017	0.469749	-3.21485	0.00130515	0.044947	ENSG00000117477	CCDC181	protein_coding	1	169364108	169429907	-1	DOWN
ENSG00000166455.9	97.8385	-1.51313	0.435344	-3.47572	0.000509487	0.024665	ENSG00000166455	C16orf46	protein_coding	16	81087102	81110872	-1	DOWN
ENSG00000150281.6	80.516	-1.5163	0.380269	-3.98746	6.67856e-05	0.00574778	ENSG00000150281	CTF1	protein_coding	16	30907928	30914881	1	DOWN
ENSG00000175938.6	159.822	-1.5164	0.42739	-3.54805	0.0003881	0.0209446	ENSG00000175938	ORAI3	protein_coding	16	30960387	30967782	1	DOWN
ENSG00000092850.7	488.207	-1.51831	0.435691	-3.48482	0.000492469	0.0244874	ENSG00000092850	TEKT2	protein_coding	1	36549676	36553876	1	DOWN
ENSG00000267128.1	107.11	-1.52206	0.423825	-3.59126	0.000329087	0.0184471	ENSG00000267128	RNF157-AS1	antisense	17	74136637	74150731	1	DOWN
ENSG00000145147.15	4027.82	-1.52576	0.478832	-3.18641	0.00144048	0.0477457	ENSG00000145147	SLIT2	protein_coding	4	20254883	20622184	1	DOWN
ENSG00000185499.12	210.046	-1.53336	0.338326	-4.53219	5.83766e-06	0.000917859	ENSG00000185499	MUC1	protein_coding	1	155158300	155162707	-1	DOWN
ENSG00000146707.10	221.833	-1.53827	0.340614	-4.51618	6.29658e-06	0.000962259	ENSG00000146707	POMZP3	protein_coding	7	76239303	76256578	-1	DOWN
ENSG00000076555.11	594.924	-1.55246	0.40457	-3.8373	0.000124396	0.00920417	ENSG00000076555	ACACB	protein_coding	12	109554400	109706031	1	DOWN
ENSG00000101460.8	268.711	-1.58149	0.403264	-3.92173	8.79168e-05	0.00715232	ENSG00000101460	MAP1LC3A	protein_coding	20	33134658	33148149	1	DOWN
ENSG00000187867.4	310.877	-1.59144	0.452509	-3.51693	0.000436572	0.0228078	ENSG00000187867	PALM3	protein_coding	19	14164177	14169971	-1	DOWN
ENSG00000162755.9	216.124	-1.6132	0.389409	-4.1427	3.43247e-05	0.00354343	ENSG00000162755	KLHDC9	protein_coding	1	161068151	161070136	1	DOWN
ENSG00000172361.5	60.0427	-1.61358	0.488799	-3.30111	0.000963015	0.0369104	ENSG00000172361	CCDC11	protein_coding	18	47753563	47792892	-1	DOWN
ENSG00000118997.9	128.069	-1.61561	0.481328	-3.35657	0.000789168	0.0333728	ENSG00000118997	DNAH7	protein_coding	2	196602427	196933536	-1	DOWN
ENSG00000250091.2	166.786	-1.62088	0.487156	-3.32722	0.000877159	0.0352126	ENSG00000250091	DNAH10OS	protein_coding	12	124410971	124419531	-1	DOWN
ENSG00000260077.1	96.5971	-1.63541	0.425729	-3.84145	0.000122311	0.00913259	ENSG00000260077	RP11-254F7.2	lincRNA	2	10179219	10180790	-1	DOWN
ENSG00000138172.6	83.5324	-1.63794	0.445009	-3.68068	0.000232613	0.0142996	ENSG00000138172	CALHM2	protein_coding	10	105206543	105212660	-1	DOWN
ENSG00000143772.5	1238.79	-1.63995	0.349892	-4.68702	2.77217e-06	0.000509332	ENSG00000143772	ITPKB	protein_coding	1	226819391	226927024	-1	DOWN
ENSG00000141665.7	58.8078	-1.64095	0.431835	-3.79996	0.000144722	0.0104861	ENSG00000141665	FBXO15	protein_coding	18	71740588	71815100	-1	DOWN
ENSG00000162643.8	53.7582	-1.65582	0.516865	-3.20359	0.00135723	0.0461403	ENSG00000162643	WDR63	protein_coding	1	85464830	85598821	1	DOWN
ENSG00000244291.1	146.438	-1.65838	0.387414	-4.28064	1.86355e-05	0.00224065	ENSG00000244291	C7orf13	protein_coding	7	156431057	156433348	-1	DOWN
ENSG00000225756.1	55.8923	-1.66426	0.512082	-3.24998	0.00115413	0.0424098	ENSG00000225756	DBH-AS1	antisense	9	136519708	136522435	-1	DOWN
ENSG00000151023.12	126.785	-1.66656	0.476635	-3.49652	0.000471376	0.0237899	ENSG00000151023	ENKUR	protein_coding	10	25270908	25305089	-1	DOWN
ENSG00000163346.12	2855.22	-1.66704	0.273875	-6.08689	1.15128e-09	4.48231e-07	ENSG00000163346	PBXIP1	protein_coding	1	154916552	154928599	-1	DOWN
ENSG00000234719.4	73.1629	-1.66924	0.510554	-3.26946	0.00107754	0.0404125	ENSG00000234719	RP11-166B2.1	protein_coding	16	12021230	12070500	-1	DOWN
ENSG00000006210.6	327.672	-1.68269	0.41088	-4.09534	4.21555e-05	0.0041277	ENSG00000006210	CX3CL1	protein_coding	16	57406370	57418960	1	DOWN
ENSG00000227184.3	393.233	-1.69885	0.507067	-3.35036	0.00080708	0.0334959	ENSG00000227184	EPPK1	protein_coding	8	144939497	144952632	-1	DOWN
ENSG00000204525.10	705.611	-1.70492	0.471474	-3.61615	0.000299013	0.0170364	ENSG00000204525	HLA-C	protein_coding	6	31236526	31239907	-1	DOWN
ENSG00000129654.7	715.12	-1.70611	0.378261	-4.51041	6.47034e-06	0.000979657	ENSG00000129654	FOXJ1	protein_coding	17	74132414	74137380	-1	DOWN
ENSG00000213859.3	246.883	-1.71991	0.280485	-6.13189	8.68395e-10	3.46341e-07	ENSG00000213859	KCTD11	protein_coding	17	7255208	7258258	1	DOWN
ENSG00000132718.7	4680.08	-1.7247	0.419525	-4.11109	3.93797e-05	0.00395053	ENSG00000132718	SYT11	protein_coding	1	155829300	155854990	1	DOWN
ENSG00000143590.9	156.235	-1.73842	0.465128	-3.73751	0.00018585	0.0123038	ENSG00000143590	EFNA3	protein_coding	1	155036224	155060014	1	DOWN
ENSG00000198832.6	162.28	-1.74043	0.503267	-3.45826	0.000543668	0.0256938	ENSG00000198832	SELM	protein_coding	22	31500758	31516055	-1	DOWN
ENSG00000184347.10	1468.13	-1.74789	0.538927	-3.24328	0.00118161	0.0430074	ENSG00000184347	SLIT3	protein_coding	5	168088745	168728133	-1	DOWN
ENSG00000170382.7	921.674	-1.74804	0.443173	-3.94438	8.00062e-05	0.00664092	ENSG00000170382	LRRN2	protein_coding	1	204586298	204654861	-1	DOWN
ENSG00000012171.13	270.754	-1.74822	0.382149	-4.57471	4.76874e-06	0.000783896	ENSG00000012171	SEMA3B	processed_transcript	3	50304990	50314977	1	DOWN
ENSG00000092758.11	379.553	-1.76721	0.551379	-3.20507	0.00135027	0.0459993	ENSG00000092758	COL9A3	protein_coding	20	61447596	61472511	1	DOWN
ENSG00000014914.15	210.237	-1.76721	0.545182	-3.24151	0.001189	0.0430074	ENSG00000014914	MTMR11	protein_coding	1	149900543	149908791	-1	DOWN
ENSG00000104419.10	344.806	-1.77637	0.557857	-3.18427	0.0014512	0.0478526	ENSG00000104419	NDRG1	protein_coding	8	134249414	134314265	-1	DOWN
ENSG00000214401.4	30.6751	-1.79461	0.54879	-3.27013	0.00107498	0.0404094	ENSG00000214401	KANSL1-AS1	antisense	17	44270942	44274089	1	DOWN
ENSG00000107537.9	444.556	-1.79728	0.565652	-3.17735	0.00148627	0.0485078	ENSG00000107537	PHYH	protein_coding	10	13319796	13344412	-1	DOWN
ENSG00000170962.8	163.411	-1.79994	0.567629	-3.17098	0.00151926	0.0492915	ENSG00000170962	PDGFD	protein_coding	11	103777914	104035107	-1	DOWN
ENSG00000158710.10	1499.58	-1.80735	0.408492	-4.42444	9.66919e-06	0.0013067	ENSG00000158710	TAGLN2	protein_coding	1	159887897	159895522	-1	DOWN
ENSG00000231064.1	410.386	-1.81923	0.459344	-3.96051	7.47903e-05	0.00633664	ENSG00000231064	RP11-263K19.4	antisense	1	155166659	155175286	1	DOWN
ENSG00000007237.14	1101.31	-1.82085	0.428484	-4.24952	2.14232e-05	0.00248449	ENSG00000007237	GAS7	protein_coding	17	9813926	10101868	-1	DOWN
ENSG00000159625.10	52.5522	-1.82288	0.495205	-3.68107	0.000232255	0.0142996	ENSG00000159625	CCDC135	protein_coding	16	57728705	57765717	1	DOWN
ENSG00000180573.8	92.9804	-1.82301	0.498818	-3.65466	0.000257528	0.0153689	ENSG00000180573	HIST1H2AC	protein_coding	6	26124373	26139344	1	DOWN
ENSG00000166446.10	448.685	-1.82372	0.444179	-4.10582	4.02882e-05	0.00401702	ENSG00000166446	CDYL2	protein_coding	16	80631803	80838226	-1	DOWN
ENSG00000108679.8	817.61	-1.82752	0.575041	-3.17807	0.00148259	0.0485078	ENSG00000108679	LGALS3BP	protein_coding	17	76967320	76976191	-1	DOWN
ENSG00000198892.6	280.645	-1.83904	0.428726	-4.28955	1.79039e-05	0.00217095	ENSG00000198892	SHISA4	protein_coding	1	201857808	201861434	1	DOWN
ENSG00000160685.9	239.134	-1.85648	0.505696	-3.67114	0.000241467	0.0146239	ENSG00000160685	ZBTB7B	protein_coding	1	154975127	154990998	1	DOWN
ENSG00000228288.2	139.929	-1.86063	0.512379	-3.63136	0.000281929	0.016406	ENSG00000228288	PCAT6	antisense	1	202780082	202781284	1	DOWN
ENSG00000128242.8	92.4046	-1.86918	0.56233	-3.324	0.000887364	0.035308	ENSG00000128242	GAL3ST1	protein_coding	22	30950622	30970574	-1	DOWN
ENSG00000163462.13	743.246	-1.87063	0.501791	-3.72791	0.000193078	0.0126104	ENSG00000163462	TRIM46	protein_coding	1	155145873	155157447	1	DOWN
ENSG00000255248.2	75.5244	-1.88625	0.571775	-3.29894	0.000970499	0.0370785	ENSG00000255248	RP11-166D19.1	sense_overlapping	11	121899063	121987031	-1	DOWN
ENSG00000101282.4	28.6768	-1.88683	0.550106	-3.42994	0.000603716	0.0276526	ENSG00000101282	RSPO4	protein_coding	20	939095	982907	-1	DOWN
ENSG00000006071.7	106.764	-1.90404	0.549456	-3.46531	0.000529614	0.0252485	ENSG00000006071	ABCC8	protein_coding	11	17414432	17498449	-1	DOWN
ENSG00000072163.14	78.8637	-1.92943	0.57577	-3.35104	0.000805087	0.0334959	ENSG00000072163	LIMS2	protein_coding	2	128395956	128439360	-1	DOWN
ENSG00000237172.3	43.4892	-1.94043	0.608582	-3.18845	0.00143037	0.0475396	ENSG00000237172	B3GNT9	protein_coding	16	67182008	67185117	-1	DOWN
ENSG00000158023.5	121.195	-1.96914	0.508924	-3.86923	0.000109179	0.00830369	ENSG00000158023	WDR66	protein_coding	12	122355768	122441833	1	DOWN
ENSG00000273472.1	51.3098	-1.9712	0.488942	-4.03155	5.54092e-05	0.00506174	ENSG00000273472	RP11-102N12.3	lincRNA	4	141677682	141679075	1	DOWN
ENSG00000197748.8	190.773	-1.97305	0.448418	-4.40002	1.08242e-05	0.0014274	ENSG00000197748	WDR96	protein_coding	10	105889646	105992120	-1	DOWN
ENSG00000112530.7	54.329	-1.97893	0.622719	-3.17789	0.00148353	0.0485078	ENSG00000112530	PACRG	protein_coding	6	163148164	163736524	1	DOWN
ENSG00000139714.8	33.7904	-1.98836	0.623061	-3.19128	0.00141644	0.0472687	ENSG00000139714	MORN3	protein_coding	12	122089024	122110537	-1	DOWN
ENSG00000204520.8	214.662	-1.99179	0.610803	-3.26093	0.00111047	0.0411754	ENSG00000204520	MICA	protein_coding	6	31371356	31383092	1	DOWN
ENSG00000165309.9	110.769	-1.99515	0.565008	-3.53119	0.000413698	0.0219609	ENSG00000165309	ARMC3	protein_coding	10	23216953	23326518	1	DOWN
ENSG00000160188.5	58.2322	-2.03885	0.585358	-3.48308	0.000495679	0.0244874	ENSG00000160188	RSPH1	protein_coding	21	43892596	43916464	-1	DOWN
ENSG00000162814.6	187.449	-2.04962	0.431503	-4.74995	2.03467e-06	0.000382424	ENSG00000162814	SPATA17	protein_coding	1	217804666	218045038	1	DOWN
ENSG00000204516.5	40.6377	-2.06315	0.576047	-3.58156	0.000341544	0.0189319	ENSG00000204516	MICB	protein_coding	6	31462658	31478901	1	DOWN
ENSG00000188501.7	272.167	-2.06572	0.637909	-3.23826	0.0012026	0.0431247	ENSG00000188501	LCTL	protein_coding	15	66839517	66858317	-1	DOWN
ENSG00000140057.4	175.246	-2.08844	0.612099	-3.41192	0.00064506	0.0288987	ENSG00000140057	AK7	protein_coding	14	96858448	96955764	1	DOWN
ENSG00000183323.8	141.393	-2.08891	0.610713	-3.42044	0.000625195	0.0282927	ENSG00000183323	CCDC125	protein_coding	5	68576002	68628636	-1	DOWN
ENSG00000183831.6	183.444	-2.09066	0.570366	-3.66546	0.000246891	0.0148973	ENSG00000183831	ANKRD45	protein_coding	1	173578700	173639001	-1	DOWN
ENSG00000264070.1	42.1303	-2.09476	0.555982	-3.76768	0.00016477	0.0113684	ENSG00000264070	DND1P1	pseudogene	17	43663237	43664295	1	DOWN
ENSG00000122497.13	646.221	-2.10761	0.305616	-6.89627	5.33842e-12	2.81593e-09	ENSG00000122497	NBPF14	protein_coding	1	148003642	148025863	-1	DOWN
ENSG00000111452.8	79.4719	-2.13447	0.614891	-3.4713	0.000517939	0.0248683	ENSG00000111452	GPR133	protein_coding	12	131438452	131626014	1	DOWN
ENSG00000181444.8	459.324	-2.1502	0.538195	-3.9952	6.4639e-05	0.00565229	ENSG00000181444	ZNF467	protein_coding	7	149461271	149470568	-1	DOWN
ENSG00000005884.13	427.214	-2.1676	0.597724	-3.62642	0.000287376	0.0166049	ENSG00000005884	ITGA3	protein_coding	17	48133332	48167845	1	DOWN
ENSG00000093072.11	1889.67	-2.17109	0.584986	-3.71135	0.000206156	0.0130661	ENSG00000093072	CECR1	protein_coding	22	17660194	17702879	-1	DOWN
ENSG00000007516.9	848.07	-2.17383	0.490947	-4.42784	9.51835e-06	0.00130335	ENSG00000007516	BAIAP3	protein_coding	16	1383602	1399439	1	DOWN
ENSG00000154099.13	83.6631	-2.199	0.523789	-4.19825	2.68983e-05	0.00289209	ENSG00000154099	DNAAF1	protein_coding	16	84178865	84212373	1	DOWN
ENSG00000008118.5	304.034	-2.22095	0.609253	-3.64536	0.000267019	0.0157061	ENSG00000008118	CAMK1G	protein_coding	1	209757062	209787283	1	DOWN
ENSG00000196963.2	72.9068	-2.24194	0.425474	-5.26928	1.36957e-07	3.67135e-05	ENSG00000196963	PCDHB16	protein_coding	5	140560980	140565793	1	DOWN
ENSG00000188372.10	33.0912	-2.25047	0.556171	-4.04637	5.20176e-05	0.00483291	ENSG00000188372	ZP3	protein_coding	7	76026835	76071388	1	DOWN
ENSG00000253570.1	66.2808	-2.26779	0.397311	-5.70786	1.14404e-08	3.68561e-06	ENSG00000253570	RNF5P1	pseudogene	8	38458179	38458718	-1	DOWN
ENSG00000143167.7	41.4359	-2.26958	0.68829	-3.29742	0.000975762	0.0371927	ENSG00000143167	GPA33	protein_coding	1	167022073	167059868	-1	DOWN
ENSG00000259726.1	41.663	-2.31282	0.721573	-3.20525	0.00134945	0.0459993	ENSG00000259726	CSPG4P11	pseudogene	15	84855504	84866136	1	DOWN
ENSG00000118898.11	266.039	-2.3468	0.618165	-3.7964	0.000146815	0.0105218	ENSG00000118898	PPL	protein_coding	16	4932508	5010742	-1	DOWN
ENSG00000079101.12	27.9364	-2.35065	0.682158	-3.44591	0.000569148	0.0265149	ENSG00000079101	CLUL1	protein_coding	18	596988	650334	1	DOWN
ENSG00000145526.7	155.401	-2.36984	0.7057	-3.35813	0.000784707	0.0333287	ENSG00000145526	CDH18	protein_coding	5	19473060	20575982	-1	DOWN
ENSG00000110628.9	121.27	-2.37711	0.532333	-4.46545	7.99014e-06	0.00114661	ENSG00000110628	SLC22A18	protein_coding	11	2920951	2946476	1	DOWN
ENSG00000167874.6	257.095	-2.37942	0.337652	-7.04696	1.82874e-12	1.06798e-09	ENSG00000167874	TMEM88	protein_coding	17	7758383	7759417	1	DOWN
ENSG00000153162.8	141.03	-2.39027	0.747186	-3.19902	0.00137895	0.0464918	ENSG00000153162	BMP6	protein_coding	6	7727030	7881655	1	DOWN
ENSG00000230623.2	48.458	-2.40116	0.755295	-3.1791	0.00147736	0.0485078	ENSG00000230623	RP11-469A15.2	lincRNA	1	200443048	200447421	1	DOWN
ENSG00000157856.6	184.723	-2.43126	0.642872	-3.78187	0.000155654	0.0109709	ENSG00000157856	DRC1	protein_coding	2	26624784	26679579	1	DOWN
ENSG00000130287.9	1472.34	-2.44002	0.472281	-5.16646	2.38566e-07	6.0016e-05	ENSG00000130287	NCAN	protein_coding	19	19322782	19363042	1	DOWN
ENSG00000215146.4	341.691	-2.46638	0.593351	-4.1567	3.22878e-05	0.00336287	ENSG00000215146	RP11-313J2.1	pseudogene	10	42827314	42863422	-1	DOWN
ENSG00000136267.9	93.2131	-2.46899	0.612302	-4.03231	5.52306e-05	0.00506174	ENSG00000136267	DGKB	protein_coding	7	14184674	15014402	-1	DOWN
ENSG00000254681.2	165.155	-2.4911	0.676297	-3.68345	0.000230103	0.0142996	ENSG00000254681	PKD1P5	pseudogene	16	18458147	18495797	-1	DOWN
ENSG00000237683.5	152.123	-2.49316	0.576008	-4.32834	1.50236e-05	0.0018611	ENSG00000237683	AL627309.1	protein_coding	1	134901	139379	-1	DOWN
ENSG00000173947.9	178.034	-2.50916	0.612108	-4.09921	4.14555e-05	0.00410837	ENSG00000173947	PIFO	protein_coding	1	111888910	111895635	1	DOWN
ENSG00000162576.12	956.518	-2.5159	0.515803	-4.87765	1.07358e-06	0.000227989	ENSG00000162576	MXRA8	protein_coding	1	1288069	1297157	-1	DOWN
ENSG00000145945.5	58.7654	-2.53231	0.697807	-3.62895	0.000284575	0.0165013	ENSG00000145945	FAM50B	protein_coding	6	3849620	3851551	1	DOWN
ENSG00000188013.5	96.4381	-2.53588	0.794344	-3.19242	0.00141086	0.0471785	ENSG00000188013	MEIS3P2	pseudogene	17	20492371	20494013	1	DOWN
ENSG00000158769.13	466.233	-2.54467	0.73313	-3.47096	0.000518596	0.0248683	ENSG00000158769	F11R	protein_coding	1	160965001	160991138	-1	DOWN
ENSG00000134121.5	320.547	-2.54585	0.669492	-3.80266	0.000143153	0.0104502	ENSG00000134121	CHL1	protein_coding	3	238279	451090	1	DOWN
ENSG00000100097.7	464.443	-2.55888	0.715412	-3.5768	0.000347832	0.0192154	ENSG00000100097	LGALS1	protein_coding	22	38071615	38075813	1	DOWN
ENSG00000223804.1	50.2837	-2.56229	0.680727	-3.76405	0.000167182	0.0114712	ENSG00000223804	RP6-206I17.1	lincRNA	1	143647638	143745417	-1	DOWN
ENSG00000174482.6	116.983	-2.56532	0.693923	-3.69684	0.000218298	0.0137293	ENSG00000174482	LINGO2	protein_coding	9	27948076	28670283	-1	DOWN
ENSG00000077327.11	59.7347	-2.56854	0.612009	-4.19689	2.70603e-05	0.00289209	ENSG00000077327	SPAG6	protein_coding	10	22634399	22743153	1	DOWN
ENSG00000006047.8	217.722	-2.58725	0.731373	-3.53752	0.000403908	0.021584	ENSG00000006047	YBX2	protein_coding	17	7191571	7197934	-1	DOWN
ENSG00000260528.2	51.5078	-2.60158	0.636623	-4.08653	4.37876e-05	0.00421186	ENSG00000260528	FAM157C	processed_transcript	16	90168679	90244752	1	DOWN
ENSG00000272695.1	31.5683	-2.61668	0.787695	-3.32194	0.000893927	0.035308	ENSG00000272695	GAS6-AS2	lincRNA	13	114567141	114569806	1	DOWN
ENSG00000066185.8	35.2109	-2.68524	0.728608	-3.68543	0.000228315	0.0142496	ENSG00000066185	ZMYND12	protein_coding	1	42896000	42921938	-1	DOWN
ENSG00000158113.8	43.5664	-2.68688	0.742879	-3.61685	0.000298212	0.0170364	ENSG00000158113	LRRC43	protein_coding	12	122652285	122688018	1	DOWN
ENSG00000178031.11	46.5107	-2.69651	0.765997	-3.52026	0.000431121	0.0226678	ENSG00000178031	ADAMTSL1	protein_coding	9	18473892	18910948	1	DOWN
ENSG00000003436.10	569.726	-2.70548	0.583752	-4.63464	3.57561e-06	0.000622733	ENSG00000003436	TFPI	protein_coding	2	188328957	188430487	-1	DOWN
ENSG00000003249.9	468.433	-2.71201	0.56234	-4.82273	1.41609e-06	0.000289449	ENSG00000003249	DBNDD1	protein_coding	16	90071273	90086536	-1	DOWN
ENSG00000184678.8	501.264	-2.72189	0.395161	-6.88804	5.65644e-12	2.89044e-09	ENSG00000184678	HIST2H2BE	protein_coding	1	149856010	149858232	-1	DOWN
ENSG00000099338.18	84.655	-2.72639	0.76831	-3.54855	0.000387359	0.0209446	ENSG00000099338	CATSPERG	protein_coding	19	38826415	38861589	1	DOWN
ENSG00000179978.10	26.6254	-2.73097	0.642334	-4.25164	2.12209e-05	0.0024786	ENSG00000179978	RP11-1319K7.1	pseudogene	5	69390202	69424261	-1	DOWN
ENSG00000249715.5	160.783	-2.73173	0.805023	-3.39336	0.000690411	0.0303484	ENSG00000249715	FER1L5	pseudogene	2	97308474	97370624	1	DOWN
ENSG00000157322.12	320.561	-2.73594	0.779124	-3.51156	0.000445489	0.0231922	ENSG00000157322	CLEC18A	protein_coding	16	69984810	69998141	1	DOWN
ENSG00000165905.12	79.3622	-2.7407	0.730761	-3.75047	0.000176504	0.0120258	ENSG00000165905	GYLTL1B	protein_coding	11	45943172	45950647	1	DOWN
ENSG00000227781.4	26.2356	-2.75708	0.827981	-3.32988	0.00086884	0.0349933	ENSG00000227781	GLUD1P2	pseudogene	10	48952491	48980269	1	DOWN
ENSG00000099960.8	19.9266	-2.76573	0.804903	-3.43611	0.000590132	0.0273366	ENSG00000099960	SLC7A4	protein_coding	22	21383007	21387129	-1	DOWN
ENSG00000261377.1	18.6181	-2.78207	0.804075	-3.45996	0.000540247	0.0256061	ENSG00000261377	RP11-578F21.12	pseudogene	15	29034810	29101361	1	DOWN
ENSG00000173838.7	15.8063	-2.79344	0.86358	-3.23472	0.00121762	0.0433779	ENSG00000173838	2010-03-01	protein_coding	17	60778675	60885705	-1	DOWN
ENSG00000185745.8	189.824	-2.80723	0.66369	-4.22974	2.33963e-05	0.00267536	ENSG00000185745	IFIT1	protein_coding	10	91152303	91163745	1	DOWN
ENSG00000148942.10	34.5898	-2.85393	0.883298	-3.23099	0.00123362	0.0435684	ENSG00000148942	SLC5A12	protein_coding	11	26688566	26744974	-1	DOWN
ENSG00000175267.10	101.481	-2.86497	0.822386	-3.48373	0.000494476	0.0244874	ENSG00000175267	VWA3A	protein_coding	16	22103859	22168287	1	DOWN
ENSG00000249119.1	690.447	-2.8776	0.485215	-5.93056	3.01898e-09	1.07318e-06	ENSG00000249119	MTND6P4	pseudogene	5	134259813	134260334	1	DOWN
ENSG00000144230.12	56.6416	-2.88794	0.775616	-3.72342	0.000196544	0.0127199	ENSG00000144230	GPR17	protein_coding	2	128403439	128410213	1	DOWN
ENSG00000188825.9	99.5235	-2.90869	0.682724	-4.26042	2.04041e-05	0.00241774	ENSG00000188825	LINC00910	lincRNA	17	41447213	41466567	-1	DOWN
ENSG00000105479.11	112.842	-2.91216	0.767486	-3.79441	0.000147994	0.0105218	ENSG00000105479	CCDC114	protein_coding	19	48799714	48825151	-1	DOWN
ENSG00000165215.5	95.4736	-2.9126	0.888572	-3.27784	0.00104605	0.0395036	ENSG00000165215	CLDN3	protein_coding	7	73183328	73184600	-1	DOWN
ENSG00000183346.6	55.9564	-2.93508	0.889182	-3.30087	0.000963842	0.0369104	ENSG00000183346	C10orf107	protein_coding	10	63422719	63526524	1	DOWN
ENSG00000132259.8	33.62	-2.96749	0.698836	-4.24633	2.17296e-05	0.00250227	ENSG00000132259	CNGA4	protein_coding	11	6255995	6265659	1	DOWN
ENSG00000225938.1	36.5673	-2.99412	0.866767	-3.45436	0.000551602	0.0258447	ENSG00000225938	RP4-575N6.4	antisense	1	101701239	101702084	-1	DOWN
ENSG00000196189.8	215.756	-3.02637	0.829694	-3.64758	0.000264726	0.015684	ENSG00000196189	SEMA4A	protein_coding	1	156117157	156147543	1	DOWN
ENSG00000153347.5	16.2297	-3.02798	0.9327	-3.24647	0.00116844	0.0426482	ENSG00000153347	FAM81B	protein_coding	5	94727048	94786158	1	DOWN
ENSG00000224597.5	67.4133	-3.03443	0.774559	-3.91762	8.94258e-05	0.0072034	ENSG00000224597	PTCHD3P1	antisense	10	29698331	29776674	1	DOWN
ENSG00000235999.1	99.7945	-3.03528	0.574391	-5.28434	1.26156e-07	3.43816e-05	ENSG00000235999	RP11-403I13.8	lincRNA	1	149287451	149291743	1	DOWN
ENSG00000109072.9	212.143	-3.04343	0.669625	-4.54497	5.49425e-06	0.000872253	ENSG00000109072	VTN	protein_coding	17	26691290	26700110	-1	DOWN
ENSG00000204099.7	20.6899	-3.04538	0.937286	-3.24915	0.00115752	0.042439	ENSG00000204099	NEU4	protein_coding	2	242749920	242758739	1	DOWN
ENSG00000184144.5	654.452	-3.12901	0.887386	-3.52609	0.000421738	0.022246	ENSG00000184144	CNTN2	protein_coding	1	205012325	205047627	1	DOWN
ENSG00000072818.7	117.774	-3.15333	0.870895	-3.62079	0.000293707	0.0169109	ENSG00000072818	ACAP1	protein_coding	17	7239848	7254797	1	DOWN
ENSG00000214455.3	75.5981	-3.17403	0.459492	-6.9077	4.92585e-12	2.68492e-09	ENSG00000214455	RCN1P2	pseudogene	13	45964486	45965402	-1	DOWN
ENSG00000018607.5	31.952	-3.20166	0.829211	-3.86109	0.000112882	0.00854558	ENSG00000018607	ZNF806	pseudogene	2	133066882	133076309	1	DOWN
ENSG00000105289.10	330.653	-3.20169	0.711468	-4.50012	6.79144e-06	0.00100338	ENSG00000105289	TJP3	protein_coding	19	3708107	3750811	1	DOWN
ENSG00000158859.9	123.436	-3.20806	0.424755	-7.55274	4.26205e-14	3.48465e-11	ENSG00000158859	ADAMTS4	protein_coding	1	161154098	161168846	-1	DOWN
ENSG00000197168.7	26.1172	-3.21523	0.841002	-3.8231	0.000131787	0.00970711	ENSG00000197168	NEK5	protein_coding	13	52611093	52703214	-1	DOWN
ENSG00000057593.9	19.9276	-3.29591	0.94512	-3.48729	0.00048794	0.0244748	ENSG00000057593	F7	protein_coding	13	113760105	113774995	1	DOWN
ENSG00000132692.14	86.3949	-3.30167	0.987107	-3.3448	0.000823432	0.0339163	ENSG00000132692	BCAN	protein_coding	1	156611182	156629324	1	DOWN
ENSG00000272927.1	55.577	-3.32209	0.851801	-3.90008	9.61617e-05	0.00765141	ENSG00000272927	RP11-1191J2.5	antisense	4	654998	655734	-1	DOWN
ENSG00000159674.7	88.5277	-3.33117	1.02407	-3.25287	0.00114246	0.0420756	ENSG00000159674	SPON2	protein_coding	4	1160720	1202750	-1	DOWN
ENSG00000215030.4	619.362	-3.34072	0.314464	-10.6235	2.31607e-26	6.31207e-23	ENSG00000215030	RPL13P12	pseudogene	17	17286691	17287326	-1	DOWN
ENSG00000213085.5	91.5618	-3.34926	0.506951	-6.60667	3.93062e-11	1.78537e-08	ENSG00000213085	CCDC19	protein_coding	1	159842154	159869953	-1	DOWN
ENSG00000129244.4	1078.12	-3.39013	0.605248	-5.60122	2.12852e-08	6.56707e-06	ENSG00000129244	ATP1B2	protein_coding	17	7549945	7561086	1	DOWN
ENSG00000204252.8	89.5284	-3.44941	0.762292	-4.52504	6.03829e-06	0.000940364	ENSG00000204252	HLA-DOA	protein_coding	6	32971955	32977389	-1	DOWN
ENSG00000136449.9	133.455	-3.4599	1.0741	-3.22122	0.00127644	0.0443736	ENSG00000136449	MYCBPAP	protein_coding	17	48585745	48608862	1	DOWN
ENSG00000143032.7	286.052	-3.5796	0.865369	-4.1365	3.52644e-05	0.00360402	ENSG00000143032	BARHL2	protein_coding	1	91177096	91182794	-1	DOWN
ENSG00000222019.3	28.9866	-3.58163	1.0274	-3.48612	0.000490083	0.0244874	ENSG00000222019	URAHP	pseudogene	16	90106169	90114181	-1	DOWN
ENSG00000225614.2	37.7252	-3.6144	0.794752	-4.54784	5.4199e-06	0.000868884	ENSG00000225614	ZNF469	protein_coding	16	88493879	88507165	1	DOWN
ENSG00000167858.8	12.8676	-3.67639	0.97482	-3.77136	0.000162362	0.0112977	ENSG00000167858	TEKT1	protein_coding	17	6692452	6735080	-1	DOWN
ENSG00000271119.1	11.3047	-3.7055	1.03953	-3.5646	0.000364407	0.019929	ENSG00000271119	CTD-2012J19.3	lincRNA	5	1594741	1611582	1	DOWN
ENSG00000141013.10	327.441	-3.76725	0.334521	-11.2616	2.02966e-29	8.29725e-26	ENSG00000141013	GAS8	protein_coding	16	90086037	90111383	1	DOWN
ENSG00000136383.6	224.302	-3.84071	0.779296	-4.92844	8.28894e-07	0.000183163	ENSG00000136383	ALPK3	protein_coding	15	85359911	85416713	1	DOWN
ENSG00000177335.6	41.7776	-3.89439	0.960098	-4.05624	4.98693e-05	0.00469681	ENSG00000177335	C8orf31	protein_coding	8	144120626	144141359	1	DOWN
ENSG00000189350.8	23.6057	-3.89868	0.836255	-4.66207	3.13041e-06	0.000562511	ENSG00000189350	FAM179A	protein_coding	2	29179477	29284239	1	DOWN
ENSG00000171811.8	115.354	-4.04157	0.843402	-4.79199	1.65136e-06	0.000321992	ENSG00000171811	TTC40	protein_coding	10	134621896	134756327	-1	DOWN
ENSG00000187905.6	61.6139	-4.21949	0.837352	-5.03909	4.67756e-07	0.000109268	ENSG00000187905	AC002472.13	protein_coding	22	21400249	21418457	1	DOWN
ENSG00000272098.1	13.1989	-4.28729	1.03512	-4.14183	3.44548e-05	0.00354343	ENSG00000272098	AC092299.8	pseudogene	19	197075	199431	-1	DOWN
ENSG00000259520.1	21.9876	-4.29676	0.963124	-4.46127	8.14758e-06	0.00115852	ENSG00000259520	CTD-2651B20.3	antisense	15	45543884	45571449	-1	DOWN
ENSG00000151623.10	45.045	-4.81787	0.980605	-4.91317	8.96175e-07	0.00019539	ENSG00000151623	NR3C2	protein_coding	4	148999913	149365850	-1	DOWN
ENSG00000227921.1	18.0012	-4.93038	1.29287	-3.81352	0.000137001	0.0100459	ENSG00000227921	AL353791.1	protein_coding	9	40028620	40032417	1	DOWN
ENSG00000227827.3	119.034	-4.95094	0.519644	-9.52756	1.61026e-21	3.76158e-18	ENSG00000227827	RP11-958N24.2	pseudogene	16	16450081	16471364	1	DOWN
ENSG00000231579.3	11.0039	-4.99937	1.33396	-3.74777	0.000178411	0.0120656	ENSG00000231579	RPL7P21	pseudogene	5	142712170	142712804	1	DOWN
ENSG00000182983.10	107.688	-5.17547	0.915814	-5.65123	1.59306e-08	5.00955e-06	ENSG00000182983	ZNF662	protein_coding	3	42947223	42960825	1	DOWN
ENSG00000143631.10	22.7705	-6.12097	1.20749	-5.06916	3.99573e-07	9.46931e-05	ENSG00000143631	FLG	protein_coding	1	152274651	152297679	-1	DOWN
ENSG00000204150.7	14.1368	-6.31564	1.42092	-4.44477	8.79866e-06	0.00124031	ENSG00000204150	CTGLF11P	pseudogene	10	47708307	47730235	1	DOWN
ENSG00000205571.8	19.5751	-6.77875	1.37118	-4.94373	7.66432e-07	0.000174065	ENSG00000205571	SMN2	protein_coding	5	69345350	69374349	1	DOWN
ENSG00000261172.1	20.8609	-6.87917	1.4365	-4.78884	1.67746e-06	0.000322704	ENSG00000261172	RP11-356C4.5	lincRNA	16	90176982	90234633	-1	DOWN
ENSG00000236516.1	10.8192	-6.90534	1.57027	-4.39756	1.09475e-05	0.00143211	ENSG00000236516	KLF2P4	pseudogene	2	132056793	132058017	-1	DOWN
ENSG00000247516.3	42.8304	-6.99018	1.15246	-6.06543	1.316e-09	4.89157e-07	ENSG00000247516	MIR4458HG	lincRNA	5	8450856	8463208	1	DOWN
ENSG00000262539.1	26.7149	-7.23884	1.34684	-5.37467	7.6721e-08	2.163e-05	ENSG00000262539	RP11-259G18.3	pseudogene	17	44336917	44337972	-1	DOWN
ENSG00000236956.1	114.661	-7.29038	1.0037	-7.26349	3.77228e-13	2.46737e-10	ENSG00000236956	NF1P8	pseudogene	2	131947407	131955066	-1	DOWN
ENSG00000230450.1	14.2987	-7.31687	1.5865	-4.61196	3.98893e-06	0.000672444	ENSG00000230450	NEK2P4	pseudogene	2	131935191	131936519	-1	DOWN
ENSG00000250138.3	32.2439	-7.50706	1.30632	-5.74671	9.09962e-09	3.03667e-06	ENSG00000250138	RP11-848G14.5	pseudogene	5	68927790	68932312	1	DOWN
ENSG00000267372.1	22.0349	-7.93477	1.51017	-5.25422	1.48655e-07	3.92066e-05	ENSG00000267372	AC005330.2	lincRNA	19	1321224	1322863	1	DOWN
ENSG00000231431.3	45.0712	-7.99864	1.35213	-5.91558	3.30708e-09	1.15058e-06	ENSG00000231431	FAR2P4	pseudogene	2	132046326	132066641	1	DOWN
ENSG00000248796.1	28.5761	-8.31313	1.45664	-5.70705	1.1495e-08	3.68561e-06	ENSG00000248796	MED15P8	pseudogene	2	131958715	131960514	-1	DOWN
ENSG00000134184.8	172.413	-8.46768	0.908332	-9.32222	1.13928e-20	2.06994e-17	ENSG00000134184	GSTM1	protein_coding	1	110230436	110251661	1	DOWN
