# Supplementary material for: Epigenome and transcriptome changes in KMT2D-related Kabuki syndrome Type 1 iPSCs, neuronal progenitors and cortical neurons
Source: PLoS Genet. 2025 Sep 19;21(9):e1011608. doi: 10.1371/journal.pgen.1011608 (PMC12468740; doi:10.1371/journal.pgen.1011608)
Supplement: S3 Appendix — (XLSX) [file pgen.1011608.s021.xlsx]

## Sheet: S3 Appendix
GeneId	baseMean	log2FoldChange	lfcSE	stat	pvalue	padj	Geneid_no_version	external_gene_name	gene_biotype	chromosome_name	start_position	end_position	strand	diffexpressed
ENSG00000198300.8	5025.54	15.1234	1.49027	10.1481	3.37918e-24	2.89258e-20	ENSG00000198300	PEG3	protein_coding	19	57321445	57352096	-1	UP
ENSG00000167785.4	306.715	11.0897	1.51695	7.31054	2.66077e-13	7.59205e-10	ENSG00000167785	ZNF558	protein_coding	19	8920380	8943004	-1	UP
ENSG00000169436.12	276.112	10.9369	1.8863	5.79806	6.70882e-09	5.74275e-06	ENSG00000169436	COL22A1	protein_coding	8	139600478	139926249	-1	UP
ENSG00000181234.8	830.979	10.1278	1.20606	8.39741	4.56422e-17	2.60465e-13	ENSG00000181234	TMEM132C	protein_coding	12	128751948	129192460	1	UP
ENSG00000222012.1	119.956	9.73498	1.94601	5.00253	5.6582e-07	0.00029354	ENSG00000222012	AC005481.5	protein_coding	7	157406715	157411457	1	UP
ENSG00000184674.8	287.27	9.54855	1.48248	6.44091	1.18757e-10	1.90439e-07	ENSG00000184674	GSTT1	protein_coding	22	24376133	24384680	-1	UP
ENSG00000176769.9	102.348	9.50566	1.65942	5.72831	1.01434e-08	7.89344e-06	ENSG00000176769	TCERG1L	protein_coding	10	132890654	133109984	-1	UP
ENSG00000214617.5	83.4846	9.2096	1.68237	5.47419	4.39516e-08	2.89404e-05	ENSG00000214617	SLC6A10P	pseudogene	16	32888790	32896822	-1	UP
ENSG00000169427.2	80.5097	9.16079	1.88631	4.85646	1.19502e-06	0.000508575	ENSG00000169427	KCNK9	protein_coding	8	140613081	140715299	-1	UP
ENSG00000069011.11	223.333	9.11729	2.36216	3.85973	0.000113513	0.0220835	ENSG00000069011	PITX1	protein_coding	5	134363425	134370503	-1	UP
ENSG00000173917.9	62.8253	8.80034	2.29899	3.82791	0.000129235	0.024049	ENSG00000173917	HOXB2	protein_coding	17	46618256	46623441	-1	UP
ENSG00000182870.8	41.3952	8.20256	1.84545	4.44475	8.79936e-06	0.00278972	ENSG00000182870	GALNT9	protein_coding	12	132680924	132905935	-1	UP
ENSG00000268654.1	37.8262	8.06943	1.55328	5.19507	2.04638e-07	0.000113013	ENSG00000268654	MIMT1	lincRNA	19	57352270	57359924	1	UP
ENSG00000120093.7	199.717	7.88755	2.11313	3.73263	0.000189492	0.0321198	ENSG00000120093	HOXB3	protein_coding	17	46626232	46682274	-1	UP
ENSG00000258732.1	32.153	7.83275	1.5908	4.92378	8.48893e-07	0.000392785	ENSG00000258732	RP11-603B24.1	pseudogene	15	22566922	22570823	1	UP
ENSG00000197083.7	31.271	7.79586	2.11489	3.68619	0.000227639	0.0363984	ENSG00000197083	ZNF300P1	pseudogene	5	150310207	150325851	-1	UP
ENSG00000147724.7	29.5379	7.71364	1.77205	4.35294	1.34325e-05	0.00392399	ENSG00000147724	FAM135B	protein_coding	8	139142266	139509065	-1	UP
ENSG00000142606.11	29.1356	7.69381	2.07435	3.70902	0.000208061	0.0342501	ENSG00000142606	MMEL1	protein_coding	1	2522078	2564481	-1	UP
ENSG00000204792.2	28.9942	7.68244	1.64691	4.66477	3.08955e-06	0.00110194	ENSG00000204792	AC104135.3	lincRNA	2	75145275	75165545	1	UP
ENSG00000258405.5	28.7859	7.67632	1.58187	4.85269	1.21797e-06	0.000508575	ENSG00000258405	ZNF578	protein_coding	19	52956829	53015407	1	UP
ENSG00000213967.6	26.4939	7.55421	1.58924	4.75335	2.00072e-06	0.000744618	ENSG00000213967	ZNF726	protein_coding	19	24097678	24127961	1	UP
ENSG00000197308.4	22.0546	7.28985	1.97095	3.69864	0.000216756	0.0353415	ENSG00000197308	GATA3-AS1	lincRNA	10	8092413	8095447	-1	UP
ENSG00000215912.7	22.0669	7.28667	1.67453	4.35146	1.35231e-05	0.00392399	ENSG00000215912	TTC34	protein_coding	1	2567415	2718286	-1	UP
ENSG00000268658.1	20.9438	7.21245	1.80605	3.99349	6.51076e-05	0.0135932	ENSG00000268658	LINC00664	lincRNA	19	21666176	21686040	1	UP
ENSG00000248874.1	20.117	7.15241	1.73022	4.13382	3.56784e-05	0.00836731	ENSG00000248874	C5orf17	protein_coding	5	23951457	24178372	1	UP
ENSG00000130226.12	448.075	7.01134	1.14399	6.12884	8.8524e-10	1.08252e-06	ENSG00000130226	DPP6	protein_coding	7	153584182	154685995	1	UP
ENSG00000259098.1	17.9778	6.99935	1.64232	4.26188	2.02717e-05	0.00532115	ENSG00000259098	RP11-603B24.2	pseudogene	15	22546089	22546799	1	UP
ENSG00000237161.3	17.0505	6.92742	1.85112	3.74228	0.000182357	0.0312195	ENSG00000237161	RP11-32B5.1	pseudogene	15	21936560	21938111	-1	UP
ENSG00000101898.5	16.6225	6.8817	1.64234	4.19019	2.78724e-05	0.00701729	ENSG00000101898	RP3-324O17.4	pseudogene	20	30135307	30135852	1	UP
ENSG00000130303.8	298.596	6.85119	1.43694	4.76791	1.86147e-06	0.000714155	ENSG00000130303	BST2	protein_coding	19	17513748	17516457	-1	UP
ENSG00000053438.7	6494.6	6.70037	1.19924	5.58718	2.30793e-08	1.64632e-05	ENSG00000053438	NNAT	protein_coding	20	36149617	36152092	1	UP
ENSG00000131668.9	40.4346	6.68908	1.74329	3.83705	0.000124521	0.0236867	ENSG00000131668	BARX1	protein_coding	9	96713905	96717654	-1	UP
ENSG00000250486.2	11.6221	6.36384	1.6981	3.74762	0.000178521	0.0308715	ENSG00000250486	FAM218A	protein_coding	4	165878100	165880273	1	UP
ENSG00000239335.4	11.1731	6.30859	1.69772	3.71592	0.000202469	0.0336531	ENSG00000239335	RP11-745O10.2	antisense	12	66524531	66528229	1	UP
ENSG00000273295.1	30.2796	6.28812	1.54982	4.05732	4.96387e-05	0.0108951	ENSG00000273295	AP000350.5	lincRNA	22	24243619	24249255	-1	UP
ENSG00000121068.9	219.528	6.27313	1.71312	3.66181	0.000250435	0.0382808	ENSG00000121068	TBX2	protein_coding	17	59477257	59486827	1	UP
ENSG00000189229.10	86.7838	6.21509	1.03082	6.02927	1.64701e-09	1.7623e-06	ENSG00000189229	AC069277.2	lincRNA	3	6532166	6777816	1	UP
ENSG00000196172.8	100.889	6.05531	0.848724	7.13461	9.70613e-13	2.07711e-09	ENSG00000196172	ZNF681	protein_coding	19	23921997	23941693	-1	UP
ENSG00000022556.11	219.438	5.95634	0.958347	6.21522	5.1253e-10	6.74963e-07	ENSG00000022556	NLRP2	protein_coding	19	55464498	55512510	1	UP
ENSG00000237973.1	4830.67	5.92795	0.430748	13.762	4.31556e-43	7.38823e-39	ENSG00000237973	hsa-mir-6723	pseudogene	1	566454	567996	1	UP
ENSG00000100146.12	147.234	5.92751	1.53441	3.86305	0.00011198	0.0220356	ENSG00000100146	SOX10	protein_coding	22	38366693	38383429	-1	UP
ENSG00000188234.9	22.7974	5.90791	1.63014	3.62418	0.000289882	0.0431547	ENSG00000188234	AGAP4	protein_coding	10	46321042	46349323	-1	UP
ENSG00000198028.3	67.0815	5.90543	1.02348	5.76998	7.9282e-09	6.46337e-06	ENSG00000198028	ZNF560	protein_coding	19	9577183	9609283	-1	UP
ENSG00000251129.1	132.932	5.75706	1.09038	5.27988	1.29267e-07	7.90374e-05	ENSG00000251129	RP11-734I18.1	lincRNA	4	31999019	32157028	1	UP
ENSG00000081665.9	253.956	5.73466	0.731477	7.83983	4.51175e-15	1.93103e-11	ENSG00000081665	ZNF506	protein_coding	19	19896648	19932560	-1	UP
ENSG00000260518.1	97.2225	5.72466	0.910232	6.28923	3.19053e-10	4.55183e-07	ENSG00000260518	BMS1P8	pseudogene	16	33489492	33500971	-1	UP
ENSG00000184058.8	251.552	5.6445	1.27464	4.42831	9.49754e-06	0.00295633	ENSG00000184058	TBX1	protein_coding	22	19744226	19771116	1	UP
ENSG00000196581.6	154.643	5.61209	1.13575	4.9413	7.7604e-07	0.00036905	ENSG00000196581	AJAP1	protein_coding	1	4714792	4852594	1	UP
ENSG00000148386.5	59.3873	5.37723	1.41044	3.81245	0.000137598	0.0253299	ENSG00000148386	LCN9	protein_coding	9	138555168	138558268	1	UP
ENSG00000143429.5	149.303	5.24347	0.686805	7.63458	2.2655e-14	7.75706e-11	ENSG00000143429	AC027612.6	pseudogene	2	91805186	91847998	-1	UP
ENSG00000125084.7	84.8906	5.01223	0.778735	6.43637	1.22362e-10	1.90439e-07	ENSG00000125084	WNT1	protein_coding	12	49372398	49375459	1	UP
ENSG00000250337.1	202.827	5.00081	1.23117	4.06185	4.86854e-05	0.0108246	ENSG00000250337	LINC01021	lincRNA	5	27472399	27496508	1	UP
ENSG00000196436.7	65.0857	4.97192	0.953178	5.21615	1.8268e-07	0.000104249	ENSG00000196436	NPIPB15	protein_coding	16	74411776	74425978	1	UP
ENSG00000113430.5	71.2961	4.7952	1.17503	4.08092	4.4858e-05	0.0102396	ENSG00000113430	IRX4	protein_coding	5	1877541	1887350	-1	UP
ENSG00000189223.9	66.2757	4.7323	1.25358	3.77503	0.000159991	0.0283072	ENSG00000189223	PAX8-AS1	processed_transcript	2	113969099	114034158	1	UP
ENSG00000164438.5	94.2401	4.68405	1.13068	4.14269	3.43253e-05	0.00827675	ENSG00000164438	TLX3	protein_coding	5	170736288	170739138	1	UP
ENSG00000205578.4	27.5813	4.47533	1.12542	3.97658	6.99122e-05	0.0144204	ENSG00000205578	POM121B	pseudogene	7	72707497	72716496	1	UP
ENSG00000145908.8	800.49	4.11646	0.958688	4.29385	1.756e-05	0.00473737	ENSG00000145908	ZNF300	protein_coding	5	150273954	150284545	-1	UP
ENSG00000188000.2	18.5134	3.93619	1.06846	3.68398	0.000229616	0.0363984	ENSG00000188000	OR7D2	protein_coding	19	9296279	9299493	1	UP
ENSG00000231806.2	92.4449	3.6705	0.810538	4.52848	5.94093e-06	0.00195594	ENSG00000231806	PCAT7	antisense	9	97317351	97330409	1	UP
ENSG00000197355.6	50.1401	3.65462	0.899033	4.06506	4.80205e-05	0.0108172	ENSG00000197355	UAP1L1	protein_coding	9	139971953	139978991	1	UP
ENSG00000135549.10	274.843	3.61549	0.596213	6.06409	1.32702e-09	1.51457e-06	ENSG00000135549	PKIB	protein_coding	6	122793076	123047518	1	UP
ENSG00000231007.4	65.1462	3.49165	0.866628	4.029	5.60143e-05	0.0118391	ENSG00000231007	CDC20P1	pseudogene	9	89626567	89628066	1	UP
ENSG00000185739.9	51.6011	3.4772	0.967008	3.59584	0.000323352	0.0477223	ENSG00000185739	SRL	protein_coding	16	4239375	4292081	-1	UP
ENSG00000216775.2	312.624	3.40461	0.713995	4.7684	1.85698e-06	0.000714155	ENSG00000216775	RP1-152L7.5	pseudogene	6	52529946	52533953	1	UP
ENSG00000206532.2	91.1896	3.38358	0.740378	4.57007	4.87559e-06	0.00170347	ENSG00000206532	RP11-553A10.1	protein_coding	3	110607231	110612323	-1	UP
ENSG00000171291.4	121.691	3.27862	0.627248	5.22699	1.72291e-07	0.000101711	ENSG00000171291	ZNF439	protein_coding	19	11959541	11994565	1	UP
ENSG00000267481.1	27.154	3.26437	0.860467	3.79371	0.000148411	0.0270297	ENSG00000267481	CTC-559E9.5	sense_intronic	19	19899564	19901340	-1	UP
ENSG00000227124.4	31.7033	3.25045	0.785445	4.13835	3.49806e-05	0.0083176	ENSG00000227124	ZNF717	protein_coding	3	75758794	75834734	-1	UP
ENSG00000099251.10	184.899	3.16616	0.65629	4.82433	1.40476e-06	0.000572607	ENSG00000099251	HSD17B7P2	pseudogene	10	38645305	38667433	1	UP
ENSG00000081842.13	68.7649	2.9522	0.551967	5.34851	8.86813e-08	5.62305e-05	ENSG00000081842	PCDHA6	protein_coding	5	140207563	140391929	1	UP
ENSG00000250616.2	153.934	2.85485	0.745448	3.8297	0.000128298	0.024049	ENSG00000250616	RP11-455F5.3	antisense	16	30107751	30115437	1	UP
ENSG00000064300.4	579.18	2.79485	0.616925	4.53029	5.89027e-06	0.00195594	ENSG00000064300	NGFR	protein_coding	17	47572655	47592379	1	UP
ENSG00000174279.4	324.763	2.79	0.547287	5.09787	3.43492e-07	0.000183768	ENSG00000174279	EVX2	protein_coding	2	176942200	176948641	-1	UP
ENSG00000169860.4	64.5571	2.78645	0.595877	4.67622	2.92217e-06	0.00106442	ENSG00000169860	P2RY1	protein_coding	3	152552736	152555841	1	UP
ENSG00000099977.9	31.8129	2.77649	0.735609	3.77441	0.000160385	0.0283072	ENSG00000099977	DDT	protein_coding	22	24313554	24322660	-1	UP
ENSG00000109991.4	341.724	2.74946	0.608826	4.51599	6.30204e-06	0.00203568	ENSG00000109991	P2RX3	protein_coding	11	57105848	57138073	1	UP
ENSG00000184185.5	79.9785	2.70592	0.630461	4.29197	1.77098e-05	0.00473737	ENSG00000184185	KCNJ12	protein_coding	17	21279509	21323179	1	UP
ENSG00000233426.2	51.2247	2.68667	0.66344	4.0496	5.13052e-05	0.0111183	ENSG00000233426	EIF3FP3	pseudogene	2	58478575	58479703	1	UP
ENSG00000141449.10	1127.38	2.56967	0.522692	4.91623	8.82275e-07	0.000397488	ENSG00000141449	GREB1L	protein_coding	18	18822203	19105378	1	UP
ENSG00000245532.4	409.099	2.23951	0.583556	3.83769	0.000124198	0.0236867	ENSG00000245532	NEAT1	lincRNA	11	65190245	65213011	1	UP
ENSG00000090539.11	307.055	2.06199	0.561968	3.66923	0.000243284	0.0382111	ENSG00000090539	CHRD	protein_coding	3	184097861	184108524	1	UP
ENSG00000119638.8	1794.08	1.66347	0.454075	3.66342	0.000248868	0.0382808	ENSG00000119638	NEK9	protein_coding	14	75548822	75594047	-1	UP
ENSG00000157870.10	593.503	1.62373	0.39156	4.14681	3.37141e-05	0.0082455	ENSG00000157870	FAM213B	protein_coding	1	2517930	2522908	1	UP
ENSG00000153902.9	126.925	1.6088	0.413798	3.88789	0.000101119	0.0201297	ENSG00000153902	LGI4	protein_coding	19	35615417	35633355	-1	UP
ENSG00000167523.9	493.609	-1.16007	0.314325	-3.69067	0.000223667	0.0361243	ENSG00000167523	SPATA33	protein_coding	16	89724210	89737680	1	DOWN
ENSG00000135698.5	406.053	-1.33602	0.340635	-3.92215	8.77637e-05	0.0178871	ENSG00000135698	MPHOSPH6	protein_coding	16	82181403	82203831	-1	DOWN
ENSG00000196116.6	119.351	-1.52124	0.40133	-3.7905	0.000150346	0.027094	ENSG00000196116	TDRD7	protein_coding	9	100174232	100258407	1	DOWN
ENSG00000203832.6	128.026	-1.61504	0.387336	-4.16961	3.05123e-05	0.0075706	ENSG00000203832	NBPF20	protein_coding	1	148250249	148347506	-1	DOWN
ENSG00000215146.4	112.107	-2.0391	0.411003	-4.96128	7.00297e-07	0.000342545	ENSG00000215146	RP11-313J2.1	pseudogene	10	42827314	42863422	-1	DOWN
ENSG00000253570.1	38.4448	-2.23976	0.572233	-3.91407	9.07522e-05	0.0182786	ENSG00000253570	RNF5P1	pseudogene	8	38458179	38458718	-1	DOWN
ENSG00000159176.9	166.548	-2.30045	0.56896	-4.04326	5.27135e-05	0.0112807	ENSG00000159176	CSRP1	protein_coding	1	201452658	201478584	-1	DOWN
ENSG00000116977.14	346.748	-2.36521	0.573815	-4.1219	3.75755e-05	0.00869314	ENSG00000116977	LGALS8	protein_coding	1	236681300	236716281	1	DOWN
ENSG00000122497.13	265.823	-2.50786	0.689675	-3.63629	0.00027659	0.041537	ENSG00000122497	NBPF14	protein_coding	1	148003642	148025863	-1	DOWN
ENSG00000205572.5	21.3564	-2.75271	0.739855	-3.72061	0.000198741	0.0333574	ENSG00000205572	SERF1B	protein_coding	5	69321074	69338940	1	DOWN
ENSG00000249119.1	490.809	-2.93052	0.589959	-4.96733	6.78801e-07	0.000341796	ENSG00000249119	MTND6P4	pseudogene	5	134259813	134260334	1	DOWN
ENSG00000183831.6	149.311	-2.96197	0.508872	-5.82065	5.86195e-09	5.28192e-06	ENSG00000183831	ANKRD45	protein_coding	1	173578700	173639001	-1	DOWN
ENSG00000272755.1	22.7678	-3.12908	0.719812	-4.34708	1.37964e-05	0.00393658	ENSG00000272755	RP11-326G21.1	antisense	1	145018395	145018959	1	DOWN
ENSG00000183715.9	1350.1	-3.32747	0.886714	-3.75259	0.000175019	0.0305747	ENSG00000183715	OPCML	protein_coding	11	132284871	133402414	-1	DOWN
ENSG00000171811.8	73.8475	-3.67909	1.00456	-3.66237	0.000249894	0.0382808	ENSG00000171811	TTC40	protein_coding	10	134621896	134756327	-1	DOWN
ENSG00000249437.3	16.6091	-3.77796	0.88788	-4.25503	2.09021e-05	0.00534095	ENSG00000249437	NAIP	protein_coding	5	70264310	70320941	-1	DOWN
ENSG00000227827.3	75.3862	-3.8053	0.580392	-6.55642	5.51146e-11	1.0484e-07	ENSG00000227827	RP11-958N24.2	pseudogene	16	16450081	16471364	1	DOWN
ENSG00000116183.6	350.983	-3.98699	0.836509	-4.76622	1.87716e-06	0.000714155	ENSG00000116183	PAPPA2	protein_coding	1	176432307	176814735	1	DOWN
ENSG00000250138.3	18.3581	-4.94102	1.00623	-4.91045	9.08698e-07	0.000398895	ENSG00000250138	RP11-848G14.5	pseudogene	5	68927790	68932312	1	DOWN
ENSG00000163630.6	300.174	-5.06292	1.38628	-3.65215	0.000260053	0.0393991	ENSG00000163630	SYNPR	protein_coding	3	63213991	63602597	1	DOWN
ENSG00000164483.12	443.741	-5.19778	1.14718	-4.53091	5.87311e-06	0.00195594	ENSG00000164483	SAMD3	protein_coding	6	130465460	130686570	-1	DOWN
ENSG00000182983.10	30.9199	-6.05345	1.08018	-5.6041	2.09344e-08	1.55825e-05	ENSG00000182983	ZNF662	protein_coding	3	42947223	42960825	1	DOWN
ENSG00000231431.3	31.3967	-6.12434	1.02276	-5.98803	2.12398e-09	2.13897e-06	ENSG00000231431	FAR2P4	pseudogene	2	132046326	132066641	1	DOWN
ENSG00000204150.7	12.29	-6.65989	1.56364	-4.25922	2.05138e-05	0.00532115	ENSG00000204150	CTGLF11P	pseudogene	10	47708307	47730235	1	DOWN
ENSG00000205571.8	13.8254	-6.82768	1.56312	-4.36799	1.25393e-05	0.0037662	ENSG00000205571	SMN2	protein_coding	5	69345350	69374349	1	DOWN
ENSG00000120457.7	561.445	-6.96028	1.60623	-4.3333	1.46892e-05	0.00405611	ENSG00000120457	KCNJ5	protein_coding	11	128761251	128790930	1	DOWN
ENSG00000247516.3	34.2669	-7.22941	1.23121	-5.8718	4.31086e-09	4.1001e-06	ENSG00000247516	MIR4458HG	lincRNA	5	8450856	8463208	1	DOWN
ENSG00000262539.1	11.3667	-7.52531	1.73393	-4.34003	1.42465e-05	0.00399837	ENSG00000262539	RP11-259G18.3	pseudogene	17	44336917	44337972	-1	DOWN
ENSG00000143631.10	11.5429	-7.54178	1.7065	-4.41945	9.89504e-06	0.00302506	ENSG00000143631	FLG	protein_coding	1	152274651	152297679	-1	DOWN
ENSG00000134184.8	46.098	-8.57716	1.54412	-5.55474	2.78033e-08	1.90397e-05	ENSG00000134184	GSTM1	protein_coding	1	110230436	110251661	1	DOWN
ENSG00000236956.1	57.6084	-9.86273	1.37191	-7.18903	6.5254e-13	1.59593e-09	ENSG00000236956	NF1P8	pseudogene	2	131947407	131955066	-1	DOWN
