# Supplementary material for: Epigenome and transcriptome changes in KMT2D-related Kabuki syndrome Type 1 iPSCs, neuronal progenitors and cortical neurons
Source: PLoS Genet. 2025 Sep 19;21(9):e1011608. doi: 10.1371/journal.pgen.1011608 (PMC12468740; doi:10.1371/journal.pgen.1011608)
Supplement: S4 Appendix — (XLSX) [file pgen.1011608.s022.xlsx]

## Sheet: S4 Appendix
seqnames	start	end	width	strand	Conc	Conc_iPSC_KS	Conc_iPSC_WT	Fold	p.value	FDR
chr17	41400426	41400826	401	*	8.13438	0	9.13438	-9.45411	7.50960968821047e-21	1.54677683630977e-15
chr10	47012279	47012679	401	*	5.45555	3.33592	6.27921	-2.82711	2.83596811690238e-12	2.68729505371169e-07
chr16	88548947	88549347	401	*	5.14181	2.39404	6.0302	-3.49628	6.38155044007174e-12	2.68729505371169e-07
chr1	4710636	4711036	401	*	4.83002	5.75406	1.54476	3.89935	8.1729059621662e-12	2.68729505371169e-07
chr22	24382751	24383151	401	*	4.8071	5.8071	0	7.10192	8.50840523066372e-12	2.68729505371169e-07
chr7	157484684	157485084	401	*	4.71279	5.71279	0	7.04848	8.66590345836185e-12	2.68729505371169e-07
chr20	54578445	54578845	401	*	4.76856	5.76856	0	7.07031	1.00435364694499e-11	2.68729505371169e-07
chr19	57470206	57470606	401	*	4.69908	5.69908	0	7.03051	1.04374653132661e-11	2.68729505371169e-07
chr16	88947106	88947506	401	*	5.22222	2.66048	6.09456	-3.32525	1.51421934721743e-11	3.46542557338239e-07
chr1	228110251	228110651	401	*	5.10242	1.67148	6.03393	-4.1747	1.7411828583995e-11	3.58636656893121e-07
chr1	157082760	157083160	401	*	5.9109	4.3205	6.64895	-2.18523	2.29292317593164e-11	4.13207796109461e-07
chr16	88754457	88754857	401	*	4.97456	1.58793	5.90388	-4.07139	2.43455205785025e-11	4.13207796109461e-07
chr16	81515804	81516204	401	*	5.22206	2.5704	6.10244	-3.34692	2.60796383478562e-11	4.13207796109461e-07
chr12	128822852	128823252	401	*	4.57712	5.57712	0	6.91142	2.86191985601482e-11	4.21055870359244e-07
chr22	24373915	24374315	401	*	4.4961	5.4961	0	6.8484	4.17978725279584e-11	5.73948879880079e-07
chr20	53783245	53783645	401	*	4.48548	5.48548	0	6.8387	4.4651536984489e-11	5.74813189206635e-07
chr22	24348861	24349261	401	*	4.54937	5.54937	0	6.85567	6.09350353099269e-11	7.25543133920222e-07
chr1	2573375	2573775	401	*	4.7171	5.69616	0	5.40801	6.34052832680205e-11	7.25543133920222e-07
chr19	57396848	57397248	401	*	4.42851	5.42851	0	6.78621	6.89577391058987e-11	7.47549073518909e-07
chr8	140853817	140854217	401	*	5.51535	6.31159	3.5909	2.52988	7.46509480499778e-11	7.68803986134904e-07
chr8	2384151	2384551	401	*	4.89192	5.75918	2.38388	3.27026	9.83230882936406e-11	9.64376260243144e-07
chr22	24359943	24360343	401	*	4.37459	5.37459	0	6.72923	1.10191529273802e-10	1.03165817541422e-06
chr2	241900789	241901189	401	*	4.89202	1.37356	5.82766	-4.17755	1.44661603533945e-10	1.27172191133687e-06
chr7	158118393	158118793	401	*	4.40493	5.40493	0	6.72842	1.48181197885572e-10	1.27172191133687e-06
chr8	140277228	140277628	401	*	4.31765	5.31765	0	6.67489	1.77840325749349e-10	1.46521221662282e-06
chr5	98345567	98345967	401	*	4.31888	5.31888	0	6.65904	2.38311177474382e-10	1.80468822714246e-06
chr8	139092985	139093385	401	*	4.48932	5.38433	1.65667	3.50016	2.42424783573972e-10	1.80468822714246e-06
chr16	88508976	88509376	401	*	5.11373	2.6839	5.97323	-3.10873	2.47108781503667e-10	1.80468822714246e-06
chr12	128783057	128783457	401	*	4.23911	5.23911	0	6.61019	2.54091354629643e-10	1.80468822714246e-06
chr7	153880981	153881381	401	*	4.96911	5.95706	0	5.93481	3.0128777486113e-10	2.06857156171572e-06
chr7	157808406	157808806	401	*	4.23112	5.23112	0	6.58863	3.39767007308338e-10	2.25751063859097e-06
chr16	85525210	85525610	401	*	5.10582	2.87042	5.94387	-2.90007	3.6671089760575e-10	2.36039199101716e-06
chr1	154391182	154391582	401	*	4.87259	2.25013	5.75042	-3.31431	3.80065961720441e-10	2.37222201010437e-06
chr1	4094322	4094722	401	*	4.27279	5.27279	0	6.60228	4.14407732862088e-10	2.51049423414126e-06
chr19	1147185	1147585	401	*	5.57814	3.78152	6.35395	-2.39734	4.3416144914829e-10	2.55501531901202e-06
chr19	15946582	15946982	401	*	4.16765	5.16765	0	6.53402	4.95431682846903e-10	2.83459861141737e-06
chr19	57489367	57489767	401	*	4.14385	5.14385	0	6.50978	5.89951892603063e-10	3.28416651824678e-06
chr7	157698514	157698914	401	*	4.12233	5.12233	0	6.4976	6.19302200870777e-10	3.29105178202827e-06
chr20	30063506	30063906	401	*	4.11152	5.11152	0	6.4906	6.23144875780333e-10	3.29105178202827e-06
chr1	156361760	156362160	401	*	5.84433	4.35428	6.56155	-2.03973	6.78436278445199e-10	3.49348888950482e-06
chr10	134597552	134597952	401	*	4.58054	0	5.58054	-6.37595	7.19765194448796e-10	3.61590722917565e-06
chr1	228555591	228555991	401	*	5.4509	3.65181	6.22712	-2.39484	7.75991524544079e-10	3.80555481630756e-06
chr16	85221002	85221402	401	*	4.71273	1.41956	5.6372	-3.98385	8.46603134499309e-10	4.01265700169146e-06
chr8	139709726	139710126	401	*	4.08526	5.08526	0	6.45663	8.5718471874675e-10	4.01265700169146e-06
chr10	47008397	47008797	401	*	4.56101	0	5.56101	-6.34888	9.10070174123785e-10	4.16555297721774e-06
chr16	85548373	85548773	401	*	5.68114	3.78471	6.47308	-2.5299	9.46868654472935e-10	4.19858011156489e-06
chr10	132435691	132436091	401	*	4.14373	5.14373	0	6.48036	9.73769810001367e-10	4.19858011156489e-06
chr20	54090470	54090870	401	*	4.06536	5.06536	0	6.43438	1.04521758254731e-09	4.19858011156489e-06
chr16	85560893	85561293	401	*	5.02017	2.43295	5.89484	-3.30802	1.05132653912956e-09	4.19858011156489e-06
chr22	24384600	24385000	401	*	4.10957	5.10957	0	6.4572	1.05138837691938e-09	4.19858011156489e-06
chr2	89156981	89157381	401	*	4.05607	5.05607	0	6.42984	1.05444313857518e-09	4.19858011156489e-06
chr1	5484483	5484883	401	*	4.57176	5.47274	1.65761	3.49459	1.05997468503821e-09	4.19858011156489e-06
chr1	149137568	149137968	401	*	4.06174	5.06174	0	6.42992	1.09756317477764e-09	4.26544112827311e-06
chr8	2231271	2231671	401	*	4.91535	5.90739	0	6.36622	1.12027750040753e-09	4.27309106650817e-06
chr7	157748160	157748560	401	*	4.03461	5.03461	0	6.40317	1.31656708488669e-09	4.81008125155779e-06
chr19	2290882	2291282	401	*	4.89778	0.393216	5.86565	-4.95447	1.32554871747212e-09	4.81008125155779e-06
chr7	157627631	157628031	401	*	4.09394	5.09394	0	6.43417	1.33111927941426e-09	4.81008125155779e-06
chr15	22386651	22387051	401	*	4.17489	5.17489	0	6.47457	1.37832303933196e-09	4.82139544205045e-06
chr7	157478465	157478865	401	*	4.74095	5.73453	0	6.25639	1.3888400776237e-09	4.82139544205045e-06
chr8	140440491	140440891	401	*	4.00015	5.00015	0	6.38168	1.42031428175804e-09	4.82139544205045e-06
chr7	159010775	159011175	401	*	4.00182	5.00182	0	6.38204	1.42788191639233e-09	4.82139544205045e-06
chr7	1756035	1756435	401	*	5.63655	3.68373	6.43703	-2.55602	1.47328803555081e-09	4.89447671849205e-06
chr17	48105141	48105541	401	*	4.91884	2.46292	5.78098	-3.10276	1.51216387900562e-09	4.94388778810198e-06
chr1	228090457	228090857	401	*	4.45667	0	5.45667	-6.26452	1.54743116762276e-09	4.98014124826193e-06
chr1	145017129	145017529	401	*	5.76929	4.17495	6.50813	-2.15637	1.59532754939599e-09	5.05529848202676e-06
chr10	132289189	132289589	401	*	3.98359	4.98359	0	6.36396	1.63314325998774e-09	5.06114553184909e-06
chr12	130355421	130355821	401	*	4.79729	5.62981	2.60767	2.89516	1.67556830946503e-09	5.06114553184909e-06
chr16	85286863	85287263	401	*	4.86809	0.34076	5.83647	-4.92667	1.69487058278216e-09	5.06114553184909e-06
chr16	81865209	81865609	401	*	4.94184	2.37356	5.81478	-3.23862	1.6954602870162e-09	5.06114553184909e-06
chr1	204837517	204837917	401	*	4.83459	2.57937	5.67498	-2.89339	1.77546997600404e-09	5.22426967667828e-06
chr16	89180770	89181170	401	*	4.46143	0	5.46143	-6.25278	1.89839849302226e-09	5.50730750427145e-06
chr10	134243146	134243546	401	*	4.44899	0	5.44899	-6.24802	1.95440453899234e-09	5.59103564041486e-06
chr12	129090593	129090993	401	*	3.97332	4.97332	0	6.34558	1.98431039938796e-09	5.59882693004296e-06
chr7	158084862	158085262	401	*	4.0252	5.0252	0	6.36989	2.06220283867787e-09	5.72548067159162e-06
chr1	145006169	145006569	401	*	4.41608	0	5.41608	-6.22093	2.10496460332051e-09	5.72548067159162e-06
chr1	146550569	146550969	401	*	5.1912	0	6.17523	-5.56622	2.11259015036419e-09	5.72548067159162e-06
chr16	86751473	86751873	401	*	4.39533	0	5.39533	-6.21098	2.16771492117055e-09	5.79858110984756e-06
chr19	55147197	55147597	401	*	3.94637	4.94637	0	6.32443	2.23800948749556e-09	5.89633393902545e-06
chr1	4770502	4770902	401	*	4.7821	5.63779	2.38901	2.98345	2.26566953162817e-09	5.89633393902545e-06
chr7	153583209	153583609	401	*	4.23981	5.18164	0.578488	4.17121	2.29013858671785e-09	5.89633393902545e-06
chr19	1467054	1467454	401	*	4.44901	0	5.44901	-6.23153	2.41367135786099e-09	6.10864778886371e-06
chr8	2478673	2479073	401	*	3.95863	4.95863	0	6.32381	2.46323644237327e-09	6.10864778886371e-06
chr1	203567478	203567878	401	*	5.60988	4.05334	6.34109	-2.08189	2.48341465450219e-09	6.10864778886371e-06
chr20	58281162	58281562	401	*	3.9252	4.9252	0	6.3065	2.49123144424052e-09	6.10864778886371e-06
chr16	85482452	85482852	401	*	4.97156	2.30963	5.85283	-3.28406	2.56990399777203e-09	6.16610339351768e-06
chr10	135343125	135343525	401	*	3.91782	4.91782	0	6.30125	2.57664870945088e-09	6.16610339351768e-06
chr16	88496317	88496717	401	*	4.39956	0	5.39956	-6.20137	2.60447240772353e-09	6.16610339351768e-06
chr12	128754159	128754559	401	*	3.9365	4.9365	0	6.3058	2.72536579215049e-09	6.28899036889907e-06
chr8	139925687	139926087	401	*	3.91958	4.91958	0	6.29827	2.73440167093768e-09	6.28899036889907e-06
chr2	91845048	91845448	401	*	4.05093	5.05093	0	6.36485	2.74797732324585e-09	6.28899036889907e-06
chr20	60525330	60525730	401	*	5.15943	2.87965	6.00267	-2.92385	3.16594545957769e-09	7.16592619940216e-06
chr5	98346611	98347011	401	*	3.94502	4.94502	0	6.30195	3.27345890154982e-09	7.3287407644448e-06
chr20	54732761	54733161	401	*	3.91543	4.91543	0	6.2843	3.32136508141817e-09	7.35603795607467e-06
chr7	157803470	157803870	401	*	3.98324	4.98324	0	6.31979	3.39307845893989e-09	7.43492073854497e-06
chr17	45804550	45804950	401	*	4.92116	2.59643	5.76946	-2.97587	3.49121823143998e-09	7.5234315535387e-06
chr1	5025404	5025804	401	*	3.88822	4.88822	0	6.26481	3.50652478305271e-09	7.5234315535387e-06
chr16	84959139	84959539	401	*	4.33946	0	5.33946	-6.14564	3.6932978365823e-09	7.84247046695224e-06
chr1	228080033	228080433	401	*	4.95081	3.02327	5.74751	-2.51601	4.1559860167386e-09	8.65329248786406e-06
chr21	44782087	44782487	401	*	4.33518	0	5.33518	-6.13583	4.15916628052484e-09	8.65329248786406e-06
chr12	128887044	128887444	401	*	3.94839	4.94839	0	6.28042	4.40208067709011e-09	9.0670976330228e-06
chr1	206674497	206674897	401	*	4.68239	1.008	5.62476	-4.17547	4.64818804558163e-09	9.33248651092917e-06
chr11	72045493	72045893	401	*	4.7476	1.98701	5.63702	-3.43602	4.6583132920328e-09	9.33248651092917e-06
chr16	85240642	85241042	401	*	5.88049	4.4344	6.588	-1.95839	4.66685493062539e-09	9.33248651092917e-06
chr19	57617408	57617808	401	*	3.84913	4.84913	0	6.22237	4.88394436875938e-09	9.67269878333151e-06
chr10	47062348	47062748	401	*	4.6374	2.10706	5.5068	-3.18065	5.00267360132548e-09	9.8134827589125e-06
chr3	129292135	129292535	401	*	4.26514	0	5.26514	-6.08639	5.07873490986053e-09	9.86870061876135e-06
chr7	75618964	75619364	401	*	4.69351	1.33342	5.62149	-3.94332	5.2928572165016e-09	1.0188651209855e-05
chr4	297571	297971	401	*	4.54541	5.37695	2.36377	2.81084	5.34600673748435e-09	1.01956763494432e-05
chr16	85762743	85763143	401	*	4.76182	2.10656	5.64251	-3.30403	5.41474349192651e-09	1.02320271675466e-05
chr12	128943233	128943633	401	*	3.85325	4.85325	0	6.21613	5.529850728137e-09	1.03069964182697e-05
chr1	4379492	4379892	401	*	4.00544	5.00544	0	6.29361	5.55449793141788e-09	1.03069964182697e-05
chr7	157800911	157801311	401	*	3.88498	4.88498	0	6.23048	5.65755146438533e-09	1.04044897122664e-05
chr19	57485046	57485446	401	*	3.95262	4.95262	0	6.26194	5.99122795041369e-09	1.09206300409784e-05
chr20	53782380	53782780	401	*	3.8282	4.8282	0	6.19698	6.07524191004098e-09	1.09766298415515e-05
chr10	133121108	133121508	401	*	3.94381	4.94381	0	6.25969	6.13139670499865e-09	1.09817580305973e-05
chr10	132413784	132414184	401	*	3.87073	4.87073	0	6.21662	6.35776330119649e-09	1.12890308658392e-05
chr19	57154771	57155171	401	*	3.83034	4.83034	0	6.19128	6.93973568249137e-09	1.21787162090406e-05
chr8	138979660	138980060	401	*	4.18754	5.13506	0.380625	4.31211	6.97707229912072e-09	1.21787162090406e-05
chr6	32064093	32064493	401	*	4.2762	0	5.2762	-6.07277	7.07214868076033e-09	1.22409384892626e-05
chr2	91815338	91815738	401	*	4.26231	5.23529	0	4.95475	7.24245063484093e-09	1.24312440384174e-05
chr16	86008667	86009067	401	*	4.25724	0	5.25724	-6.05498	7.57814379665111e-09	1.2899942249815e-05
chr1	145026372	145026772	401	*	4.40449	0	5.40449	-6.13262	7.7360622233224e-09	1.29936521032656e-05
chr1	205243098	205243498	401	*	5.18901	3.43213	5.95803	-2.30857	7.75936267715512e-09	1.29936521032656e-05
chr1	211711729	211712129	401	*	4.35206	0	5.35206	-6.10592	7.89076327335081e-09	1.31071305137249e-05
chr16	89104472	89104872	401	*	4.33435	0	5.33435	-6.09609	7.98148780589067e-09	1.31166086371307e-05
chr12	128776158	128776558	401	*	3.83122	4.83122	0	6.18171	8.02383170744937e-09	1.31166086371307e-05
chr19	9516793	9517193	401	*	3.77736	4.77736	0	6.15054	8.23060590513294e-09	1.328450512161e-05
chr4	69418669	69419069	401	*	3.78177	4.78177	0	6.15222	8.25553182002535e-09	1.328450512161e-05
chr1	156871910	156872310	401	*	4.34194	0	5.34194	-6.09542	8.46049803578708e-09	1.35087919529083e-05
chr16	84366784	84367184	401	*	4.17814	0	5.17814	-6.00839	8.57058157082738e-09	1.35792953683694e-05
chr1	206644913	206645313	401	*	5.2909	3.38697	6.084	-2.48934	8.65154563365841e-09	1.36029374717674e-05
chr1	247253162	247253562	401	*	4.67029	1.77867	5.56966	-3.52227	8.73834426313985e-09	1.3635325628119e-05
chr1	2542195	2542595	401	*	3.87047	4.87047	0	6.19153	8.93797184545926e-09	1.38419614655998e-05
chr1	4336008	4336408	401	*	3.74392	4.74392	0	6.12509	9.38892979692961e-09	1.4431836097485e-05
chr1	202220724	202221124	401	*	5.42632	3.76325	6.17841	-2.21521	9.48247549819823e-09	1.44676587095584e-05
chr19	14945674	14946074	401	*	3.79114	4.79114	0	6.14503	9.75300401446921e-09	1.46945611253807e-05
chr16	85418288	85418688	401	*	4.55211	0.686076	5.50177	-4.31925	9.81427283299437e-09	1.46945611253807e-05
chr10	47043982	47044382	401	*	4.96575	0	5.95505	-5.89591	9.8452196904572e-09	1.46945611253807e-05
chr4	1670165	1670565	401	*	4.67005	1.86237	5.56316	-3.49927	1.00915324308052e-08	1.49538360386348e-05
chr1	202297682	202298082	401	*	4.58297	0.778665	5.53039	-4.32886	1.0490846981101e-08	1.53431942319303e-05
chr10	133111117	133111517	401	*	3.81271	4.81271	0	6.15525	1.05032717234888e-08	1.53431942319303e-05
chr7	153640897	153641297	401	*	3.72606	4.72606	0	6.10546	1.08216893851405e-08	1.56118408221491e-05
chr1	203294126	203294526	401	*	5.81229	4.37509	6.5178	-1.95046	1.08387664284509e-08	1.56118408221491e-05
chr1	160368591	160368991	401	*	5.68279	4.20484	6.39737	-1.99455	1.1012401109248e-08	1.57517867616328e-05
chr1	41889480	41889880	401	*	5.00546	2.99111	5.81485	-2.57769	1.12061654472857e-08	1.57519384891704e-05
chr10	133252101	133252501	401	*	4.19587	5.16479	0	4.87503	1.12952802775378e-08	1.57519384891704e-05
chr11	75150449	75150849	401	*	4.67466	2.24277	5.53437	-3.06456	1.13048326354858e-08	1.57519384891704e-05
chr20	54231080	54231480	401	*	3.78355	4.78355	0	6.13157	1.13209372510376e-08	1.57519384891704e-05
chr2	90117071	90117471	401	*	3.81097	4.81097	0	6.14693	1.13948859068246e-08	1.57519384891704e-05
chr7	330367	330767	401	*	4.20374	0	5.20374	-5.99826	1.19638825973335e-08	1.63563333018553e-05
chr15	78039991	78040391	401	*	5.13865	3.30987	5.9198	-2.38817	1.2037149573425e-08	1.63563333018553e-05
chr1	180218835	180219235	401	*	4.55543	1.78406	5.44571	-3.40439	1.20703328197483e-08	1.63563333018553e-05
chr16	81694054	81694454	401	*	4.14183	0	5.14183	-5.96305	1.23142173733373e-08	1.64936097311528e-05
chr1	145014720	145015120	401	*	4.93137	0	5.92041	-5.86136	1.2356767896782e-08	1.64936097311528e-05
chr7	154173042	154173442	401	*	3.74156	4.74156	0	6.10259	1.24359936642562e-08	1.64936097311528e-05
chr5	506323	506723	401	*	4.17184	0	5.17184	-5.9802	1.25316728278137e-08	1.64936097311528e-05
chr1	4273354	4273754	401	*	3.7524	4.7524	0	6.10847	1.26014921938857e-08	1.64936097311528e-05
chr8	140714330	140714730	401	*	4.12283	5.08101	0	4.51285	1.2652096816195e-08	1.64936097311528e-05
chr12	130450586	130450986	401	*	4.18435	5.09512	1.12495	3.81501	1.28618194005494e-08	1.65063622384286e-05
chr16	85785889	85786289	401	*	5.63658	4.32132	6.31298	-1.8014	1.28806952034197e-08	1.65063622384286e-05
chr11	43094270	43094670	401	*	3.71812	4.71812	0	6.09006	1.29022945744685e-08	1.65063622384286e-05
chr16	88859543	88859943	401	*	5.59646	4.13664	6.30704	-1.97817	1.3304057630528e-08	1.69152880390911e-05
chr2	146872770	146873170	401	*	3.70191	4.70191	0	6.0781	1.34146319606195e-08	1.69512391952435e-05
chr10	132997969	132998369	401	*	3.74608	4.74608	0	6.09846	1.35752310447505e-08	1.70495796584171e-05
chr12	133045892	133046292	401	*	3.76935	4.76935	0	6.10991	1.37271930577277e-08	1.71241982925511e-05
chr1	156371113	156371513	401	*	5.33407	3.65588	6.08897	-2.21339	1.3800920103914e-08	1.71241982925511e-05
chr1	157077562	157077962	401	*	4.57089	1.27104	5.49572	-3.8283	1.41028241654668e-08	1.73940179750521e-05
chr1	202205968	202206368	401	*	5.42237	4.01406	6.12125	-1.91523	1.4239996283626e-08	1.74586592531387e-05
chr7	157634066	157634466	401	*	3.69473	4.69473	0	6.07007	1.43994612569894e-08	1.74865624385272e-05
chr19	43278599	43278999	401	*	3.70585	4.70585	0	6.07471	1.44325499679551e-08	1.74865624385272e-05
chr13	111870695	111871095	401	*	3.792	4.792	0	6.11929	1.45955468076155e-08	1.75165411282985e-05
chr16	937273	937673	401	*	4.87141	2.48764	5.72612	-3.01028	1.46273787053029e-08	1.75165411282985e-05
chr16	86605982	86606382	401	*	4.12238	0	5.12238	-5.94491	1.49734741994515e-08	1.77835079945516e-05
chr1	147824921	147825321	401	*	4.0985	0	5.0985	-5.9273	1.50229903485019e-08	1.77835079945516e-05
chr22	20257858	20258258	401	*	4.54045	1.43255	5.45425	-3.76201	1.56089220646408e-08	1.83715228824015e-05
chr12	128596618	128597018	401	*	3.80604	4.80604	0	6.11813	1.57280034346702e-08	1.84065002923257e-05
chr1	201390672	201391072	401	*	4.5542	1.97457	5.42819	-3.22137	1.59647406495199e-08	1.85412289986019e-05
chr10	47081517	47081917	401	*	4.11365	0	5.11365	-5.93281	1.60231620734326e-08	1.85412289986019e-05
chr8	140488260	140488660	401	*	3.68823	4.68823	0	6.05682	1.61719297476369e-08	1.86088317648604e-05
chr19	57494369	57494769	401	*	3.87866	4.87866	0	6.1521	1.63671133609801e-08	1.8728796890562e-05
chr1	202186416	202186816	401	*	4.50619	0.88588	5.4463	-4.24275	1.71105211576078e-08	1.94713004110274e-05
chr1	200842583	200842983	401	*	4.67721	1.93859	5.56487	-3.3563	1.74834416893772e-08	1.9705484108402e-05
chr19	9508990	9509390	401	*	3.68008	4.68008	0	6.0475	1.75856956693277e-08	1.9705484108402e-05
chr17	77093970	77094370	401	*	4.60233	1.008	5.54134	-4.07703	1.76896961187787e-08	1.9705484108402e-05
chr16	89114614	89115014	401	*	5.38181	3.64564	6.14721	-2.30628	1.76989923924707e-08	1.9705484108402e-05
chr1	1963919	1964319	401	*	4.67419	2.11136	5.54663	-3.19786	1.82346174854167e-08	2.01926820823856e-05
chr9	133789235	133789635	401	*	5.1891	3.2775	5.98337	-2.4957	1.87576535536229e-08	2.06608030770073e-05
chr10	132433787	132434187	401	*	3.65938	4.65938	0	6.03127	1.88712685688927e-08	2.06753819198965e-05
chr1	145292954	145293354	401	*	4.06896	0	5.06896	-5.89342	1.96324592612136e-08	2.13955372032272e-05
chr1	149215283	149215683	401	*	3.64362	4.64362	0	6.02086	1.98907654390252e-08	2.15102422149239e-05
chr1	2705322	2705722	401	*	3.65947	4.65947	0	6.02732	1.99465767991458e-08	2.15102422149239e-05
chr19	57457363	57457763	401	*	3.72685	4.72685	0	6.06015	2.0112702460469e-08	2.15332572520291e-05
chr18	4256801	4257201	401	*	4.3332	5.18595	1.96776	3.01786	2.01770069360626e-08	2.15332572520291e-05
chr5	180386758	180387158	401	*	3.78813	4.78813	0	6.09417	2.05520256340029e-08	2.18204246181056e-05
chr1	228195894	228196294	401	*	5.19056	3.43193	5.95988	-2.29873	2.06874621173767e-08	2.18515827420638e-05
chr7	153607512	153607912	401	*	4.27213	5.26237	0	5.83067	2.17628191777329e-08	2.28701691555877e-05
chr20	54040032	54040432	401	*	3.63904	4.63904	0	6.00483	2.33839117204069e-08	2.44490073542507e-05
chr1	205297430	205297830	401	*	4.06651	0	5.06651	-5.88166	2.35415170403337e-08	2.44894792391346e-05
chr1	3605347	3605747	401	*	5.09693	3.27198	5.87745	-2.38756	2.43127961915038e-08	2.51647214570484e-05
chr16	85310549	85310949	401	*	5.42211	3.84028	6.15845	-2.10104	2.53681021119943e-08	2.6125720481569e-05
chr1	167479658	167480058	401	*	5.02481	2.8109	5.86029	-2.82586	2.66292996335652e-08	2.72881429523598e-05
chr1	247802137	247802537	401	*	4.67639	2.32321	5.52782	-2.92837	2.67883047513531e-08	2.73151856165864e-05
chr12	128827179	128827579	401	*	3.68034	4.68034	0	6.01487	2.75223952248631e-08	2.79254695155208e-05
chr1	5113500	5113900	401	*	3.67863	4.67863	0	6.01359	2.77861991432096e-08	2.80549352751192e-05
chr7	157587825	157588225	401	*	3.67782	4.67782	0	6.01407	2.82186739512065e-08	2.82575377081401e-05
chr2	120553233	120553633	401	*	5.17874	3.40994	5.94982	-2.32839	2.82612418514895e-08	2.82575377081401e-05
chr16	89686760	89687160	401	*	4.69511	1.85726	5.59051	-3.49465	2.9273082589124e-08	2.91278485030417e-05
chr20	54762803	54763203	401	*	3.68064	4.68064	0	6.00789	3.03151435414238e-08	3.00197166377773e-05
chr22	24380140	24380540	401	*	3.60152	4.60152	0	5.96674	3.06161489128195e-08	3.01727274642114e-05
chr10	132285898	132286298	401	*	3.60613	4.60613	0	5.96784	3.19913167199115e-08	3.12962096610133e-05
chr8	139977228	139977628	401	*	4.32606	5.20249	1.71938	3.1657	3.21987685166225e-08	3.12962096610133e-05
chr16	84413111	84413511	401	*	5.39582	3.62881	6.16659	-2.314	3.22119717056839e-08	3.12962096610133e-05
chr1	204165313	204165713	401	*	4.50575	0.393216	5.46343	-4.56216	3.24786511689789e-08	3.14071606442634e-05
chr1	2575030	2575430	401	*	3.57302	4.57302	0	5.94631	3.31801364848235e-08	3.19355712719091e-05
chr8	144292030	144292430	401	*	4.42542	1.3744	5.33565	-3.65793	3.41178959919198e-08	3.26854204239241e-05
chr21	46743329	46743729	401	*	4.72985	2.31756	5.58754	-3.0641	3.45572947308963e-08	3.2953100312995e-05
chr12	133021263	133021663	401	*	3.65494	4.65494	0	5.98216	3.48064345131068e-08	3.30377222855675e-05
chr22	19754923	19755323	401	*	3.97019	0	4.97019	-5.79877	3.59096183960355e-08	3.3889437460387e-05
chr1	157127548	157127948	401	*	5.18643	3.70923	5.90084	-1.97498	3.60328140281724e-08	3.3889437460387e-05
chr7	157482358	157482758	401	*	4.29834	5.28876	0	5.80772	3.64318641882552e-08	3.41090016474886e-05
chr1	202131144	202131544	401	*	5.02437	3.25013	5.79639	-2.30673	3.72572066968483e-08	3.47238852261083e-05
chr16	88694782	88695182	401	*	4.83385	2.59065	5.67283	-2.83214	3.78741367393614e-08	3.51398629126869e-05
chr1	180167165	180167565	401	*	4.53866	0.88588	5.48013	-4.24265	3.8667800099076e-08	3.57153488332151e-05
chr8	164357	164757	401	*	3.55281	4.55281	0	5.92184	3.96913974515154e-08	3.63801248970459e-05
chr7	2516848	2517248	401	*	5.46764	3.94477	6.19186	-2.01377	3.9740782053159e-08	3.63801248970459e-05
chr19	55462078	55462478	401	*	4.30439	5.28611	0	5.29392	4.1181585866692e-08	3.7532277812921e-05
chr20	54154364	54154764	401	*	3.70932	4.70932	0	5.99395	4.25481950015687e-08	3.86069575729433e-05
chr10	134107324	134107724	401	*	5.30968	3.7977	6.03159	-2.0043	4.32259570831664e-08	3.89367230646306e-05
chr1	228129746	228130146	401	*	4.40879	1.32691	5.32097	-3.64035	4.32897009889666e-08	3.89367230646306e-05
chr1	4087531	4087931	401	*	3.59959	4.59959	0	5.93687	4.36034519951556e-08	3.90484079034704e-05
chr1	151675311	151675711	401	*	5.04208	3.17832	5.82888	-2.4056	4.41443121258181e-08	3.93616294436845e-05
chr17	73327001	73327401	401	*	4.03094	0	5.03094	-5.81283	4.43648741772382e-08	3.93877854694323e-05
chr16	85305623	85306023	401	*	3.94244	0	4.94244	-5.76779	4.46636246098598e-08	3.9482835844492e-05
chr1	205546463	205546863	401	*	4.05442	0	5.05442	-5.82784	4.50780414452439e-08	3.96788864555608e-05
chr17	43192091	43192491	401	*	4.83089	2.68645	5.65775	-2.71436	4.53169384677262e-08	3.97194287957998e-05
chr12	129035219	129035619	401	*	3.55787	4.55787	0	5.91286	4.59334923372991e-08	4.00892339711462e-05
chr10	133049422	133049822	401	*	3.54095	4.54095	0	5.90269	4.77908385683234e-08	4.15342716980307e-05
chr16	84247983	84248383	401	*	3.9235	0	4.9235	-5.75247	4.82489060088544e-08	4.16912848999544e-05
chr7	158067280	158067680	401	*	3.65506	4.65506	0	5.95866	4.83763264655519e-08	4.16912848999544e-05
chr1	3585302	3585702	401	*	4.38001	1.14604	5.30122	-3.83761	4.89044610367728e-08	4.17125125155714e-05
chr2	91670260	91670660	401	*	3.63812	4.63812	0	5.94852	4.89863491464929e-08	4.17125125155714e-05
chr8	140582850	140583250	401	*	3.61444	4.61444	0	5.9384	4.90085012538939e-08	4.17125125155714e-05
chr16	86553345	86553745	401	*	3.94921	0	4.94921	-5.76877	5.04865058444814e-08	4.27936504868534e-05
chr1	235242688	235243088	401	*	4.68609	1.89349	5.57803	-3.36222	5.12783403819081e-08	4.31105994972955e-05
chr7	157724010	157724410	401	*	3.66452	4.66452	0	5.95607	5.12790359747996e-08	4.31105994972955e-05
chr1	201338494	201338894	401	*	4.47014	0.470842	5.42431	-4.50759	5.20543705637807e-08	4.34829216629055e-05
chr1	4508002	4508402	401	*	4.30479	5.28034	0	5.25115	5.21441239907059e-08	4.34829216629055e-05
chr1	202101575	202101975	401	*	4.66885	0	5.65569	-5.61818	5.33142325241262e-08	4.41463662010689e-05
chr1	5286549	5286949	401	*	4.46543	5.34284	1.84773	3.182	5.33683792733327e-08	4.41463662010689e-05
chr7	157586712	157587112	401	*	3.51285	4.51285	0	5.87945	5.36238763744043e-08	4.41802827538607e-05
chr12	128642661	128643061	401	*	3.61862	4.61862	0	5.93222	5.4127678887531e-08	4.43892726693912e-05
chr12	133014284	133014684	401	*	4.16216	5.14872	0	5.70355	5.46441410557265e-08	4.43892726693912e-05
chr1	158025695	158026095	401	*	4.58176	1.19261	5.51121	-3.99245	5.48513789052039e-08	4.43892726693912e-05
chr20	126305	126705	401	*	3.62977	4.62977	0	5.93583	5.48989801744546e-08	4.43892726693912e-05
chr16	85683915	85684315	401	*	5.38338	3.77013	6.12594	-2.105	5.49877568363701e-08	4.43892726693912e-05
chr1	32914406	32914806	401	*	4.49954	0.353629	5.45821	-4.53553	5.51705990754329e-08	4.43892726693912e-05
chr1	228107601	228108001	401	*	5.50876	4.02456	6.2247	-1.97908	5.56522088377566e-08	4.46025385639659e-05
chr1	32216225	32216625	401	*	4.41389	1.34076	5.32553	-3.63912	5.61905215446781e-08	4.4757540912241e-05
chr1	151488513	151488913	401	*	4.55413	1.92515	5.43254	-3.20926	5.62802070964176e-08	4.4757540912241e-05
chr7	158989887	158990287	401	*	4.01447	4.97917	0	4.68247	5.67672411819411e-08	4.49712267998767e-05
chr1	117152398	117152798	401	*	3.93709	0	4.93709	-5.74543	5.73837357204294e-08	4.52854413699004e-05
chr16	89665945	89666345	401	*	3.93627	0	4.93627	-5.74824	5.77153864397386e-08	4.53733255387492e-05
chr16	88826110	88826510	401	*	4.82877	2.26428	5.70136	-3.17553	5.79360281744204e-08	4.53736027801137e-05
chr10	132520294	132520694	401	*	3.5776	4.5776	0	5.90214	5.85912385983645e-08	4.5712928741746e-05
chr1	6086079	6086479	401	*	3.88242	0	4.88242	-5.71837	5.96545584515955e-08	4.62605554623083e-05
chr21	45999911	46000311	401	*	4.56052	1.16174	5.49045	-3.97468	5.97423339611212e-08	4.62605554623083e-05
chr1	201987626	201988026	401	*	5.6913	4.32447	6.38038	-1.82545	6.16457794547927e-08	4.7555678395663e-05
chr9	116135749	116136149	401	*	3.98146	0	4.98146	-5.76451	6.22658001926886e-08	4.78547524742114e-05
chr1	4197929	4198329	401	*	3.57975	4.57975	0	5.89711	6.31169292745254e-08	4.83285623548766e-05
chr1	2937918	2938318	401	*	3.56291	4.56291	0	5.88945	6.35608571605739e-08	4.84882238219811e-05
chr19	12896886	12897286	401	*	4.70414	2.80154	5.49703	-2.45676	6.5339565016435e-08	4.96612037827681e-05
chr1	203004459	203004859	401	*	4.85665	2.83951	5.66644	-2.5536	6.64800316774766e-08	5.03422483996503e-05
chr16	87686626	87687026	401	*	3.87558	0	4.87558	-5.70469	6.6878880993681e-08	5.0458768333009e-05
chr1	181284210	181284610	401	*	4.47385	1.38697	5.38636	-3.67044	6.97310758926985e-08	5.22444426924981e-05
chr16	89035811	89036211	401	*	4.51418	0.88588	5.45463	-4.1999	6.97529372317584e-08	5.22444426924981e-05
chr7	76145434	76145834	401	*	3.57165	4.57165	0	5.88411	7.10426535331919e-08	5.30176394064932e-05
chr1	247605353	247605753	401	*	3.8495	0	4.8495	-5.68523	7.20598848376524e-08	5.35709184795253e-05
chr1	229384866	229385266	401	*	5.19471	3.71315	5.91008	-1.96889	7.23042114126999e-08	5.35709184795253e-05
chr7	153951981	153952381	401	*	4.18025	5.12749	0.380625	4.24097	7.34792521039281e-08	5.42463870738436e-05
chr20	53746248	53746648	401	*	3.48179	4.48179	0	5.83855	7.38298773769313e-08	5.43105761891381e-05
chr9	125324600	125325000	401	*	4.45897	5.30998	2.10965	3.04446	7.44352137965057e-08	5.45610117128387e-05
chr1	149875095	149875495	401	*	4.75106	2.64309	5.5732	-2.64088	7.63638333753338e-08	5.56243217160026e-05
chr21	38117176	38117576	401	*	3.84234	0	4.84234	-5.67637	7.65811877376247e-08	5.56243217160026e-05
chr7	153769875	153770275	401	*	3.53071	4.53071	0	5.85834	7.669601048363e-08	5.56243217160026e-05
chr1	4014451	4014851	401	*	3.64621	4.64621	0	5.91031	7.9530018870688e-08	5.7395522771314e-05
chr1	205012923	205013323	401	*	5.81218	4.22341	6.54991	-2.09752	7.96954917032611e-08	5.7395522771314e-05
chr8	139663249	139663649	401	*	3.65349	4.65349	0	5.91755	8.03125620064513e-08	5.76383948925254e-05
chr1	201344929	201345329	401	*	6.25078	5.15482	6.86637	-1.53354	8.19195519102965e-08	5.83755652341553e-05
chr12	128849950	128850350	401	*	3.64425	4.64425	0	5.90681	8.20175934238332e-08	5.83755652341553e-05
chr7	985343	985743	401	*	4.98013	3.15732	5.7603	-2.3302	8.24381050150816e-08	5.83755652341553e-05
chr17	16724417	16724817	401	*	3.84481	0	4.84481	-5.67087	8.2473379924258e-08	5.83755652341553e-05
chr1	228246677	228247077	401	*	3.85209	0	4.85209	-5.67446	8.33087714198636e-08	5.85548059936652e-05
chr16	87093724	87094124	401	*	3.84366	0	4.84366	-5.66925	8.36650075820369e-08	5.85548059936652e-05
chr4	9103902	9104302	401	*	3.45484	4.45484	0	5.81433	8.39526400549595e-08	5.85548059936652e-05
chr16	85788121	85788521	401	*	4.6498	2.46924	5.4812	-2.73412	8.39841627678821e-08	5.85548059936652e-05
chr16	88604515	88604915	401	*	4.51238	2.11136	5.3689	-2.9944	8.4428258656678e-08	5.85548059936652e-05
chr3	190272911	190273311	401	*	3.93416	0	4.93416	-5.71693	8.44323157895383e-08	5.85548059936652e-05
chr1	228248856	228249256	401	*	3.87328	0	4.87328	-5.6818	8.61303822245514e-08	5.95319906642199e-05
chr1	228113755	228114155	401	*	3.86879	0	4.86879	-5.68058	8.83685610507601e-08	6.08747077769506e-05
chr1	201580106	201580506	401	*	4.75428	2.54504	5.5892	-2.82031	8.91489549357448e-08	6.12075923166006e-05
chr1	144999992	145000392	401	*	6.77881	5.65441	7.40297	-1.56129	9.00001042517907e-08	6.15323730811523e-05
chr12	132675049	132675449	401	*	4.09246	5.08239	0	5.63439	9.02194786234505e-08	6.15323730811523e-05
chr22	24371805	24372205	401	*	3.49084	4.49084	0	5.82692	9.14931539370726e-08	6.19950352946565e-05
chr20	54302654	54303054	401	*	3.46648	4.46648	0	5.81212	9.14998117693852e-08	6.19950352946565e-05
chr1	181752358	181752758	401	*	3.81847	0	4.81847	-5.65132	9.23849099771189e-08	6.23894985662856e-05
chr19	5087051	5087451	401	*	4.83334	2.98315	5.61797	-2.39136	9.48476022654884e-08	6.38432849066322e-05
chr12	128750987	128751387	401	*	3.49134	4.49134	0	5.81883	9.56122061977181e-08	6.40719625145714e-05
chr16	85962727	85963127	401	*	3.84262	0	4.84262	-5.66315	9.62264825225992e-08	6.40719625145714e-05
chr16	86337548	86337948	401	*	4.40091	1.79887	5.27692	-3.20353	9.63288388627987e-08	6.40719625145714e-05
chr8	138427253	138427653	401	*	4.06544	5.05418	0	5.61109	9.67026170768824e-08	6.40719625145714e-05
chr1	180918349	180918749	401	*	4.95848	3.0132	5.75784	-2.51939	9.67426815263734e-08	6.40719625145714e-05
chr1	155264296	155264696	401	*	4.38757	1.61632	5.27784	-3.3736	9.74306745055248e-08	6.4199188330132e-05
chr19	55407014	55407414	401	*	3.63232	4.63232	0	5.89008	9.75581554248922e-08	6.4199188330132e-05
chr1	4377961	4378361	401	*	3.45046	4.45046	0	5.79568	9.97285526272204e-08	6.5418436848046e-05
chr12	133021925	133022325	401	*	4.12582	5.09811	0	5.10487	1.00690627881779e-07	6.58032080442167e-05
chr19	35042515	35042915	401	*	3.44705	4.44705	0	5.79575	1.00954075252448e-07	6.58032080442167e-05
chr1	212175842	212176242	401	*	3.79863	0	4.79863	-5.63226	1.02624637711937e-07	6.66810867616431e-05
chr1	3548707	3549107	401	*	4.53302	2.12268	5.39051	-2.99799	1.03740372059989e-07	6.7194074384629e-05
chr1	155976503	155976903	401	*	3.81241	0	4.81241	-5.64021	1.0439327453568e-07	6.73655493495258e-05
chr17	80332764	80333164	401	*	3.83905	0	4.83905	-5.64881	1.05044372909504e-07	6.73655493495258e-05
chr7	157480909	157481309	401	*	3.56692	4.56692	0	5.84853	1.05581374947272e-07	6.73655493495258e-05
chr1	145038930	145039330	401	*	6.66052	5.46637	7.30479	-1.64723	1.05766078852011e-07	6.73655493495258e-05
chr8	2212453	2212853	401	*	3.46099	4.46099	0	5.79765	1.05817799137527e-07	6.73655493495258e-05
chr12	132673826	132674226	401	*	3.43783	4.43783	0	5.78532	1.05967471412498e-07	6.73655493495258e-05
chr16	84430098	84430498	401	*	4.60638	2.16851	5.4667	-2.97149	1.06809653512377e-07	6.76920146550916e-05
chr7	157256962	157257362	401	*	3.52584	4.52584	0	5.82581	1.07435117899961e-07	6.78795507337692e-05
chr14	96433951	96434351	401	*	3.92022	4.84135	0.687902	3.77716	1.08014458236386e-07	6.79194266533035e-05
chr1	4815863	4816263	401	*	4.80828	5.64633	2.57292	2.74463	1.08653269267405e-07	6.79194266533035e-05
chr16	85350058	85350458	401	*	4.81028	2.92299	5.60079	-2.39488	1.08710235519464e-07	6.79194266533035e-05
chr16	81462713	81463113	401	*	5.00757	3.25745	5.77541	-2.25863	1.08817227479282e-07	6.79194266533035e-05
chr22	17771150	17771550	401	*	3.44224	4.44224	0	5.78679	1.09645289813227e-07	6.81172742666164e-05
chr16	89049049	89049449	401	*	3.81003	0	4.81003	-5.63098	1.09795628827646e-07	6.81172742666164e-05
chr16	86839908	86840308	401	*	4.37807	0.808254	5.316	-4.08259	1.11287424611019e-07	6.87191085651913e-05
chr15	101937757	101938157	401	*	4.52219	2.03891	5.38705	-3.12131	1.11432965780825e-07	6.87191085651913e-05
chr1	154795099	154795499	401	*	4.38647	0.808254	5.32478	-4.09361	1.11782879549178e-07	6.87291195503963e-05
chr9	136378322	136378722	401	*	4.39885	1.67148	5.28559	-3.36443	1.16567177906035e-07	7.14023116263516e-05
chr1	175800715	175801115	401	*	3.87042	0	4.87042	-5.65531	1.17152239277148e-07	7.14023116263516e-05
chr16	85411230	85411630	401	*	4.53303	0	5.51933	-5.48944	1.17170606485835e-07	7.14023116263516e-05
chr1	155911189	155911589	401	*	4.77415	2.95458	5.55378	-2.33241	1.17937445527216e-07	7.16576090489004e-05
chr19	51347553	51347953	401	*	4.17137	5.15037	0	5.1458	1.19974675294569e-07	7.26810111601416e-05
chr8	138898801	138899201	401	*	4.19828	5.10409	1.21439	3.51349	1.21002766108931e-07	7.30668033093526e-05
chr16	85168526	85168926	401	*	4.29465	1.09894	5.21369	-3.73834	1.21320982516148e-07	7.30668033093526e-05
chr9	138418710	138419110	401	*	4.4243	0.808254	5.36424	-4.1135	1.29312049750228e-07	7.7432587289354e-05
chr19	9119378	9119778	401	*	3.4615	4.4615	0	5.7782	1.29321852997906e-07	7.7432587289354e-05
chr10	132543098	132543498	401	*	3.9964	4.98132	0	5.55079	1.30114741280032e-07	7.76815176976002e-05
chr16	84346047	84346447	401	*	3.78915	0	4.78915	-5.6053	1.31355130626034e-07	7.81954055503933e-05
chr17	80196169	80196569	401	*	4.46388	1.9704	5.32974	-3.08335	1.32153533039591e-07	7.84439759676189e-05
chr1	205540937	205541337	401	*	4.46744	1.83785	5.34589	-3.2438	1.33887882007972e-07	7.88460247676436e-05
chr20	54060145	54060545	401	*	3.44471	4.44471	0	5.76824	1.33941424805719e-07	7.88460247676436e-05
chr4	1601473	1601873	401	*	4.40437	1.31292	5.31716	-3.61182	1.33979252953908e-07	7.88460247676436e-05
chr5	79790358	79790758	401	*	4.31854	1.03328	5.24258	-3.76824	1.36409814184545e-07	7.98944225469835e-05
chr5	390954	391354	401	*	3.76282	0	4.76282	-5.59245	1.36536520498018e-07	7.98944225469835e-05
chr16	88571512	88571912	401	*	3.75998	0	4.75998	-5.58966	1.37557282869479e-07	8.02637003526211e-05
chr5	138714372	138714772	401	*	4.49833	2.05812	5.35889	-2.97727	1.40070559293868e-07	8.14993031339998e-05
chr16	84285834	84286234	401	*	3.78556	0	4.78556	-5.60232	1.40544078470286e-07	8.15444661260849e-05
chr22	22874855	22875255	401	*	3.43168	4.43168	0	5.75488	1.42558037940506e-07	8.2480636934606e-05
chr1	156355558	156355958	401	*	3.80748	0	4.80748	-5.60612	1.43077661157586e-07	8.25493980437293e-05
chr8	142529085	142529485	401	*	3.77305	0	4.77305	-5.59074	1.43747129900559e-07	8.27035733695902e-05
chr16	87604495	87604895	401	*	4.37117	1.7793	5.24626	-3.16204	1.44147936087171e-07	8.27035733695902e-05
chr20	60526912	60527312	401	*	4.91231	3.06924	5.69578	-2.3724	1.4573766232016e-07	8.338339866964e-05
chr1	181187725	181188125	401	*	4.36718	1.1544	5.2872	-3.78077	1.48460960674866e-07	8.44393574881917e-05
chr9	125261465	125261865	401	*	3.95189	4.88862	0.409405	4.22289	1.48681831852664e-07	8.44393574881917e-05
chr1	2564393	2564793	401	*	3.49375	4.49375	0	5.78564	1.48813129721923e-07	8.44393574881917e-05
chr16	83974003	83974403	401	*	4.97866	2.93277	5.79246	-2.62321	1.49975380021693e-07	8.48650520582644e-05
chr10	132199210	132199610	401	*	3.43481	4.43481	0	5.75138	1.50644777727348e-07	8.50102926105071e-05
chr1	203093440	203093840	401	*	4.29383	1.08254	5.21377	-3.73463	1.52737859111404e-07	8.57459975363167e-05
chr12	128648231	128648631	401	*	3.45654	4.45654	0	5.76157	1.52781097987737e-07	8.57459975363167e-05
chr17	42815439	42815839	401	*	4.65988	2.55303	5.48188	-2.63395	1.53361519182719e-07	8.5837859213647e-05
chr17	47993072	47993472	401	*	4.35647	1.79887	5.22842	-3.14458	1.55403766940828e-07	8.65416339855208e-05
chr1	205446416	205446816	401	*	5.79708	4.57782	6.4483	-1.64798	1.55459232883158e-07	8.65416339855208e-05
chr7	157697797	157698197	401	*	3.39595	4.39595	0	5.73029	1.59359394074593e-07	8.84736724413103e-05
chr1	214563907	214564307	401	*	3.81811	0	4.81811	-5.60149	1.61634176813328e-07	8.94953663999235e-05
chr19	1794481	1794881	401	*	4.46766	1.91158	5.33948	-3.09529	1.63578920064182e-07	8.99465377327574e-05
chr10	134061949	134062349	401	*	3.75293	0	4.75293	-5.57107	1.63690147358951e-07	8.99465377327574e-05
chr16	85557161	85557561	401	*	6.12375	5.0956	6.71797	-1.45133	1.63759092938317e-07	8.99465377327574e-05
chr15	41870708	41871108	401	*	3.77528	0	4.77528	-5.57726	1.65996386161271e-07	9.09329086350944e-05
chr16	88606387	88606787	401	*	4.34564	1.62165	5.23211	-3.31542	1.67509565307236e-07	9.13915036469974e-05
chr10	134599929	134600329	401	*	4.36469	0.34076	5.31965	-4.39337	1.6772095555517e-07	9.13915036469974e-05
chr1	145061917	145062317	401	*	3.77681	0	4.77681	-5.58457	1.68238539698061e-07	9.14316536602339e-05
chr1	120289506	120289906	401	*	4.63581	2.16174	5.49976	-3.07417	1.69646911222591e-07	9.19544295927648e-05
chr16	88593666	88594066	401	*	4.80732	2.98522	5.58737	-2.34359	1.72532666869825e-07	9.32291698097768e-05
chr8	22035900	22036300	401	*	3.7298	0	4.7298	-5.554	1.72920006950284e-07	9.32291698097768e-05
chr1	147826884	147827284	401	*	3.86653	0	4.86653	-5.62142	1.73356566332211e-07	9.32291698097768e-05
chr1	224927291	224927691	401	*	4.86862	3.23954	5.61425	-2.10647	1.7412766078622e-07	9.33999913414584e-05
chr1	1112240	1112640	401	*	3.81983	0	4.81983	-5.59452	1.77227465862034e-07	9.48157735740276e-05
chr4	6381513	6381913	401	*	4.47846	2.26132	5.31433	-2.78495	1.79775487775089e-07	9.59297837914469e-05
chr9	137393432	137393832	401	*	3.75646	0	4.75646	-5.56037	1.81174720759174e-07	9.64266169481376e-05
chr1	208649856	208650256	401	*	4.76813	2.71581	5.5828	-2.59731	1.81664337099013e-07	9.64380116115848e-05
chr1	181122167	181122567	401	*	4.6386	2.61329	5.44953	-2.56592	1.83692263146457e-07	9.7263872794512e-05
chr9	139094582	139094982	401	*	4.25405	0.717604	5.19051	-3.97986	1.8423155206195e-07	9.72992960842462e-05
chr4	69401532	69401932	401	*	3.43955	4.43955	0	5.73488	1.85128250102588e-07	9.7466792692736e-05
chr10	134281483	134281883	401	*	3.75422	0	4.75422	-5.55932	1.85495102443294e-07	9.7466792692736e-05
chr7	157754997	157755397	401	*	3.34238	4.34238	0	5.68806	1.88518093095983e-07	9.88031480642718e-05
chr1	16342663	16343063	401	*	5.34236	3.7282	6.0851	-2.08194	1.92217196411415e-07	0.000100486
chr7	158097594	158097994	401	*	3.36564	4.36564	0	5.6982	1.92794785499086e-07	0.000100533
chr7	154035723	154036123	401	*	3.42021	4.42021	0	5.72232	1.94537656418997e-07	0.000101186
chr1	226640957	226641357	401	*	3.83952	0	4.83952	-5.60329	1.96993358386371e-07	0.000102205
chr12	128998240	128998640	401	*	3.36686	4.36686	0	5.6939	1.9756619916903e-07	0.000102244
chr16	85280245	85280645	401	*	4.59764	2.5152	5.4164	-2.63751	1.98156970344252e-07	0.000102293
chr7	157599892	157600292	401	*	3.40134	4.40134	0	5.70948	2.00086721572948e-07	0.000103031
chr19	47506369	47506769	401	*	4.78584	2.4165	5.63902	-2.9547	2.00761723836587e-07	0.000103121
chr1	151194348	151194748	401	*	3.74097	0	4.74097	-5.54221	2.04798991655679e-07	0.000104933
chr21	46327187	46327587	401	*	4.65559	2.77149	5.4456	-2.38372	2.08990370243973e-07	0.000106815
chr1	181084020	181084420	401	*	3.69429	0	4.69429	-5.5175	2.10008057652093e-07	0.000106842
chr20	54207565	54207965	401	*	3.3797	4.3797	0	5.69614	2.100800357364e-07	0.000106842
chr16	81490975	81491375	401	*	5.38038	4.11489	6.04398	-1.70941	2.16145435697851e-07	0.000109618
chr10	133148482	133148882	401	*	3.38037	4.38037	0	5.69587	2.16604090861427e-07	0.000109618
chr1	205021842	205022242	401	*	4.96494	3.36225	5.70542	-2.06638	2.21577103664018e-07	0.00011186
chr19	45669996	45670396	401	*	4.65297	2.64119	5.462	-2.5664	2.22635648324201e-07	0.00011212
chr9	130473787	130474187	401	*	5.30525	3.99899	5.97938	-1.74587	2.23914691652239e-07	0.000112489
chr8	2319641	2320041	401	*	3.39751	4.39751	0	5.69939	2.2496756068415e-07	0.000112729
chr1	21961331	21961731	401	*	3.70251	0	4.70251	-5.51627	2.25486752156731e-07	0.000112729
chr16	86368926	86369326	401	*	4.53048	0	5.50135	-4.89808	2.27397785038575e-07	0.000113409
chr16	88560622	88561022	401	*	4.41765	0	5.40198	-5.37002	2.34589225488756e-07	0.000116677
chr17	10707426	10707826	401	*	3.68798	0	4.68798	-5.50615	2.35084076823042e-07	0.000116677
chr1	184855142	184855542	401	*	4.35248	1.29213	5.2633	-3.54503	2.38301848052674e-07	0.000117714
chr22	21797471	21797871	401	*	5.13332	3.73485	5.82991	-1.84637	2.38315873255841e-07	0.000117714
chr1	203299202	203299602	401	*	3.72463	0	4.72463	-5.51971	2.41182094983751e-07	0.000118844
chr16	86737391	86737791	401	*	3.67188	0	4.67188	-5.49462	2.43988436220849e-07	0.00011994
chr16	84581602	84582002	401	*	4.40142	1.54706	5.29806	-3.37581	2.45643672751577e-07	0.000120467
chr10	43392953	43393353	401	*	3.74027	0	4.74027	-5.52667	2.47314046982873e-07	0.000120998
chr1	201322475	201322875	401	*	4.92081	3.08666	5.70283	-2.31744	2.50380280397185e-07	0.000122208
chr9	113804564	113804964	401	*	4.00189	4.98035	0	5.00284	2.5109239395119e-07	0.000122265
chr20	54779367	54779767	401	*	3.43667	4.43667	0	5.70687	2.51817595576184e-07	0.000122329
chr16	4564675	4565075	401	*	4.61565	2.50908	5.4376	-2.64813	2.57249957507557e-07	0.000124674
chr3	129272051	129272451	401	*	4.88942	3.25574	5.63593	-2.10985	2.61165055285343e-07	0.000126275
chr17	79428092	79428492	401	*	3.65002	0	4.65002	-5.47719	2.63414416784108e-07	0.000127064
chr7	154015601	154016001	401	*	3.33294	4.33294	0	5.65293	2.64374933054683e-07	0.000127229
chr16	85388105	85388505	401	*	4.33883	1.7793	5.21097	-3.12026	2.68894014938788e-07	0.000129102
chr7	1471898	1472690	793	*	3.74687	0	4.74687	-5.52589	2.71745295846563e-07	0.000130168
chr3	52484114	52484514	401	*	4.53971	2.31756	5.37618	-2.81562	2.73323824711582e-07	0.000130438
chr2	218866719	218867119	401	*	5.49117	4.27452	6.14168	-1.66014	2.7510271220592e-07	0.000130438
chr16	2789678	2790078	401	*	4.23729	0.686076	5.17441	-3.95347	2.75343944671391e-07	0.000130438
chr16	86782371	86782771	401	*	4.51281	0	5.48717	-4.88129	2.7565102865134e-07	0.000130438
chr1	151781954	151782354	401	*	4.23988	1.10656	5.15523	-3.65978	2.75985689413898e-07	0.000130438
chr8	137630572	137630972	401	*	3.88834	4.80028	0.810373	3.54338	2.76108549860472e-07	0.000130438
chr19	57262500	57262900	401	*	3.38023	4.38023	0	5.66633	2.81386834152712e-07	0.000132627
chr1	165275977	165276377	401	*	3.66093	0	4.66093	-5.47358	2.83103692507643e-07	0.000133132
chr1	246957821	246958221	401	*	5.77936	4.68996	6.39293	-1.51065	2.8394555548855e-07	0.000133154
chr9	130630545	130630945	401	*	4.88425	3.18241	5.6435	-2.17897	2.84443641690279e-07	0.000133154
chr3	38305716	38306116	401	*	3.65383	0	4.65383	-5.47171	2.86735149318325e-07	0.000133922
chr22	47032204	47032604	401	*	5.12408	3.60793	5.84688	-1.98028	2.9482349175307e-07	0.000137116
chr12	128378693	128379093	401	*	3.299	4.299	0	5.62344	2.94905618084057e-07	0.000137116
chr19	42161072	42161472	401	*	3.35805	4.35805	0	5.65474	2.95581766175438e-07	0.000137121
chr22	23268510	23268910	401	*	3.27873	4.27873	0	5.61411	2.98178371003896e-07	0.000137827
chr19	18979076	18979476	401	*	4.32137	1.67148	5.2016	-3.25799	2.98440538016408e-07	0.000137827
chr12	130275109	130275509	401	*	4.32424	5.19483	1.78133	3.21088	3.02329175199297e-07	0.00013931
chr14	104552211	104552611	401	*	3.67065	0	4.67065	-5.4727	3.04322331741454e-07	0.000139631
chr2	241862186	241862586	401	*	4.46592	1.95669	5.33331	-3.05822	3.04382030598969e-07	0.000139631
chr7	154001291	154001691	401	*	3.27789	4.27789	0	5.61101	3.06819651805146e-07	0.000140437
chr1	145435193	145435593	401	*	3.63796	0	4.63796	-5.45691	3.07852942427229e-07	0.000140597
chr17	80776807	80777207	401	*	3.67818	0	4.67818	-5.47304	3.12455730573872e-07	0.00014212
chr1	204982364	204982764	401	*	4.32511	1.20781	5.23949	-3.71199	3.13193957180604e-07	0.00014212
chr1	227129838	227130238	401	*	4.50014	1.79354	5.38518	-3.25914	3.137580669672e-07	0.00014212
chr1	228401982	228402382	401	*	4.87613	3.18985	5.63253	-2.16492	3.13947653018178e-07	0.00014212
chr4	3731746	3732146	401	*	3.6931	0	4.6931	-5.47883	3.15825849748426e-07	0.000142657
chr8	143580873	143581273	401	*	4.5476	0	5.51882	-4.88734	3.16559083554693e-07	0.000142675
chr1	150506495	150506895	401	*	3.64467	0	4.64467	-5.45483	3.18195351073735e-07	0.0001431
chr1	216988987	216989387	401	*	3.79993	0	4.79993	-5.53119	3.19431465157481e-07	0.000143343
chr16	88575315	88575715	401	*	4.4877	0	5.45768	-4.84858	3.20363474173178e-07	0.000143382
chr2	233216831	233217231	401	*	3.63246	0	4.63246	-5.45077	3.20910697504864e-07	0.000143382
chr1	3624599	3624999	401	*	5.30726	3.94265	5.9958	-1.81951	3.22796157976933e-07	0.000143912
chr19	15890739	15891139	401	*	3.30171	4.30171	0	5.61555	3.23650571773597e-07	0.000143981
chr1	4697542	4697942	401	*	3.33176	4.33176	0	5.62987	3.25187593476727e-07	0.000144097
chr16	84003451	84003851	401	*	5.58469	4.24559	6.26702	-1.77327	3.25310911038244e-07	0.000144097
chr1	176873297	176873697	401	*	4.53092	2.40686	5.35515	-2.67601	3.2790294266064e-07	0.000144854
chr1	204435717	204436117	401	*	5.18042	3.37799	5.95721	-2.32504	3.28425189030378e-07	0.000144854
chr12	128867956	128868356	401	*	3.29911	4.29911	0	5.61136	3.34128673495175e-07	0.000147054
chr16	89084570	89084970	401	*	3.64632	0	4.64632	-5.45497	3.36185385238231e-07	0.000147397
chr7	6966261	6966661	401	*	4.26112	1.20781	5.1715	-3.65434	3.36338362842513e-07	0.000147397
chr20	54726731	54727131	401	*	3.33317	4.33317	0	5.62576	3.41452587766364e-07	0.000149017
chr20	44841667	44842067	401	*	3.62276	0	4.62276	-5.44089	3.41481803570333e-07	0.000149017
chr1	145062952	145063352	401	*	3.6979	0	4.6979	-5.47501	3.42677551182531e-07	0.000149223
chr1	203058877	203059277	401	*	4.43129	1.67148	5.32065	-3.35906	3.44060014395509e-07	0.000149509
chr20	53308841	53309241	401	*	3.2877	4.2877	0	5.60328	3.45975234490406e-07	0.000149766
chr4	3503517	3503917	401	*	3.61689	0	4.61689	-5.43707	3.46708697821481e-07	0.000149766
chr6	33609144	33609544	401	*	4.69272	2.95669	5.45809	-2.21763	3.46833048019944e-07	0.000149766
chr16	18838308	18838708	401	*	3.39663	4.39663	0	5.65586	3.49412804805887e-07	0.000150564
chr1	206710243	206710643	401	*	3.61985	0	4.61985	-5.43275	3.54789077086482e-07	0.000152562
chr10	47002625	47003025	401	*	3.67068	0	4.67068	-5.45777	3.55820562293764e-07	0.000152686
chr22	22778804	22779204	401	*	3.34044	4.34044	0	5.62824	3.58627648089316e-07	0.000153571
chr1	245851161	245851561	401	*	3.80704	0	4.80704	-5.5304	3.6116772465293e-07	0.000154147
chr15	78118305	78118705	401	*	4.47501	2.40377	5.29226	-2.61129	3.61470200786178e-07	0.000154147
chr1	228346281	228346681	401	*	4.33366	0	5.31791	-5.28963	3.62765242665359e-07	0.00015438
chr1	144993155	144993555	401	*	3.73563	0	4.73563	-5.4873	3.66174425746863e-07	0.000155509
chr8	140642879	140643279	401	*	3.2744	4.2744	0	5.59039	3.73104515881879e-07	0.000158126
chr8	139338263	139338663	401	*	3.30503	4.30503	0	5.60236	3.75352619802655e-07	0.000158753
chr19	55383365	55383765	401	*	3.33457	4.33457	0	5.61794	3.7967325596152e-07	0.000160251
chr8	139943567	139943967	401	*	3.28949	4.28949	0	5.59415	3.8200781033014e-07	0.000160831
chr16	85485927	85486327	401	*	4.36397	1.27104	5.27685	-3.54613	3.82610424464193e-07	0.000160831
chr16	84593349	84593749	401	*	5.53817	4.30915	6.19205	-1.64927	3.84551334774126e-07	0.000161318
chr20	25057454	25057854	401	*	3.61022	0	4.61022	-5.41998	3.89300086946234e-07	0.000162978
chr8	2391929	2392329	401	*	3.29711	4.29711	0	5.59486	3.91705643122041e-07	0.000163653
chr16	85406502	85406902	401	*	3.63385	0	4.63385	-5.43506	3.97848218417972e-07	0.000165658
chr19	19931089	19931489	401	*	3.3546	4.3546	0	5.61902	3.98114737197742e-07	0.000165658
chr16	88821342	88821742	401	*	5.50597	4.28126	6.15868	-1.64828	4.02315095378635e-07	0.000167069
chr16	84667324	84667724	401	*	3.58601	0	4.58601	-5.404	4.0674188673022e-07	0.000168567
chr19	45667611	45668011	401	*	4.32254	1.13018	5.24138	-3.71752	4.18542242611709e-07	0.00017283
chr1	2559643	2560043	401	*	3.81669	4.8033	0	5.35763	4.18705611050548e-07	0.00017283
chr1	200885908	200886308	401	*	4.25822	0.353629	5.20923	-4.26477	4.20774271990046e-07	0.000172994
chr19	36400299	36400699	401	*	4.7963	3.04432	5.56447	-2.22625	4.20783713269549e-07	0.000172994
chr5	178258319	178258719	401	*	3.59613	0	4.59613	-5.40432	4.25638861396325e-07	0.000174642
chr1	216658990	216659390	401	*	3.67071	0	4.67071	-5.43912	4.31460669735076e-07	0.000176442
chr16	88616414	88616814	401	*	4.59579	2.35042	5.43502	-2.76478	4.31740561555113e-07	0.000176442
chr16	87958436	87958836	401	*	3.60301	0	4.60301	-5.40463	4.33776095122631e-07	0.000176635
chr16	87843897	87844297	401	*	3.58044	0	4.58044	-5.39654	4.34641703677176e-07	0.000176635
chr22	44787390	44787790	401	*	3.62022	0	4.62022	-5.41746	4.34784885367765e-07	0.000176635
chr6	43962033	43962433	401	*	5.08413	3.35429	5.8484	-2.22257	4.35993701284807e-07	0.000176675
chr16	22895167	22895567	401	*	3.66608	0	4.66608	-5.4352	4.36598954587238e-07	0.000176675
chr16	87653483	87653883	401	*	5.71897	4.44576	6.3846	-1.70626	4.38075782146684e-07	0.000176925
chr22	24841429	24841829	401	*	4.30061	1.40727	5.2001	-3.45552	4.41942835858816e-07	0.000178138
chr1	236266400	236266800	401	*	4.49742	2.24277	5.33774	-2.77641	4.47720365524039e-07	0.000180044
chr7	157644354	157644754	401	*	3.27632	4.27632	0	5.56998	4.48888282338351e-07	0.000180044
chr12	128540195	128540595	401	*	3.31935	4.31935	0	5.59218	4.49294574126313e-07	0.000180044
chr3	46939913	46940313	401	*	4.4846	0	5.45611	-4.82382	4.56333151319318e-07	0.000182509
chr16	85395114	85395514	401	*	3.61465	0	4.61465	-5.40953	4.60564488287804e-07	0.00018359
chr9	131006335	131006735	401	*	4.78836	2.63891	5.61585	-2.69126	4.60818913363158e-07	0.00018359
chr8	139965256	139965656	401	*	3.31547	4.31547	0	5.58528	4.62502665364935e-07	0.000183906
chr16	85545804	85546204	401	*	3.60622	0	4.60622	-5.40335	4.67324588308434e-07	0.000185465
chr8	2262700	2263100	401	*	3.22042	4.22042	0	5.5397	4.71049037820364e-07	0.000186583
chr17	79116689	79117089	401	*	4.35292	1.75397	5.22865	-3.11698	4.75761507208477e-07	0.000188088
chr8	47864852	47865252	401	*	3.77414	4.76035	0	5.32444	4.80836650188305e-07	0.000189731
chr10	132800701	132801101	401	*	3.88241	4.81594	0.409405	4.10702	4.84710051661458e-07	0.000190893
chr16	84315031	84315431	401	*	3.5644	0	4.5644	-5.37546	4.8612624205755e-07	0.000191086
chr7	128561975	128562375	401	*	3.68694	0	4.68694	-5.4362	4.89973836377191e-07	0.000192231
chr1	205650039	205650439	401	*	4.85418	3.13652	5.61628	-2.19632	4.95296563834048e-07	0.00019395
chr8	167989	168389	401	*	3.3055	4.3055	0	5.57777	4.97905457488236e-07	0.000194602
chr1	241171067	241171467	401	*	4.38521	1.10656	5.30889	-3.75769	5.00339162333034e-07	0.000195182
chr2	43380093	43380493	401	*	5.10491	3.54006	5.83781	-2.01033	5.01768356078809e-07	0.000195368
chr1	149058364	149058764	401	*	3.21026	4.21026	0	5.52879	5.03153193098837e-07	0.000195368
chr16	5061061	5061461	401	*	4.21623	1.40727	5.10944	-3.37155	5.04554856613928e-07	0.000195368
chr1	1067631	1068031	401	*	4.50025	2.52736	5.30369	-2.49611	5.05170941931623e-07	0.000195368
chr16	85226256	85226656	401	*	3.57327	0	4.57327	-5.37567	5.05557969021971e-07	0.000195368
chr1	205011753	205012153	401	*	3.56905	0	4.56905	-5.37448	5.07736718861465e-07	0.000195843
chr5	79788501	79788901	401	*	4.63532	2.78912	5.4193	-2.32371	5.09564938514009e-07	0.000196181
chr12	132396652	132397052	401	*	3.589	0	4.589	-5.38165	5.11815430511753e-07	0.000196679
chr3	14376772	14377172	401	*	4.20298	0.470842	5.14766	-4.2001	5.14593897773343e-07	0.000197379
chr8	140465257	140465657	401	*	3.20837	4.20837	0	5.5237	5.24551061000267e-07	0.000200287
chr1	180876971	180877371	401	*	3.56618	0	4.56618	-5.37223	5.25368200908738e-07	0.000200287
chr1	160336009	160336409	401	*	3.75207	0	4.75207	-5.46274	5.25492180282884e-07	0.000200287
chr8	37645545	37645945	401	*	4.21505	1.3744	5.11067	-3.37368	5.26064428960058e-07	0.000200287
chr12	124895125	124895525	401	*	5.19428	3.86706	5.87367	-1.74698	5.34360543336501e-07	0.00020307
chr21	37837187	37837587	401	*	4.3723	2.07039	5.21806	-2.80348	5.35965484544491e-07	0.000203305
chr22	24353125	24353525	401	*	3.83143	4.81817	0	5.3439	5.45378514739704e-07	0.000206495
chr16	66762602	66763002	401	*	5.31878	3.97651	6.0019	-1.77351	5.53464530979517e-07	0.000209172
chr16	89055618	89056018	401	*	3.54966	0	4.54966	-5.35599	5.57428257525607e-07	0.000209973
chr7	1647338	1647738	401	*	4.47859	2.31428	5.30796	-2.72337	5.57623440212486e-07	0.000209973
chr15	78055792	78056192	401	*	5.11534	3.70388	5.81495	-1.84629	5.5945055385313e-07	0.000210277
chr1	202671153	202671553	401	*	4.24653	1.58793	5.12751	-3.18954	5.61739816429092e-07	0.000210753
chr12	128285335	128285735	401	*	3.31327	4.31327	0	5.56438	5.69204944269591e-07	0.000212844
chr7	158790009	158790409	401	*	3.54565	0	4.54565	-5.3543	5.69379772823359e-07	0.000212844
chr1	245980469	245980869	401	*	3.64236	0	4.64236	-5.39713	5.77823412124352e-07	0.000215329
chr3	52528525	52528925	401	*	3.60344	0	4.60344	-5.37847	5.78118225567464e-07	0.000215329
chr16	88968174	88968574	401	*	4.20195	0	5.18469	-5.1756	5.8147420635546e-07	0.000216188
chr16	81532853	81533253	401	*	4.99863	3.52232	5.71285	-1.90272	5.84078375466569e-07	0.000216765
chr3	14058673	14059073	401	*	3.24704	4.24704	0	5.5269	5.89357216009889e-07	0.00021833
chr7	154586002	154586402	401	*	3.21966	4.21966	0	5.51521	5.92580043318376e-07	0.000218977
chr5	172672038	172672438	401	*	3.60638	0	4.60638	-5.38016	5.93229743851005e-07	0.000218977
chr1	154539362	154539762	401	*	4.93322	3.32017	5.67574	-2.06673	5.94898939701298e-07	0.000219201
chr1	166009154	166009554	401	*	4.18615	0.778665	5.11651	-3.85783	5.96878511590154e-07	0.000219537
chr6	131190089	131190489	401	*	3.19468	4.19468	0	5.50151	5.98260665370896e-07	0.000219653
chr16	87693473	87693873	401	*	3.53545	0	4.53545	-5.34071	6.02282085139874e-07	0.000220736
chr9	139081403	139081803	401	*	4.14797	1.13117	5.05597	-3.54769	6.05604236776937e-07	0.000221253
chr9	136468379	136468779	401	*	4.28201	1.73311	5.15315	-3.03923	6.05840125385533e-07	0.000221253
chr1	155915438	155915838	401	*	4.32737	1.41956	5.2279	-3.46118	6.07315942750977e-07	0.000221399
chr10	47056469	47056869	401	*	5.41731	4.02629	6.11215	-1.81768	6.13299283816014e-07	0.000223069
chr16	86935986	86936386	401	*	4.34056	1.70193	5.21981	-3.10955	6.14061186451264e-07	0.000223069
chr22	21560498	21560898	401	*	3.52942	0	4.52942	-5.33473	6.15662986161929e-07	0.000223257
chr16	81474734	81475134	401	*	3.52202	0	4.52202	-5.33234	6.17486367968789e-07	0.000223428
chr4	3725958	3726358	401	*	4.50889	2.0946	5.3668	-2.92727	6.18496408247882e-07	0.000223428
chr1	4880810	4881210	401	*	3.86944	4.8171	0.0586973	4.15474	6.20380735036831e-07	0.000223428
chr3	38664719	38665119	401	*	4.18638	1.40727	5.07727	-3.32804	6.20473757402245e-07	0.000223428
chr16	69967626	69968026	401	*	3.2018	4.2018	0	5.50239	6.24932575701839e-07	0.000224012
chr2	90229113	90229513	401	*	3.7834	4.7697	0	5.3039	6.25150060965261e-07	0.000224012
chr1	205219667	205220067	401	*	4.1894	0	5.17341	-5.16295	6.25357222772139e-07	0.000224012
chr1	2560583	2560983	401	*	3.23805	4.23805	0	5.51509	6.35165479881088e-07	0.00022713
chr19	15673969	15674369	401	*	3.24974	4.24974	0	5.51936	6.38183364715447e-07	0.00022774
chr5	176267438	176267838	401	*	4.19387	0.717604	5.12756	-3.87563	6.40616245124869e-07	0.00022774
chr22	24351962	24352362	401	*	3.26342	4.26342	0	5.52904	6.41052059475899e-07	0.00022774
chr1	145023292	145023692	401	*	6.75793	5.76004	7.34218	-1.41035	6.41294278014528e-07	0.00022774
chr8	139207085	139207485	401	*	3.90064	4.87526	0	4.86458	6.43286521056094e-07	0.000228054
chr10	133030047	133030447	401	*	3.24531	4.24531	0	5.51641	6.44665514136724e-07	0.000228151
chr12	133013209	133013609	401	*	3.30893	4.30893	0	5.54854	6.46122853333507e-07	0.000228274
chr2	233372844	233373244	401	*	3.56057	0	4.56057	-5.34898	6.48259954996959e-07	0.000228637
chr16	1156059	1156459	401	*	3.59081	0	4.59081	-5.3645	6.53394921558889e-07	0.000230034
chr1	201038487	201038887	401	*	4.32565	1.59949	5.2123	-3.25851	6.54452997925478e-07	0.000230034
chr19	55523543	55523943	401	*	3.28892	4.28892	0	5.53869	6.56549594644564e-07	0.000230192
chr1	2384154	2384554	401	*	4.21246	1.16174	5.12267	-3.5907	6.57140307286389e-07	0.000230192
chr14	68950353	68950753	401	*	3.20116	4.20116	0	5.49329	6.61624845645213e-07	0.000231058
chr15	77938671	77939071	401	*	3.53549	0	4.53549	-5.33028	6.61853674915043e-07	0.000231058
chr1	228528194	228528594	401	*	3.65798	0	4.65798	-5.38884	6.64423846204193e-07	0.000231562
chr12	53183707	53184107	401	*	3.56204	0	4.56204	-5.34371	6.73210552719115e-07	0.000234214
chr6	167410909	167411309	401	*	3.21567	4.21567	0	5.49963	6.74307591918627e-07	0.000234214
chr16	77949789	77950189	401	*	4.5822	2.33342	5.42184	-2.73142	6.7825451599489e-07	0.000235189
chr1	202191131	202191531	401	*	5.45526	4.25231	6.10198	-1.61906	6.81879987017124e-07	0.000236049
chr9	126971211	126971611	401	*	3.51916	0	4.51916	-5.31968	6.84179884700469e-07	0.000236447
chr9	138595540	138595940	401	*	4.16388	0.808254	5.09163	-3.83494	6.8826320493635e-07	0.00023695
chr22	38827382	38827782	401	*	4.30033	1.74846	5.17176	-3.04994	6.89832828591734e-07	0.00023695
chr16	1965984	1966384	401	*	4.34162	0	5.30837	-4.69879	6.90010477246425e-07	0.00023695
chr10	54725348	54725748	401	*	5.47741	4.27946	6.12274	-1.61121	6.90313692386216e-07	0.00023695
chr7	154005876	154006276	401	*	3.33872	4.33872	0	5.55468	6.91385559122793e-07	0.00023695
chr16	84476507	84476907	401	*	3.56925	0	4.56925	-5.34246	6.96569729942764e-07	0.00023833
chr1	115840201	115840601	401	*	3.51758	0	4.51758	-5.31584	6.97948186878613e-07	0.000238405
chr17	79025788	79026188	401	*	4.36659	2.23931	5.19125	-2.6229	6.99832427246835e-07	0.000238426
chr4	186298363	186298763	401	*	3.58615	0	4.58615	-5.34767	7.0032368713575e-07	0.000238426
chr12	128653143	128653543	401	*	3.25001	4.25001	0	5.51339	7.02442903051493e-07	0.000238753
chr19	3375376	3375776	401	*	4.57816	2.3744	5.41241	-2.70942	7.18021398385816e-07	0.000243646
chr1	227072458	227072858	401	*	3.5488	0	4.5488	-5.32706	7.2552221309051e-07	0.000245505
chr16	87725016	87725416	401	*	3.50561	0	4.50561	-5.30641	7.2692597493909e-07	0.000245505
chr16	1176672	1177072	401	*	4.32273	1.56451	5.21197	-3.25166	7.29446467017833e-07	0.000245505
chr3	99987549	99987949	401	*	3.3843	4.3843	0	5.56967	7.31485987405141e-07	0.000245505
chr5	7021988	7022388	401	*	3.64115	0	4.64115	-5.37346	7.31528311806034e-07	0.000245505
chr1	226285470	226285870	401	*	4.24895	0.808254	5.18094	-3.89223	7.32052699815064e-07	0.000245505
chr9	127263649	127264049	401	*	4.21572	1.36087	5.1124	-3.35467	7.33482610782978e-07	0.000245505
chr1	230450785	230451185	401	*	3.49337	0	4.49337	-5.29995	7.34848782557709e-07	0.000245505
chr2	233253648	233254048	401	*	4.0886	0.798874	5.01289	-3.76588	7.35566545585495e-07	0.000245505
chr5	42992440	42992840	401	*	3.53696	0	4.53696	-5.31925	7.35686526630071e-07	0.000245505
chr11	119330699	119331099	401	*	4.0998	0.717604	5.0289	-3.78826	7.36612942362137e-07	0.000245505
chr1	157052077	157052477	401	*	3.4948	0	4.4948	-5.30119	7.39742057511552e-07	0.00024615
chr14	105937028	105937428	401	*	5.04649	3.36765	5.80152	-2.12442	7.60833649957557e-07	0.00025276
chr15	74692211	74692611	401	*	4.61375	2.80154	5.39216	-2.28412	7.62481861580488e-07	0.0002529
chr12	128865935	128866335	401	*	3.3673	4.3673	0	5.55184	7.69011197131665e-07	0.000254655
chr4	37269	37669	401	*	3.17844	4.17844	0	5.46366	7.957793271545e-07	0.000263096
chr22	31274096	31274496	401	*	3.48119	0	4.48119	-5.28581	8.00952746624202e-07	0.000264308
chr8	2283436	2283836	401	*	3.20949	4.20949	0	5.47736	8.02822017799897e-07	0.000264308
chr16	89906054	89906454	401	*	5.409	3.96056	6.11703	-1.89108	8.03292268798806e-07	0.000264308
chr1	234987887	234988287	401	*	3.52819	0	4.52819	-5.30594	8.06152076065388e-07	0.000264825
chr9	125449395	125449795	401	*	3.24829	4.24829	0	5.49459	8.0747107552582e-07	0.000264836
chr13	111138616	111139016	401	*	4.85386	3.17856	5.60823	-2.11854	8.16325685748856e-07	0.000267315
chr17	77138406	77138806	401	*	4.23154	1.4394	5.12345	-3.34878	8.2649857239661e-07	0.000270216
chr9	95753549	95753949	401	*	3.66599	0	4.66599	-5.36941	8.29591439792297e-07	0.000270798
chr8	139357217	139357617	401	*	3.16641	4.16641	0	5.45089	8.33799509086535e-07	0.00027138
chr16	86703088	86703488	401	*	4.88304	3.08938	5.65835	-2.28766	8.34010426580023e-07	0.00027138
chr12	128562868	128563268	401	*	3.17029	4.17029	0	5.45162	8.39650100362067e-07	0.000272608
chr1	1141600	1142000	401	*	3.55638	0	4.55638	-5.31898	8.42410721135178e-07	0.000272608
chr16	87878097	87878497	401	*	4.15111	0.470842	5.09371	-4.13562	8.42758143203041e-07	0.000272608
chr16	85207187	85207587	401	*	4.33651	2.03039	5.18274	-2.8647	8.43076802479051e-07	0.000272608
chr16	19355232	19355632	401	*	3.50389	0	4.50389	-5.28786	8.46776069274812e-07	0.000273375
chr14	61434449	61434849	401	*	3.16653	4.16653	0	5.44833	8.52705944995734e-07	0.000274858
chr22	50616704	50617104	401	*	4.15765	1.35363	5.05047	-3.30234	8.56858174865145e-07	0.000275765
chr9	95824622	95825022	401	*	4.71405	2.70296	5.52298	-2.49869	8.62977682317739e-07	0.000276973
chr9	33751135	33751535	401	*	3.47347	0	4.47347	-5.27222	8.63299682461818e-07	0.000276973
chr10	134692515	134692915	401	*	4.22485	0.808254	5.15566	-3.86767	8.6651173673241e-07	0.0002774
chr22	20213407	20213807	401	*	4.21474	1.63822	5.08844	-3.12234	8.67326771241335e-07	0.0002774
chr15	85432427	85432827	401	*	4.09538	0.353629	5.04043	-4.10526	8.69761290067744e-07	0.000277748
chr19	15580314	15580714	401	*	3.1577	4.1577	0	5.44211	8.7347294858292e-07	0.000278501
chr16	85741462	85741862	401	*	3.48555	0	4.48555	-5.27617	8.76137112147345e-07	0.000278919
chr7	158110024	158110424	401	*	3.21703	4.21703	0	5.46756	8.79271721098704e-07	0.000279485
chr4	299737	300137	401	*	3.15286	4.15286	0	5.43864	8.85300228338608e-07	0.000280847
chr16	3219895	3220295	401	*	4.75584	2.90941	5.53986	-2.28093	8.86793483180774e-07	0.000280847
chr16	81666369	81666769	401	*	5.50294	4.07947	6.20532	-1.85976	8.87645929661026e-07	0.000280847
chr19	43404731	43405131	401	*	3.17314	4.17314	0	5.44593	8.91170648715572e-07	0.000281529
chr1	225898798	225899198	401	*	4.42238	2.21343	5.25726	-2.69321	8.93545112640903e-07	0.000281818
chr9	126836933	126837333	401	*	3.55121	0	4.55121	-5.30454	8.95931352766406e-07	0.000281818
chr21	45936848	45937248	401	*	3.46427	0	4.46427	-5.26529	8.9772309374602e-07	0.000281818
chr11	280227	280627	401	*	3.57784	0	4.57784	-5.31796	8.98797985762955e-07	0.000281818
chr16	84697338	84697738	401	*	4.58018	2.79149	5.35465	-2.24626	8.98926216912933e-07	0.000281818
chr21	45770883	45771283	401	*	3.47479	0	4.47479	-5.26827	9.02834135366652e-07	0.000282326
chr2	242763094	242763494	401	*	4.49992	2.44419	5.31507	-2.51764	9.03518888511746e-07	0.000282326
chr3	38619112	38619512	401	*	3.53347	0	4.53347	-5.29546	9.05380733105516e-07	0.000282326
chr20	53343064	53343464	401	*	3.17651	4.17651	0	5.44794	9.06029647774424e-07	0.000282326
chr16	88778124	88778524	401	*	4.45285	2.07039	5.30742	-2.86101	9.08299219656791e-07	0.000282606
chr1	223930742	223931142	401	*	3.52649	0	4.52649	-5.28956	9.18232650265384e-07	0.000285266
chr11	2931029	2931429	401	*	3.5901	0	4.5901	-5.329	9.27745614425356e-07	0.000287787
chr16	84300954	84301354	401	*	3.48113	0	4.48113	-5.26537	9.41778977683095e-07	0.000291701
chr21	45938035	45938435	401	*	3.47351	0	4.47351	-5.26157	9.45024099634827e-07	0.000292266
chr7	157836981	157837381	401	*	3.21627	4.21627	0	5.45846	9.46998141673118e-07	0.000292438
chr9	139155779	139156179	401	*	4.36494	1.99223	5.21847	-2.90608	9.48586906911081e-07	0.00029249
chr1	220876466	220876866	401	*	4.67583	2.93674	5.44174	-2.17361	9.63988896920925e-07	0.000296795
chr16	85845778	85846178	401	*	4.26784	0	5.23467	-4.62934	9.72922062133217e-07	0.000299098
chr19	54336718	54337118	401	*	3.4625	0	4.4625	-5.25339	9.75698351478194e-07	0.000299504
chr1	226838129	226838529	401	*	4.41281	2.40026	5.22195	-2.51124	9.78137679191875e-07	0.000299806
chr17	74515006	74515406	401	*	4.63655	2.86848	5.40751	-2.21483	9.88725449133281e-07	0.000302601
chr8	140043235	140043635	401	*	3.23585	4.23585	0	5.46308	9.91791049083909e-07	0.000303089
chr1	226669143	226669543	401	*	3.45505	0	4.45505	-5.2496	1.00146846806313e-06	0.000305593
chr6	157467258	157467658	401	*	5.04549	3.68534	5.73296	-1.76912	1.0072181223572e-06	0.000306893
chr16	85563132	85563532	401	*	3.45157	0	4.45157	-5.24431	1.01548949691046e-06	0.000308956
chr9	33387691	33388091	401	*	3.48767	0	4.48767	-5.26186	1.02044931943588e-06	0.000310007
chr10	133119766	133120166	401	*	3.15378	4.15378	0	5.42165	1.02657181284984e-06	0.000311408
chr3	67981312	67981712	401	*	3.5101	0	4.5101	-5.2672	1.04574117348083e-06	0.00031633
chr1	173500239	173500639	401	*	4.67684	2.51195	5.50628	-2.66382	1.04587025072706e-06	0.00031633
chr1	2930325	2930725	401	*	3.21415	4.21415	0	5.44532	1.04981054428999e-06	0.000317057
chr1	226322989	226323389	401	*	5.53995	4.17676	6.22816	-1.78777	1.05512916160942e-06	0.000318196
chr8	138801266	138801666	401	*	3.17458	4.17458	0	5.42857	1.05922996192278e-06	0.000318966
chr7	50696321	50696721	401	*	3.44567	0	4.44567	-5.23634	1.06567139999566e-06	0.000320437
chr4	3940430	3940830	401	*	3.44092	0	4.44092	-5.23361	1.07210650593448e-06	0.000321902
chr1	145556701	145557101	401	*	4.51802	2.6759	5.30134	-2.28934	1.07509974205385e-06	0.000322331
chr1	180151669	180152069	401	*	3.51463	0	4.51463	-5.26534	1.08394366029507e-06	0.000324395
chr2	218938452	218938852	401	*	3.45784	0	4.45784	-5.23874	1.08513414609064e-06	0.000324395
chr10	133108890	133109290	401	*	3.2254	4.2254	0	5.44514	1.09017689162423e-06	0.00032543
chr19	55417574	55417974	401	*	3.87343	4.84987	0	4.81968	1.09823150057572e-06	0.00032656
chr4	44549501	44549901	401	*	3.23399	4.23399	0	5.44975	1.09927118168832e-06	0.00032656
chr1	153619836	153620236	401	*	4.11455	0.838463	5.0381	-3.76656	1.10013422900367e-06	0.00032656
chr1	153467575	153467975	401	*	4.73951	2.7176	5.54997	-2.45536	1.10030107303993e-06	0.00032656
chr12	133005879	133006279	401	*	3.90434	4.88128	0	4.83335	1.10315450585628e-06	0.000326935
chr16	85961305	85961705	401	*	4.27518	1.67148	5.15134	-3.16667	1.11304522667901e-06	0.000329393
chr16	85980264	85980664	401	*	3.45453	0	4.45453	-5.23764	1.11820138796239e-06	0.000330444
chr1	115632953	115633353	401	*	4.94109	3.46628	5.65498	-1.88277	1.12486431856051e-06	0.000331937
chr16	58004871	58005271	401	*	4.13155	1.03328	5.04476	-3.51641	1.14533106735459e-06	0.000337493
chr9	136502830	136503230	401	*	5.11067	3.5334	5.84609	-2.02265	1.16021220376031e-06	0.000340803
chr11	640539	640939	401	*	5.16659	3.76036	5.86499	-1.82727	1.16129025949648e-06	0.000340803
chr20	682178	682578	401	*	3.46704	0	4.46704	-5.23549	1.16152986941289e-06	0.000340803
chr8	142394262	142394662	401	*	4.14485	1.17	5.05005	-3.49985	1.16543153010517e-06	0.000341461
chr22	39395439	39395839	401	*	3.57775	0	4.57775	-5.28656	1.17699469181917e-06	0.00034436
chr1	205035060	205035460	401	*	3.42506	0	4.42506	-5.21459	1.18374867492617e-06	0.000345844
chr16	89043269	89043669	401	*	3.45371	0	4.45371	-5.23043	1.18560442282644e-06	0.000345896
chr1	145281600	145282000	401	*	4.90848	2.99317	5.70331	-2.35484	1.18943860802652e-06	0.000346524
chr1	144009582	144009982	401	*	6.03643	4.95058	6.64891	-1.49808	1.19555785417685e-06	0.000347174
chr8	122863343	122863743	401	*	3.84756	4.77703	0.457919	3.83045	1.19656682702219e-06	0.000347174
chr22	37505394	37505794	401	*	4.04915	1.09894	4.95266	-3.42804	1.1967268679597e-06	0.000347174
chr12	128654666	128655066	401	*	3.13875	4.13875	0	5.39423	1.19909648324944e-06	0.000347372
chr7	399996	400396	401	*	4.18976	1.63891	5.06109	-3.08522	1.21147122063325e-06	0.000350464
chr16	87605231	87605631	401	*	3.42819	0	4.42819	-5.21165	1.21761575398591e-06	0.000351748
chr20	43378285	43378685	401	*	3.45805	0	4.45805	-5.22434	1.22449102204061e-06	0.000353238
chr1	2762282	2762682	401	*	3.14061	4.14061	0	5.39139	1.23483189550226e-06	0.000355525
chr1	246773862	246774262	401	*	3.43776	0	4.43776	-5.21407	1.2375309299918e-06	0.000355525
chr1	19029577	19029977	401	*	3.50598	0	4.50598	-5.24833	1.2405519406583e-06	0.000355525
chr10	72444836	72445236	401	*	3.61769	0	4.61769	-5.30206	1.24266459604203e-06	0.000355525
chr19	55464810	55465210	401	*	3.10814	4.10814	0	5.37776	1.24269998484888e-06	0.000355525
chr1	4768553	4768953	401	*	4.1269	5.01176	1.42233	3.12097	1.24408726151112e-06	0.000355525
chr9	138572070	138572470	401	*	3.5028	0	4.5028	-5.24461	1.24450209681755e-06	0.000355525
chr10	133312466	133312866	401	*	3.18842	4.18842	0	5.41055	1.2562827113855e-06	0.000358087
chr1	162254826	162255226	401	*	4.52676	2.46292	5.34301	-2.51984	1.25694751084862e-06	0.000358087
chr19	2251594	2251994	401	*	3.46151	0	4.46151	-5.22423	1.26627796014389e-06	0.00035935
chr9	137167422	137167822	401	*	3.46151	0	4.46151	-5.22423	1.26627796014389e-06	0.00035935
chr9	137700972	137701372	401	*	3.42679	0	4.42679	-5.20778	1.26661447330186e-06	0.00035935
chr22	39224367	39224767	401	*	4.32804	1.89789	5.18758	-2.88294	1.27176780956377e-06	0.000360305
chr1	157350881	157351281	401	*	3.41989	0	4.41989	-5.2044	1.27347924911221e-06	0.000360305
chr9	136379587	136379987	401	*	3.43957	0	4.43957	-5.21342	1.27918412422834e-06	0.000361423
chr4	25090150	25090550	401	*	4.35977	1.90285	5.22202	-2.91598	1.2809636157065e-06	0.00036143
chr1	230883384	230883784	401	*	3.44251	0	4.44251	-5.21781	1.28380294754352e-06	0.000361736
chr19	3478181	3478581	401	*	4.48086	2.38028	5.30203	-2.58082	1.28714878709569e-06	0.000362183
chr1	203439513	203439913	401	*	3.41229	0	4.41229	-5.19929	1.29150418735066e-06	0.000362913
chr20	60508951	60509351	401	*	4.61543	2.70229	5.40994	-2.37465	1.30313125759968e-06	0.000365326
chr7	158030675	158031075	401	*	3.18188	4.18188	0	5.40324	1.30363875256925e-06	0.000365326
chr12	111371732	111372132	401	*	3.43416	0	4.43416	-5.20546	1.32016552733443e-06	0.000369454
chr20	53883934	53884334	401	*	3.07907	4.07907	0	5.35552	1.32733991748577e-06	0.000370958
chr17	81182446	81182846	401	*	3.08718	4.08718	0	5.35724	1.3429827653168e-06	0.00037432
chr1	11376612	11377012	401	*	3.41233	0	4.41233	-5.19364	1.34300220694673e-06	0.00037432
chr16	88683801	88684201	401	*	4.27035	2.09894	5.10061	-2.64785	1.34612796417039e-06	0.000374684
chr1	5179728	5180128	401	*	4.02807	4.9125	1.32873	3.13424	1.34899587259377e-06	0.000374975
chr3	77209991	77210391	401	*	3.63362	4.61841	0	5.1437	1.35604317812078e-06	0.000376426
chr7	157476450	157476850	401	*	3.6731	4.6542	0	5.16054	1.36583921892451e-06	0.00037853
chr16	4838009	4838409	401	*	5.07791	3.59218	5.79418	-1.89563	1.36729695480622e-06	0.00037853
chr1	204997983	204998383	401	*	3.54778	0	4.54778	-5.2626	1.37459262027717e-06	0.000378936
chr1	223653021	223653421	401	*	4.80189	2.93645	5.58896	-2.30013	1.37476606893933e-06	0.000378936
chr1	153848947	153849347	401	*	3.40402	0	4.40402	-5.186	1.37739056424045e-06	0.000378936
chr7	100881922	100882322	401	*	4.50144	2.22444	5.34435	-2.7494	1.37753696481624e-06	0.000378936
chr3	35694195	35694595	401	*	3.09225	4.09225	0	5.356	1.37796419791896e-06	0.000378936
chr12	52314723	52315123	401	*	4.91782	3.3956	5.6419	-1.94735	1.38976914968237e-06	0.000381223
chr1	201697977	201698377	401	*	4.14116	1.20781	5.0435	-3.47574	1.39177824699872e-06	0.000381223
chr3	10457969	10458369	401	*	3.41023	0	4.41023	-5.18847	1.39719367058481e-06	0.000381223
chr19	19970421	19970821	401	*	3.97528	4.86586	1.20002	3.21741	1.39803256295905e-06	0.000381223
chr20	62179193	62179593	401	*	4.77447	3.00395	5.54584	-2.19347	1.3988436473504e-06	0.000381223
chr10	47082567	47082967	401	*	4.27627	1.83846	5.13658	-2.96415	1.39903879347967e-06	0.000381223
chr2	239060246	239060646	401	*	4.31062	2.08306	5.14774	-2.69381	1.40062291934178e-06	0.000381223
chr16	81946168	81946568	401	*	3.54306	0	4.54306	-5.24995	1.40108693545622e-06	0.000381223
chr7	153878079	153878479	401	*	3.11584	4.11584	0	5.36454	1.41511431719983e-06	0.000384369
chr22	22828993	22829393	401	*	3.17832	4.17832	0	5.39351	1.41637887433166e-06	0.000384369
chr16	85324984	85325384	401	*	5.78312	4.50773	6.44932	-1.68175	1.42019546619361e-06	0.000384897
chr12	126591994	126592394	401	*	3.43745	0	4.43745	-5.19721	1.42245923333171e-06	0.000385004
chr16	88582942	88583342	401	*	4.48985	2.16222	5.33848	-2.84616	1.42614428594751e-06	0.000385495
chr16	88840171	88840571	401	*	5.20472	3.76958	5.90976	-1.86334	1.43384552646663e-06	0.000387069
chr1	183986611	183987011	401	*	4.09759	1.16174	5.0001	-3.44371	1.43827917633032e-06	0.000387757
chr12	130263107	130263507	401	*	3.09294	4.09294	0	5.35243	1.4503439546508e-06	0.000390499
chr1	119993056	119993456	401	*	4.07563	0.470842	5.01509	-4.03889	1.46540151614209e-06	0.000393598
chr12	133007812	133008212	401	*	3.7834	4.74818	0	4.69591	1.46567644044674e-06	0.000393598
chr2	43217134	43217534	401	*	3.42215	0	4.42215	-5.18739	1.48654549017317e-06	0.000398683
chr16	79910111	79910511	401	*	4.19789	1.81354	5.05266	-2.89488	1.49983546611684e-06	0.000401724
chr9	124445192	124445592	401	*	3.38631	0	4.38631	-5.16781	1.5075835327898e-06	0.000403275
chr8	3101414	3101814	401	*	4.43346	5.23237	2.49121	2.42806	1.52422827032913e-06	0.000407197
chr16	85571386	85571786	401	*	4.27691	2.13491	5.10346	-2.63952	1.5263498398465e-06	0.000407197
chr14	101124599	101124999	401	*	4.82841	3.23931	5.56621	-2.00415	1.52926357890294e-06	0.000407197
chr1	156653310	156653710	401	*	4.0692	0.88588	4.98753	-3.69613	1.53176456720552e-06	0.000407197
chr4	3464138	3464538	401	*	3.46317	0	4.46317	-5.20793	1.53213312107379e-06	0.000407197
chr16	70024087	70024487	401	*	3.47226	0	4.47226	-5.20482	1.53411094247105e-06	0.000407198
chr2	96823380	96823780	401	*	4.22847	1.62696	5.10443	-3.10854	1.54195519535057e-06	0.000408753
chr1	205652340	205652740	401	*	4.09852	0.353629	5.04369	-4.06515	1.54579545105117e-06	0.000408797
chr19	15837887	15838287	401	*	3.19229	4.19229	0	5.38938	1.54609126855296e-06	0.000408797
chr16	77947180	77947580	401	*	5.04177	3.69851	5.72512	-1.74685	1.55530671896337e-06	0.000410707
chr2	176932050	176932450	401	*	4.17615	0	5.14369	-4.5415	1.55898533019741e-06	0.000411151
chr20	54236528	54236928	401	*	3.19509	4.19509	0	5.38914	1.56153015957303e-06	0.000411265
chr16	86779655	86780055	401	*	3.45701	0	4.45701	-5.20183	1.56341177230817e-06	0.000411265
chr8	2591810	2592210	401	*	3.10028	4.10028	0	5.34167	1.57961836496741e-06	0.000414998
chr7	2625164	2625564	401	*	4.02293	0.717604	4.94805	-3.68162	1.58308060810187e-06	0.000415378
chr15	77963332	77963732	401	*	3.39134	0	4.39134	-5.16431	1.61508516620247e-06	0.000422952
chr19	23701446	23701846	401	*	4.53193	5.30775	2.73524	2.25603	1.616052143676e-06	0.000422952
chr1	149224872	149225272	401	*	4.80162	5.52979	3.25986	1.94531	1.62265417890595e-06	0.000424141
chr16	88991065	88991465	401	*	4.44109	2.32321	5.26453	-2.55775	1.62506623792988e-06	0.000424233
chr4	1759826	1760226	401	*	4.08925	1.008	5.00139	-3.47091	1.64211838036011e-06	0.000428142
chr5	149586084	149586484	401	*	4.10285	0.470842	5.04346	-4.04852	1.64858998921873e-06	0.000429286
chr1	117021137	117021537	401	*	5.10248	3.69708	5.80069	-1.81031	1.65129187036533e-06	0.000429446
chr10	134264961	134265361	401	*	4.54172	2.55581	5.34705	-2.42506	1.66336386300488e-06	0.000431525
chr16	81691083	81691483	401	*	3.41397	0	4.41397	-5.16711	1.66480664558524e-06	0.000431525
chr7	1760983	1761383	401	*	4.01142	0.717604	4.93592	-3.67025	1.66556984055605e-06	0.000431525
chr1	226541716	226542116	401	*	4.12223	1.60488	4.99039	-3.01495	1.67393644952358e-06	0.000433148
chr1	165628482	165628882	401	*	3.44395	0	4.44395	-5.17949	1.67939340595588e-06	0.000433542
chr16	84032717	84033117	401	*	3.42706	0	4.42706	-5.17717	1.67967018132308e-06	0.000433542
chr1	4129689	4130089	401	*	3.31831	4.31831	0	5.43125	1.68529276499968e-06	0.000433586
chr10	92053443	92053843	401	*	3.08595	4.08595	0	5.33001	1.68584512865638e-06	0.000433586
chr1	179787920	179788320	401	*	4.4438	2.61061	5.22566	-2.28847	1.68615440174996e-06	0.000433586
chr22	19022777	19023177	401	*	3.43798	0	4.43798	-5.17623	1.70101778888078e-06	0.000435802
chr5	131722569	131722969	401	*	3.50739	0	4.50739	-5.20887	1.70314775163025e-06	0.000435802
chr1	161044338	161044738	401	*	3.36819	0	4.36819	-5.14548	1.70491837870207e-06	0.000435802
chr3	128127056	128127456	401	*	4.80118	3.17289	5.54665	-2.04323	1.70627641013722e-06	0.000435802
chr1	149231603	149232003	401	*	3.14049	4.14049	0	5.3496	1.70650355993318e-06	0.000435802
chr1	201241958	201242358	401	*	4.1595	1.42647	5.04671	-3.24318	1.70746626320074e-06	0.000435802
chr2	24240867	24241267	401	*	4.17535	1.57626	5.0511	-3.06768	1.71698695284958e-06	0.000436931
chr1	204092096	204092496	401	*	4.83511	3.37556	5.54563	-1.87174	1.71716314493224e-06	0.000436931
chr7	157463420	157463820	401	*	3.3482	4.3482	0	5.43843	1.71825559729489e-06	0.000436931
chr1	162190898	162191298	401	*	5.14361	3.76293	5.83601	-1.79168	1.72320219059821e-06	0.000437649
chr9	112577867	112578267	401	*	3.36303	0	4.36303	-5.14041	1.72875361146119e-06	0.000438518
chr12	52585588	52585988	401	*	4.26551	1.9609	5.11156	-2.78342	1.7478022612519e-06	0.000442805
chr14	100631601	100632001	401	*	3.37148	0	4.37148	-5.14064	1.75966746078424e-06	0.000445263
chr19	35065968	35066368	401	*	3.0616	4.0616	0	5.31152	1.77124605283667e-06	0.00044685
chr16	78482860	78483260	401	*	4.44185	2.35363	5.26138	-2.53916	1.77217622491768e-06	0.00044685
chr20	61878379	61878779	401	*	4.77998	3.08771	5.53749	-2.144	1.77244745840658e-06	0.00044685
chr21	45592716	45593116	401	*	3.99349	0	4.97353	-4.95409	1.78273196656408e-06	0.000448893
chr11	74885517	74885917	401	*	3.36629	0	4.36629	-5.13633	1.79155155109584e-06	0.000450563
chr16	78494170	78494570	401	*	3.37487	0	4.37487	-5.13866	1.81083998900558e-06	0.000454859
chr1	228093534	228093934	401	*	3.57383	0	4.57383	-5.23425	1.8146102627533e-06	0.000455251
chr1	234680361	234680761	401	*	4.09056	0.271039	5.03854	-4.07061	1.81718920566536e-06	0.000455343
chr1	146552578	146552978	401	*	3.41313	0	4.41313	-5.15974	1.81951486549244e-06	0.000455372
chr16	87876330	87876730	401	*	4.31076	1.89349	5.16897	-2.85787	1.824852235144e-06	0.000455854
chr16	88882164	88882564	401	*	3.37987	0	4.37987	-5.14458	1.82586942968481e-06	0.000455854
chr1	225639691	225640091	401	*	3.39153	0	4.39153	-5.14809	1.84704790216477e-06	0.000460584
chr8	140441715	140442115	401	*	3.12054	4.12054	0	5.33224	1.86175510762113e-06	0.00046369
chr22	37794748	37795148	401	*	3.40072	0	4.40072	-5.15178	1.88767878844813e-06	0.000469578
chr12	128808334	128808734	401	*	3.0884	4.0884	0	5.31282	1.89253168468666e-06	0.000469612
chr18	77397878	77398278	401	*	3.39967	0	4.39967	-5.14626	1.89432741625524e-06	0.000469612
chr4	15257635	15258035	401	*	3.97641	0	4.95786	-4.93839	1.89465560648061e-06	0.000469612
chr11	64622238	64622638	401	*	3.37278	0	4.37278	-5.13585	1.89778245344455e-06	0.000469822
chr1	201566638	201567038	401	*	4.06253	0.686076	4.99134	-3.71476	1.90980275315934e-06	0.000471445
chr8	139124722	139125122	401	*	3.19493	4.19493	0	5.35737	1.90984121683969e-06	0.000471445
chr16	88507726	88508126	401	*	3.36666	0	4.36666	-5.1285	1.91120616985011e-06	0.000471445
chr9	33112044	33112444	401	*	4.84227	3.136	5.60232	-2.10361	1.93902395542967e-06	0.000477735
chr11	65326794	65327194	401	*	4.13466	1.3744	5.02406	-3.23961	1.94183507866736e-06	0.000477845
chr8	143306160	143306560	401	*	4.22224	0	5.18704	-4.54011	1.94576059823462e-06	0.000477845
chr2	218825628	218826028	401	*	3.57825	0	4.57825	-5.22851	1.94642827511803e-06	0.000477845
chr1	157245028	157245428	401	*	4.67043	2.59028	5.48888	-2.53215	1.94963863687584e-06	0.000478063
chr1	178942565	178942965	401	*	4.81249	3.10491	5.57277	-2.12448	1.96416507345386e-06	0.000480837
chr1	4143596	4143996	401	*	3.70933	4.68161	0	4.65605	1.96562013907284e-06	0.000480837
chr18	34092394	34092794	401	*	4.68206	2.81416	5.46951	-2.32085	1.9742832472323e-06	0.000482383
chr1	1138630	1139030	401	*	3.53394	0	4.53394	-5.20078	1.98523045839935e-06	0.000484483
chr10	1241557	1241957	401	*	3.36794	0	4.36794	-5.12277	1.994869902214e-06	0.00048626
chr2	111623593	111623993	401	*	4.26473	1.70193	5.13716	-2.98722	2.00112105496184e-06	0.000486699
chr11	44348476	44348876	401	*	4.18213	1.76428	5.0404	-2.88239	2.00354440261873e-06	0.000486699
chr7	158053128	158053528	401	*	3.0985	4.0985	0	5.30886	2.00376169255896e-06	0.000486699
chr1	237190970	237191370	401	*	3.4309	0	4.4309	-5.15843	2.01693709813643e-06	0.000489203
chr10	29726706	29727106	401	*	3.41401	0	4.41401	-5.14246	2.02052167358452e-06	0.000489203
chr14	83306165	83306565	401	*	3.06507	4.06507	0	5.29216	2.02317997966477e-06	0.000489203
chr1	237111215	237111615	401	*	4.28364	2.14654	5.10956	-2.62052	2.02357222023328e-06	0.000489203
chr2	91848480	91848880	401	*	3.03484	4.03484	0	5.27825	2.05685850176431e-06	0.000496667
chr1	153762405	153762805	401	*	4.09947	1.58793	4.96708	-2.98421	2.06572520142487e-06	0.000498224
chr9	101032184	101032584	401	*	3.34663	0	4.34663	-5.11117	2.070135004617e-06	0.000498704
chr16	81601897	81602297	401	*	4.44613	2.26132	5.27806	-2.65455	2.08390271079039e-06	0.000501434
chr9	95876384	95876784	401	*	4.35763	2.1952	5.18676	-2.59327	2.1080838668446e-06	0.000506661
chr16	88934154	88934554	401	*	3.40789	0	4.40789	-5.14025	2.11343465417961e-06	0.000507355
chr12	129454093	129454493	401	*	4.9042	5.55934	3.6705	1.64221	2.12152736055804e-06	0.000507766
chr22	37790458	37790858	401	*	4.09774	0.88588	5.0177	-3.69492	2.12579868017823e-06	0.000507766
chr15	77955936	77956336	401	*	5.26217	3.87741	5.95553	-1.76638	2.12830751951713e-06	0.000507766
chr8	1267412	1267812	401	*	4.20703	1.8188	5.06221	-2.87506	2.12940421061286e-06	0.000507766
chr1	202562109	202562509	401	*	3.33609	0	4.33609	-5.10202	2.12992008851652e-06	0.000507766
chr9	126875578	126875978	401	*	4.07623	0.808254	4.99933	-3.68902	2.1299385819153e-06	0.000507766
chr1	167618390	167618790	401	*	3.35007	0	4.35007	-5.10882	2.13361395620063e-06	0.000508054
chr1	200493369	200493769	401	*	4.27648	1.88406	5.1321	-2.81392	2.14151537916015e-06	0.000509347
chr19	55188692	55189092	401	*	3.25075	4.25075	0	5.36836	2.1529276455327e-06	0.000510663
chr1	237473008	237473408	401	*	4.91793	3.25697	5.66962	-2.04866	2.15376841987204e-06	0.000510663
chr1	205253331	205253731	401	*	6.04301	5.12668	6.59897	-1.30416	2.15448900005142e-06	0.000510663
chr14	104706360	104706760	401	*	4.08715	1.59949	4.95244	-2.96272	2.1625610357937e-06	0.000511988
chr1	246240224	246240624	401	*	4.12092	1.5534	4.99379	-3.01434	2.16602505162111e-06	0.000512219
chr11	61670277	61670677	401	*	4.05032	0.470842	4.98868	-3.99031	2.17155910214882e-06	0.000512722
chr3	99985203	99985603	401	*	4.26205	5.11288	1.91436	2.92421	2.17313130272683e-06	0.000512722
chr7	1595236	1595636	401	*	5.5017	3.94116	6.23374	-1.97932	2.17744297196436e-06	0.000513152
chr9	136659520	136659920	401	*	4.01917	0.445428	4.95728	-3.97348	2.20483333450826e-06	0.000519013
chr1	61586644	61587044	401	*	3.0567	4.0567	0	5.27611	2.21837444664683e-06	0.000521604
chr15	75044370	75044770	401	*	3.40446	0	4.40446	-5.12605	2.22469510565115e-06	0.000522376
chr1	161236039	161236439	401	*	4.25297	1.70193	5.12432	-2.96457	2.22673015339894e-06	0.000522376
chr13	62353454	62353854	401	*	3.06605	4.06605	0	5.27818	2.24209245165971e-06	0.000525023
chr7	101807876	101808276	401	*	4.35691	2.26859	5.17646	-2.55504	2.24311171953857e-06	0.000525023
chr12	133042068	133042468	401	*	3.07021	4.07021	0	5.27947	2.2468492859519e-06	0.000525301
chr1	230997086	230997486	401	*	3.32274	0	4.32274	-5.08769	2.25491079754408e-06	0.000525387
chr22	43641224	43641624	401	*	3.32274	0	4.32274	-5.08769	2.25491079754408e-06	0.000525387
chr1	224954669	224955069	401	*	3.95145	0	4.93257	-4.90287	2.25650921908299e-06	0.000525387
chr10	132387501	132387901	401	*	3.02642	4.02642	0	5.26202	2.25742016107719e-06	0.000525387
chr16	88071530	88071930	401	*	4.17548	0	5.13812	-4.49168	2.26711302338314e-06	0.000527047
chr12	6657586	6657986	401	*	3.32421	0	4.32421	-5.08738	2.27386895149858e-06	0.000528022
chr16	85279378	85279778	401	*	4.02409	0.778665	4.94595	-3.64651	2.2764348415068e-06	0.000528023
chr16	88811474	88811874	401	*	5.39215	4.27609	6.01382	-1.50325	2.27999996617839e-06	0.000528255
chr1	203155649	203156049	401	*	5.71472	4.60641	6.33405	-1.49947	2.28498975889674e-06	0.000528816
chr16	5031957	5032357	401	*	4.62555	2.95458	5.37912	-2.08233	2.29109826151231e-06	0.000529187
chr3	50170839	50171239	401	*	4.39637	1.84759	5.2675	-3.05093	2.2917301879411e-06	0.000529187
chr17	1496250	1496650	401	*	3.97205	0	4.95344	-4.91067	2.29832593454672e-06	0.000530115
chr1	156851279	156851679	401	*	4.70418	2.87042	5.48614	-2.25849	2.31730313310628e-06	0.000533843
chr22	27194718	27195118	401	*	4.52281	2.75639	5.29348	-2.17151	2.32188330413595e-06	0.000533843
chr4	3985352	3985752	401	*	4.20208	5.0211	2.11762	2.48917	2.32226077378736e-06	0.000533843
chr1	208221532	208221932	401	*	4.09912	1.3744	4.98565	-3.19478	2.32541465220315e-06	0.000533972
chr12	29287464	29287864	401	*	3.76253	4.66748	0.791326	3.33809	2.33313634928416e-06	0.000534837
chr19	14841989	14842389	401	*	3.01622	4.01622	0	5.25064	2.33437727208802e-06	0.000534837
chr1	178010650	178011050	401	*	3.96383	0	4.94511	-4.90842	2.34087271689639e-06	0.00053573
chr7	153221083	153221483	401	*	3.57205	4.55758	0	5.05096	2.35539305109945e-06	0.000538454
chr18	45636314	45636714	401	*	4.47715	2.70798	5.24829	-2.19843	2.35822173451616e-06	0.000538503
chr19	14045083	14045483	401	*	4.56741	2.63485	5.36487	-2.33435	2.36311253457452e-06	0.000539023
chr16	84395838	84396238	401	*	5.0287	3.58848	5.73488	-1.86043	2.36619189707154e-06	0.000539128
chr16	87619341	87619741	401	*	4.13003	0	5.0965	-4.47324	2.37113001247575e-06	0.000539656
chr12	132673085	132673485	401	*	3.51376	4.49869	0	5.01791	2.37749536229384e-06	0.000540508
chr14	81983275	81983675	401	*	4.31063	2.02638	5.15437	-2.79768	2.38158035175694e-06	0.000540679
chr1	157110154	157110554	401	*	4.96571	3.56764	5.6622	-1.7787	2.38350029682825e-06	0.000540679
chr1	31357002	31357402	401	*	4.10432	0	5.06504	-4.44695	2.38707367117768e-06	0.000540894
chr8	98289451	98289851	401	*	4.00353	1.07479	4.90554	-3.35141	2.39824807898666e-06	0.000542829
chr1	173660095	173660495	401	*	3.31241	0	4.31241	-5.07329	2.41364510363742e-06	0.000545714
chr1	247547767	247548167	401	*	3.36334	0	4.36334	-5.09474	2.42554555438594e-06	0.000547804
chr4	69486252	69486652	401	*	3.05124	4.05124	0	5.26333	2.43130055683446e-06	0.000548502
chr1	29876896	29877296	401	*	4.70931	2.9955	5.47072	-2.10942	2.44391527432538e-06	0.000550745
chr16	84392841	84393241	401	*	4.23581	2.12693	5.05807	-2.56903	2.45822131063545e-06	0.000553195
chr16	78533697	78534097	401	*	3.31074	0	4.31074	-5.07009	2.46015845610526e-06	0.000553195
chr16	87066980	87067380	401	*	4.05389	1.17	4.9527	-3.3797	2.47709228084763e-06	0.000556395
chr1	147781161	147781561	401	*	3.30552	0	4.30552	-5.06504	2.5142834161463e-06	0.00056202
chr22	46620688	46621088	401	*	4.01331	0.393216	4.95341	-3.96278	2.51540567893125e-06	0.00056202
chr1	218222286	218222686	401	*	4.77358	2.99374	5.54655	-2.21965	2.51663886043186e-06	0.00056202
chr10	73496009	73496409	401	*	4.95994	3.53903	5.66173	-1.81686	2.51913964360739e-06	0.00056202
chr5	180335336	180335736	401	*	3.69079	4.61462	0.409405	3.8525	2.519824146538e-06	0.00056202
chr8	10573619	10574019	401	*	4.0157	1.05024	4.92026	-3.37072	2.5213144323402e-06	0.00056202
chr1	205670374	205670774	401	*	5.78211	4.68408	6.39832	-1.48933	2.52235214018007e-06	0.00056202
chr1	224369845	224370245	401	*	4.09021	0.686076	5.0204	-3.7126	2.52489793485439e-06	0.00056202
chr16	85283716	85284116	401	*	5.16119	3.51501	5.91009	-2.06719	2.52669443284657e-06	0.00056202
chr1	238126436	238126836	401	*	3.33109	0	4.33109	-5.07407	2.5310835070572e-06	0.000562389
chr1	151678581	151678981	401	*	3.40763	0	4.40763	-5.11698	2.55676929782128e-06	0.000567484
chr1	226823361	226823761	401	*	4.93861	3.59778	5.62137	-1.7357	2.55991339707657e-06	0.000567571
chr1	160187064	160187464	401	*	4.59251	2.6243	5.39527	-2.41793	2.56369568844368e-06	0.000567798
chr19	15695074	15695474	401	*	3.0525	4.0525	0	5.25307	2.5737364121197e-06	0.000569102
chr3	176041048	176041448	401	*	4.14479	0	5.10661	-4.45961	2.57511063782142e-06	0.000569102
chr14	105673749	105674149	401	*	3.31245	0	4.31245	-5.06338	2.58014959107403e-06	0.000569605
chr5	178256098	178256498	401	*	3.31733	0	4.31733	-5.06899	2.58642648068521e-06	0.000570111
chr16	85126822	85127222	401	*	4.06109	1.36723	4.94507	-3.14738	2.58797851159581e-06	0.000570111
chr16	83987426	83987826	401	*	5.36936	4.23051	5.99778	-1.53098	2.59220940711445e-06	0.000570433
chr1	160037333	160037733	401	*	4.25957	0	5.22434	-4.53425	2.59521161551426e-06	0.000570484
chr8	144805052	144805452	401	*	4.82333	3.07039	5.59166	-2.14746	2.60383474868316e-06	0.000571769
chr11	120771321	120771721	401	*	3.30739	0	4.30739	-5.06101	2.60768328275414e-06	0.000571905
chr8	12341321	12341721	401	*	3.94239	4.82304	1.28766	3.21261	2.61000405571391e-06	0.000571905
chr2	175513855	175514255	401	*	3.5214	0	4.5214	-5.15957	2.61513769950668e-06	0.000572049
chr14	103556916	103557316	401	*	4.16435	1.79416	5.01761	-2.83213	2.61824249662558e-06	0.000572049
chr10	134111553	134111953	401	*	4.34805	2.30724	5.16114	-2.52535	2.61899686346356e-06	0.000572049
chr8	37694695	37695095	401	*	4.09571	1.13863	4.99969	-3.41081	2.62808353123514e-06	0.000573148
chr19	48970572	48970972	401	*	4.12641	1.74358	4.98102	-2.81598	2.63169207768126e-06	0.000573148
chr17	81099621	81100021	401	*	2.9981	3.9981	0	5.22639	2.63237494812869e-06	0.000573148
chr1	117551827	117552227	401	*	3.2986	0	4.2986	-5.05567	2.64014926279582e-06	0.000573866
chr1	22874630	22875030	401	*	4.06565	1.42647	4.94494	-3.13415	2.64124562533829e-06	0.000573866
chr19	50823704	50824104	401	*	4.48699	2.57626	5.28112	-2.32387	2.64412245475058e-06	0.000573886
chr1	223906328	223906728	401	*	3.3156	0	4.3156	-5.06134	2.65089679319963e-06	0.000574751
chr16	87573720	87574120	401	*	4.57462	2.40377	5.40481	-2.63992	2.65972468934402e-06	0.000576058
chr4	48027721	48028121	401	*	3.35978	0	4.35978	-5.07966	2.66801960186101e-06	0.000577248
chr1	226059023	226059423	401	*	4.13356	0	5.09508	-4.44975	2.68433619609446e-06	0.000580169
chr1	244096072	244096472	401	*	3.96561	0.828055	4.88123	-3.58078	2.69118682253502e-06	0.00058104
chr1	201412638	201413038	401	*	4.07253	0	5.03606	-4.42286	2.6971144449501e-06	0.00058171
chr11	68723862	68724262	401	*	4.52426	2.56488	5.32572	-2.37646	2.7053622050861e-06	0.000582878
chr12	128958734	128959134	401	*	3.02898	4.02898	0	5.23369	2.71388845122259e-06	0.000584104
chr1	156837822	156838222	401	*	4.43441	2.59372	5.2175	-2.26509	2.73009668534896e-06	0.000586979
chr16	85732947	85733347	401	*	4.20994	2.11892	5.02984	-2.54679	2.73521099795498e-06	0.000587157
chr22	44780996	44781396	401	*	3.30048	0	4.30048	-5.05166	2.73662204633282e-06	0.000587157
chr9	18896499	18896899	401	*	3.30221	0	4.30221	-5.04861	2.7894321032621e-06	0.000597864
chr7	109223900	109224300	401	*	3.45912	0	4.45912	-5.12093	2.79360259729516e-06	0.000598136
chr10	134202671	134203071	401	*	5.10406	3.81385	5.7741	-1.68646	2.80121963971603e-06	0.000599144
chr20	61922532	61922932	401	*	4.51845	2.55581	5.32039	-2.37209	2.80699339251679e-06	0.000599756
chr14	104648043	104648443	401	*	3.29145	0	4.29145	-5.04394	2.8200655313222e-06	0.000601925
chr22	48109670	48110070	401	*	3.37302	0	4.37302	-5.07665	2.84965683735775e-06	0.000607611
chr1	154996024	154996424	401	*	3.2845	0	4.2845	-5.03712	2.8743432626676e-06	0.000612241
chr17	77889642	77890042	401	*	4.81869	3.26132	5.55007	-1.95869	2.88038685677097e-06	0.000612895
chr1	156059737	156060137	401	*	4.90157	3.55638	5.5854	-1.74027	2.92153790016009e-06	0.000621009
chr1	204761845	204762245	401	*	3.32948	0	4.32948	-5.0526	2.93255029334567e-06	0.000622707
chr9	137326433	137326833	401	*	4.01451	1.14604	4.91219	-3.33761	2.94212378105306e-06	0.000624097
chr19	4516611	4517011	401	*	3.981	1.13863	4.87674	-3.30303	2.95465233086638e-06	0.00062611
chr1	154719220	154719620	401	*	4.91104	2.94217	5.71389	-2.43179	2.99111400280853e-06	0.000632437
chr10	5694794	5695194	401	*	3.28284	0	4.28284	-5.02967	2.9920434564323e-06	0.000632437
chr1	226756394	226756794	401	*	3.32982	0	4.32982	-5.05077	2.99773056688434e-06	0.000632437
chr10	132732948	132733348	401	*	3.85981	4.74087	1.20039	3.15735	2.99997156613425e-06	0.000632437
chr16	87695457	87695857	401	*	3.98905	0.393216	4.92812	-3.93022	3.00124196222877e-06	0.000632437
chr1	4179215	4179615	401	*	2.99681	3.99681	0	5.20634	3.0029352903086e-06	0.000632437
chr1	116496992	116497392	401	*	3.9323	0.748458	4.85065	-3.56025	3.01279301247971e-06	0.000633865
chr22	43792843	43793243	401	*	3.29184	0	4.29184	-5.03463	3.02054760644667e-06	0.000634528
chr16	89708285	89708685	401	*	4.15003	1.63891	5.0176	-3.00018	3.0221028886331e-06	0.000634528
chr2	240506879	240507279	401	*	3.28114	0	4.28114	-5.02658	3.04382792940042e-06	0.000638438
chr16	85514033	85514433	401	*	4.99144	3.5148	5.70573	-1.85301	3.05153294879722e-06	0.000639403
chr7	154899971	154900371	401	*	3.85273	4.72404	1.30206	2.92631	3.05601648951771e-06	0.000639692
chr16	50651090	50651490	401	*	4.33066	1.99579	5.18009	-2.80457	3.07866200784902e-06	0.000643429
chr5	1879602	1880002	401	*	3.89347	0	4.87206	-4.83525	3.08011725581442e-06	0.000643429
chr11	72336908	72337308	401	*	4.07748	0	5.03745	-4.40152	3.08582912954015e-06	0.000643969
chr1	160034702	160035102	401	*	3.35511	0	4.35511	-5.05709	3.10104927467148e-06	0.00064649
chr11	3128601	3129001	401	*	4.13435	1.36723	5.02429	-3.21281	3.11767576863521e-06	0.000648851
chr7	154558779	154559179	401	*	3.17253	4.17253	0	5.2767	3.11867160983715e-06	0.000648851
chr11	64064377	64064777	401	*	4.42938	2.46628	5.23138	-2.38004	3.14297962407923e-06	0.000653248
chr19	15982479	15982879	401	*	2.96013	3.96013	0	5.18259	3.14821011292685e-06	0.000653676
chr11	72374119	72374519	401	*	3.27046	0	4.27046	-5.01715	3.15487436655496e-06	0.000653741
chr14	92338864	92339264	401	*	3.27046	0	4.27046	-5.01715	3.15487436655496e-06	0.000653741
chr16	87857117	87857517	401	*	5.37589	3.9597	6.0766	-1.78938	3.1623623146349e-06	0.000654634
chr10	831124	831524	401	*	3.99528	0.847589	4.91149	-3.59292	3.16762190029472e-06	0.000655065
chr1	153096895	153097295	401	*	4.02043	0	5.00083	-4.89626	3.17477203377654e-06	0.000655515
chr6	52389674	52390074	401	*	3.29014	0	4.29014	-5.02694	3.17672449417316e-06	0.000655515
chr1	156900308	156900708	401	*	3.9415	0	4.92249	-4.85378	3.17934660309895e-06	0.000655515
chr19	5915100	5915500	401	*	3.33516	0	4.33516	-5.04901	3.18350978363287e-06	0.000655717
chr2	89403381	89403781	401	*	3.18	4.18	0	5.27713	3.1949243624177e-06	0.000657411
chr3	50675582	50675982	401	*	3.31976	0	4.31976	-5.04047	3.20551867473612e-06	0.000658932
chr1	230896220	230896620	401	*	4.02669	1.008	4.93481	-3.37391	3.21625934151123e-06	0.000660481
chr1	1561317	1561717	401	*	4.04483	0.686076	4.97274	-3.66466	3.22142684730999e-06	0.000660883
chr2	239763178	239763578	401	*	3.27238	0	4.27238	-5.01445	3.23506422375038e-06	0.000662145
chr10	54016729	54017129	401	*	3.29683	0	4.29683	-5.02964	3.2367462983303e-06	0.000662145
chr10	47057725	47058125	401	*	3.99179	0.686076	4.91693	-3.61689	3.23721827532267e-06	0.000662145
chr22	37897397	37897797	401	*	4.98471	3.5694	5.68521	-1.8152	3.2569904522519e-06	0.000665528
chr1	150116743	150117143	401	*	3.28988	0	4.28988	-5.01883	3.28025688225199e-06	0.000669618
chr11	14280755	14281155	401	*	3.27222	0	4.27222	-5.01004	3.30917972711981e-06	0.000674279
chr4	79979246	79979646	401	*	4.14877	4.9899	1.88725	2.68631	3.30963959020144e-06	0.000674279
chr16	89188655	89189055	401	*	4.49897	2.67076	5.28002	-2.23407	3.31438794442563e-06	0.000674579
chr9	95772965	95773365	401	*	4.41347	2.55896	5.19879	-2.24788	3.34239404120272e-06	0.000679608
chr1	226292318	226292718	401	*	4.33832	2.48803	5.12296	-2.26964	3.34613845211062e-06	0.000679698
chr8	138118172	138118572	401	*	2.97235	3.97235	0	5.17752	3.35132102103211e-06	0.00068008
chr8	8081593	8081993	401	*	3.2737	0	4.2737	-5.00982	3.36312880162538e-06	0.000681275
chr1	202060185	202060585	401	*	3.29373	0	4.29373	-5.02038	3.36440478274379e-06	0.000681275
chr1	159151451	159151851	401	*	4.85706	3.48949	5.54633	-1.75008	3.37336971747185e-06	0.000681275
chr9	137288230	137288630	401	*	3.95923	0.828055	4.87445	-3.56011	3.37585084315898e-06	0.000681275
chr8	139948165	139948565	401	*	3.62724	4.59652	0	4.54625	3.37651189527298e-06	0.000681275
chr16	86081933	86082333	401	*	4.04977	0	5.00896	-4.37744	3.37705482058661e-06	0.000681275
chr19	37477229	37477629	401	*	3.05808	4.05808	0	5.2119	3.40796188210902e-06	0.000686838
chr17	79369663	79370063	401	*	3.44346	0	4.44346	-5.08466	3.41619478225058e-06	0.000687824
chr2	233358556	233358956	401	*	4.90373	3.26621	5.65098	-2.04374	3.4249061532586e-06	0.000688904
chr1	156418199	156418599	401	*	3.28609	0	4.28609	-5.01086	3.43589898808621e-06	0.000690441
chr1	202121540	202121940	401	*	3.27947	0	4.27947	-5.007	3.4562199103992e-06	0.000693848
chr1	151691060	151691460	401	*	3.26662	0	4.26662	-5.00228	3.47285387158177e-06	0.000695839
chr4	380992	381392	401	*	3.63561	4.60506	0	4.54739	3.47289688223681e-06	0.000695839
chr1	156479497	156479897	401	*	4.81632	3.37398	5.52299	-1.83179	3.48059898271026e-06	0.000696705
chr1	204653131	204653531	401	*	4.95638	3.53122	5.65915	-1.80423	3.53259825541265e-06	0.000706235
chr1	203243065	203243465	401	*	5.10651	3.69381	5.80641	-1.81862	3.53506597178662e-06	0.000706235
chr1	236339542	236339942	401	*	3.2545	0	4.2545	-4.99391	3.54875898027278e-06	0.000708283
chr1	153745911	153746311	401	*	3.33843	0	4.33843	-5.03057	3.55323449163003e-06	0.00070849
chr15	67168619	67169019	401	*	3.37384	0	4.37384	-5.05092	3.58663999044407e-06	0.000714459
chr4	1408811	1409211	401	*	4.00591	0.271039	4.95069	-3.94659	3.59695481879652e-06	0.00071578
chr21	46012964	46013364	401	*	4.60653	2.7467	5.3927	-2.29968	3.60021990659988e-06	0.00071578
chr1	232315767	232316167	401	*	5.81568	4.87445	6.38051	-1.32745	3.61514808574971e-06	0.000717403
chr16	84232657	84233057	401	*	3.87009	0	4.84712	-4.79962	3.61535055592341e-06	0.000717403
chr1	223315340	223315740	401	*	4.54573	2.66269	5.33558	-2.2824	3.64176504640658e-06	0.000721949
chr2	176936284	176936684	401	*	4.11801	1.33342	5.00933	-3.20041	3.67362572181165e-06	0.000727307
chr1	4993125	4993525	401	*	3.63969	4.61195	0	4.55591	3.67585358062423e-06	0.000727307
chr10	134066393	134066793	401	*	4.09671	0	5.05932	-4.39923	3.70912066249236e-06	0.000733185
chr2	90109327	90109727	401	*	2.95803	3.95803	0	5.15503	3.73477837294296e-06	0.000737201
chr1	206828668	206829068	401	*	3.26545	0	4.26545	-4.99227	3.73659381805935e-06	0.000737201
chr1	231012878	231013278	401	*	4.12866	0.88588	5.05037	-3.68046	3.75311685287394e-06	0.000739209
chr19	52029166	52029566	401	*	3.03438	4.03438	0	5.18515	3.7539500165484e-06	0.000739209
chr1	5327250	5327650	401	*	4.39488	5.20217	2.39534	2.36715	3.76285906641985e-06	0.000740255
chr1	9903129	9903529	401	*	5.06773	3.67753	5.76238	-1.78998	3.76934293386012e-06	0.000740386
chr16	57940233	57940633	401	*	3.25446	0	4.25446	-4.98646	3.7707122899464e-06	0.000740386
chr16	85250566	85250966	401	*	4.4259	2.11515	5.27265	-2.74563	3.77526398864253e-06	0.000740574
chr16	85451833	85452233	401	*	4.18164	1.49343	5.06514	-3.05863	3.81547659146197e-06	0.00074775
chr1	156985730	156986130	401	*	3.26898	0	4.26898	-4.98747	3.83842528187432e-06	0.000751286
chr1	145705507	145705907	401	*	4.38303	2.40026	5.1879	-2.42076	3.84081369122892e-06	0.000751286
chr1	229004197	229004597	401	*	3.29034	0	4.29034	-4.99807	3.88690801013685e-06	0.000759581
chr17	79412150	79412550	401	*	3.95798	1.13863	4.85199	-3.26119	3.92006651527627e-06	0.000765334
chr11	125105545	125105945	401	*	4.54334	2.8963	5.2924	-2.04914	3.93000628002873e-06	0.000766548
chr1	53553443	53553843	401	*	3.96358	0.686076	4.8872	-3.58043	3.96082499203367e-06	0.000771788
chr19	57071061	57071461	401	*	3.78784	4.69842	0.731334	3.62025	3.96436125955101e-06	0.000771788
chr16	85767861	85768261	401	*	5.68624	4.71713	6.26076	-1.35592	3.96892214511128e-06	0.000771946
chr18	26278598	26278998	401	*	3.67037	4.57174	0.750686	3.36251	3.99427698514198e-06	0.000776145
chr11	28162058	28162458	401	*	3.87817	0	4.85533	-4.78919	4.00917172570281e-06	0.000778305
chr9	116997520	116997920	401	*	3.37876	0	4.37876	-5.03326	4.01779395561867e-06	0.000779244
chr16	81277454	81277854	401	*	4.2499	2.04576	5.0842	-2.59651	4.03067442247297e-06	0.000781007
chr20	60516091	60516491	401	*	3.2762	0	4.2762	-4.9839	4.04702646112817e-06	0.000783438
chr19	57276828	57277228	401	*	2.97088	3.97088	0	5.1488	4.0582031818922e-06	0.000784864
chr1	30726785	30727185	401	*	4.04911	1.29213	4.93824	-3.1296	4.08300210950539e-06	0.00078892
chr20	49212569	49212969	401	*	4.46035	2.63295	5.24127	-2.25602	4.11431348791223e-06	0.000793138
chr16	88747691	88748091	401	*	3.97009	0.808254	4.88715	-3.56145	4.11517664311566e-06	0.000793138
chr19	10331799	10332199	401	*	3.26002	0	4.26002	-4.97685	4.1196452629126e-06	0.000793138
chr1	201377529	201377929	401	*	3.23095	0	4.23095	-4.96102	4.12286436942195e-06	0.000793138
chr19	9474218	9474618	401	*	2.93368	3.93368	0	5.12723	4.12408758909179e-06	0.000793138
chr1	162050190	162050590	401	*	4.01658	0.393216	4.95683	-3.92124	4.13185166730262e-06	0.000793518
chr1	161039386	161039786	401	*	4.34288	2.21343	5.16782	-2.53096	4.13376737090425e-06	0.000793518
chr18	3004554	3004954	401	*	3.41821	0	4.41821	-5.04307	4.14516316864878e-06	0.000794964
chr1	152968910	152969310	401	*	4.00734	0	4.96804	-4.33402	4.15054930861925e-06	0.000795257
chr7	1462672	1463072	401	*	4.48312	2.61097	5.27124	-2.29024	4.17470172993656e-06	0.000799141
chr12	129862973	129863373	401	*	3.42519	4.40916	0	4.89802	4.18263805656855e-06	0.000799917
chr10	75627217	75627617	401	*	5.0792	3.83899	5.73611	-1.61682	4.1994042723925e-06	0.000802378
chr1	201591058	201591458	401	*	3.88086	0	4.85926	-4.78557	4.20558985454938e-06	0.000802816
chr5	177411158	177411558	401	*	3.83819	0	4.81594	-4.76278	4.23178642095795e-06	0.000806602
chr16	87713445	87713845	401	*	3.36883	0	4.36883	-5.02019	4.23326242283437e-06	0.000806602
chr22	37508122	37508522	401	*	3.94104	0.717604	4.86166	-3.55298	4.23726188706872e-06	0.000806602
chr22	47803582	47803982	401	*	3.80598	4.76877	0	4.29285	4.24108915244948e-06	0.000806602
chr1	204111012	204111412	401	*	4.24592	1.94767	5.09127	-2.71677	4.2650290862179e-06	0.000809974
chr1	117882420	117882820	401	*	4.26247	1.85726	5.11943	-2.87545	4.26702892462576e-06	0.000809974
chr2	29234596	29234996	401	*	4.14893	1.97873	4.97904	-2.61382	4.27520410277056e-06	0.000809974
chr13	100731745	100732145	401	*	4.46495	5.18748	2.95009	1.89293	4.27637421488409e-06	0.000809974
chr1	203256809	203257209	401	*	5.48519	4.09168	6.18061	-1.79097	4.27848226531686e-06	0.000809974
chr19	16474304	16474704	401	*	4.07445	1.58247	4.94016	-2.91557	4.28503344329682e-06	0.000810469
chr11	61317700	61318100	401	*	4.62468	2.39093	5.46254	-2.67198	4.30879860980327e-06	0.000812896
chr16	87708823	87709223	401	*	4.83478	3.22715	5.57624	-2.0155	4.30976770087789e-06	0.000812896
chr16	84996866	84997266	401	*	4.31733	2.10656	5.15243	-2.64233	4.31276329715666e-06	0.000812896
chr1	205508342	205508742	401	*	3.25984	0	4.25984	-4.96407	4.31365110473973e-06	0.000812896
chr7	120504653	120505053	401	*	2.93475	3.93475	0	5.11954	4.33137641628032e-06	0.00081549
chr1	239869718	239870118	401	*	4.08471	1.58247	4.95142	-2.9234	4.33749663158493e-06	0.000815897
chr1	151507460	151507860	401	*	3.23281	0	4.23281	-4.95128	4.35023209893292e-06	0.000817546
chr1	4131651	4132051	401	*	2.92344	3.92344	0	5.11421	4.36116822693676e-06	0.000818854
chr3	196245389	196245789	401	*	4.02617	0.470842	4.96347	-3.91133	4.37171339578725e-06	0.000820086
chr16	84548400	84548800	401	*	4.3438	2.01373	5.19269	-2.79912	4.38283783174199e-06	0.000820265
chr11	70549812	70550212	401	*	5.17381	3.91262	5.83629	-1.65353	4.38293483819452e-06	0.000820265
chr3	49705576	49705976	401	*	3.28267	0	4.28267	-4.97915	4.3846105596079e-06	0.000820265
chr5	41786716	41787116	401	*	2.92358	3.92358	0	5.11096	4.44697795700726e-06	0.000830615
chr19	4296447	4296847	401	*	3.95939	0.271039	4.90232	-3.89524	4.44800368557553e-06	0.000830615
chr1	213464187	213464587	401	*	3.27574	0	4.27574	-4.96615	4.45267752238402e-06	0.000830735
chr1	156798156	156798556	401	*	3.23654	0	4.23654	-4.94897	4.4635160142762e-06	0.000832003
chr11	120505154	120505554	401	*	3.2271	0	4.2271	-4.94398	4.49717816954231e-06	0.00083752
chr3	11239650	11240050	401	*	3.3147	0	4.3147	-4.98393	4.53532360903331e-06	0.000843861
chr6	156682729	156683129	401	*	4.09276	0	5.05835	-4.38423	4.55841754417371e-06	0.000847393
chr1	156142314	156142714	401	*	3.25597	0	4.25597	-4.95408	4.56271217354384e-06	0.000847426
chr7	153869416	153869816	401	*	2.98522	3.98522	0	5.13151	4.57479219222792e-06	0.000848008
chr1	161202943	161203343	401	*	3.84389	0	4.82354	-4.75989	4.57557693724043e-06	0.000848008
chr12	131118455	131118855	401	*	4.64973	5.34094	3.27405	1.74779	4.57819853914102e-06	0.000848008
chr17	71384240	71384640	401	*	4.00355	0	4.96362	-4.32213	4.58296364508552e-06	0.000848128
chr2	90243937	90244337	401	*	3.01783	4.01783	0	5.14663	4.60888541602856e-06	0.00085087
chr5	180574011	180574411	401	*	3.01783	4.01783	0	5.14663	4.60888541602856e-06	0.00085087
chr6	91307036	91307436	401	*	2.99955	3.99955	0	5.13539	4.61017289696551e-06	0.00085087
chr1	204847498	204847898	401	*	3.42939	0	4.42939	-5.03063	4.62404044779179e-06	0.000852666
chr12	128750204	128750604	401	*	3.60515	4.57673	0	4.50791	4.70508604664655e-06	0.000865566
chr1	16425251	16425651	401	*	4.37827	2.59643	5.15159	-2.17839	4.70533077218476e-06	0.000865566
chr19	55392433	55392833	401	*	2.974	3.974	0	5.12481	4.70660834664165e-06	0.000865566
chr1	153479256	153479656	401	*	3.2645	0	4.2645	-4.95603	4.72119597812707e-06	0.000867474
chr1	228546624	228547024	401	*	4.74842	3.37734	5.43852	-1.75191	4.75419823778579e-06	0.00087276
chr8	2479758	2480158	401	*	2.98521	3.98521	0	5.12617	4.77776858710609e-06	0.000876306
chr4	3955122	3955522	401	*	4.01636	4.81477	2.07746	2.37921	4.82471647733625e-06	0.000884129
chr20	61629112	61629512	401	*	4.53603	2.96356	5.27048	-1.9572	4.83918026261018e-06	0.000885992
chr20	54792618	54793018	401	*	3.58956	4.56083	0	4.49369	4.84751619021963e-06	0.00088673
chr12	128752432	128752832	401	*	2.97074	3.97074	0	5.11822	4.85447782844122e-06	0.000887215
chr1	155999523	155999923	401	*	4.10162	0	5.06436	-4.36987	4.87767461784917e-06	0.000890664
chr16	85799111	85799511	401	*	4.0062	1.17726	4.90094	-3.27689	4.89789121911371e-06	0.000893564
chr17	78485759	78486159	401	*	3.21626	0	4.21626	-4.92478	4.90641864387597e-06	0.000894327
chr19	47840073	47840473	401	*	3.30065	0	4.30065	-4.96254	4.91227736277364e-06	0.000894603
chr17	72862108	72862508	401	*	3.21448	0	4.21448	-4.92284	4.94360541919232e-06	0.000899315
chr1	16364940	16365340	401	*	3.24228	0	4.24228	-4.93902	4.94687859381601e-06	0.000899315
chr9	110235050	110235450	401	*	3.86527	4.7569	1.07675	3.2793	4.95137432673544e-06	0.000899338
chr1	5127173	5127573	401	*	3.58671	4.49414	0.578488	3.32653	4.95690805244179e-06	0.00089955
chr1	206328868	206329268	401	*	3.23285	0	4.23285	-4.92957	4.97627645346243e-06	0.00090227
chr20	61471457	61471857	401	*	3.21255	0	4.21255	-4.92407	4.99915033731819e-06	0.00090562
chr16	86417037	86417437	401	*	4.11993	1.92083	4.95361	-2.59495	5.00671393506391e-06	0.000906193
chr3	132599221	132599621	401	*	2.91449	3.91449	0	5.08684	5.02188060253038e-06	0.00090814
chr8	139594426	139594826	401	*	2.94279	3.94279	0	5.09691	5.03000248780131e-06	0.000908241
chr7	124862522	124862922	401	*	3.02729	4.02729	0	5.13451	5.03125411987575e-06	0.000908241
chr2	242801254	242801654	401	*	5.32953	3.91573	6.02968	-1.80165	5.03846943852235e-06	0.000908747
chr1	226757696	226758096	401	*	3.83353	0	4.81303	-4.73761	5.05886263541423e-06	0.000911101
chr1	2097029	2097429	401	*	3.88877	0.445428	4.82088	-3.80304	5.06422675930106e-06	0.000911101
chr2	188427021	188427421	401	*	3.33569	0	4.33569	-4.97481	5.06479299253075e-06	0.000911101
chr16	89775739	89776139	401	*	5.60141	4.30017	6.27426	-1.69336	5.06935633496639e-06	0.000911126
chr1	214495200	214495600	401	*	3.29987	0	4.29987	-4.95638	5.10614114015148e-06	0.000916937
chr1	226632618	226633018	401	*	4.40669	2.24623	5.23558	-2.57261	5.12355352360958e-06	0.000918638
chr22	43824174	43824574	401	*	3.9493	0.88588	4.86032	-3.50789	5.12453307560822e-06	0.000918638
chr16	89634640	89635040	401	*	4.0807	1.75397	4.92922	-2.73108	5.13796642665256e-06	0.000920246
chr2	89442007	89442407	401	*	3.00377	4.00377	0	5.11768	5.14467441875358e-06	0.000920646
chr10	113799466	113799866	401	*	3.11231	4.11231	0	5.16349	5.17141347891684e-06	0.000923068
chr1	202569421	202569821	401	*	3.19768	0	4.19768	-4.90874	5.17377781821322e-06	0.000923068
chr1	203184919	203185319	401	*	4.33489	2.2964	5.14766	-2.47632	5.17590710678009e-06	0.000923068
chr4	1399137	1399537	401	*	3.20542	0	4.20542	-4.9143	5.17613161378894e-06	0.000923068
chr16	87590301	87590701	401	*	3.87294	0	4.85001	-4.75873	5.1842318075429e-06	0.000923213
chr7	128500080	128500480	401	*	4.58237	2.52698	5.39747	-2.48162	5.18987708292013e-06	0.000923213
chr17	74681509	74681909	401	*	3.3008	0	4.3008	-4.95471	5.19313415747789e-06	0.000923213
chr1	197892213	197892613	401	*	4.60536	2.92847	5.36003	-2.09056	5.19487457996719e-06	0.000923213
chr16	77903915	77904315	401	*	4.11399	1.93002	4.94581	-2.58677	5.20744426885068e-06	0.000924649
chr1	201680176	201680576	401	*	3.95836	0.271039	4.90125	-3.88447	5.21285210713181e-06	0.000924812
chr16	85191761	85192161	401	*	5.16447	3.73976	5.86713	-1.79577	5.2498515557453e-06	0.000930575
chr16	81253696	81254096	401	*	3.29386	0	4.29386	-4.94923	5.27622927607968e-06	0.000934446
chr15	78101329	78101729	401	*	3.20547	0	4.20547	-4.90975	5.28551433432941e-06	0.000935286
chr9	138284588	138284988	401	*	3.80519	0	4.78428	-4.7178	5.29401218661946e-06	0.000935986
chr3	50415841	50416241	401	*	3.94819	1.07479	4.84623	-3.24768	5.30321094498298e-06	0.000936593
chr19	39056148	39056548	401	*	3.55866	4.51743	0	4.4198	5.30832028827966e-06	0.000936593
chr1	117138444	117138844	401	*	3.79373	0	4.77266	-4.70883	5.31553359905643e-06	0.000936593
chr12	5087975	5088375	401	*	4.18355	1.81819	5.0363	-2.80585	5.31563617563793e-06	0.000936593
chr11	1579943	1580343	401	*	5.77764	4.68653	6.39174	-1.45898	5.34038524844751e-06	0.00094015
chr16	88070022	88070422	401	*	3.20309	0	4.20309	-4.90586	5.34826256396636e-06	0.000940732
chr16	87575016	87575416	401	*	3.98668	0.88588	4.90004	-3.53751	5.35754928281825e-06	0.000941562
chr4	1754171	1754571	401	*	4.83856	3.39695	5.54506	-1.82988	5.37489795064787e-06	0.000943806
chr8	143375104	143375504	401	*	3.25131	0	4.25131	-4.92677	5.39421332753534e-06	0.00094639
chr3	84122539	84122939	401	*	3.27044	0	4.27044	-4.932	5.42303078645749e-06	0.000948848
chr11	118550100	118550500	401	*	3.9768	0.686076	4.90114	-3.56499	5.42509045801232e-06	0.000948848
chr1	5047285	5047685	401	*	2.95157	3.95157	0	5.08676	5.42530285034067e-06	0.000948848
chr1	212845029	212845429	401	*	4.86291	3.20789	5.61349	-2.0159	5.42664855125301e-06	0.000948848
chr1	201264094	201264494	401	*	3.43235	0	4.43235	-5.01001	5.4670768907265e-06	0.000955106
chr9	139846182	139846582	401	*	3.96173	0.847589	4.87592	-3.52261	5.49681451545765e-06	0.000959488
chr20	3655456	3655856	401	*	4.05448	1.56451	4.91999	-2.88413	5.52049147924988e-06	0.000962805
chr16	1121067	1121467	401	*	4.57818	2.66048	5.37338	-2.34836	5.54207791159079e-06	0.000964952
chr6	169008503	169008903	401	*	4.85049	3.41015	5.5567	-1.82756	5.5421752916222e-06	0.000964952
chr1	201153931	201154331	401	*	3.89091	0.470842	4.82189	-3.79315	5.60633081661758e-06	0.000975298
chr1	159765281	159765681	401	*	3.1847	0	4.1847	-4.89107	5.6322130501782e-06	0.000978974
chr16	89976308	89976708	401	*	4.85261	3.53282	5.53014	-1.68269	5.63894682188902e-06	0.000979318
chr16	84910326	84910726	401	*	3.9151	0.778665	4.83065	-3.48999	5.65382935459259e-06	0.000981075
chr17	79158592	79158992	401	*	3.23306	0	4.23306	-4.90913	5.66057810350239e-06	0.000981419
chr1	183339308	183339708	401	*	3.93252	0.808254	4.84733	-3.50108	5.67541764233084e-06	0.000983165
chr4	27682957	27683357	401	*	3.18844	0	4.18844	-4.88744	5.72583119040615e-06	0.000991064
chr17	42388695	42389095	401	*	4.73299	3.09703	5.47994	-2.00213	5.74544981028502e-06	0.000993625
chr16	86234782	86235182	401	*	3.89573	0.470842	4.82695	-3.795	5.75829363368791e-06	0.000994533
chr22	30826009	30826409	401	*	4.46777	2.52941	5.2661	-2.29729	5.76049377058908e-06	0.000994533
chr1	228127072	228127472	401	*	3.21471	0	4.21471	-4.90312	5.76518620216115e-06	0.000994533
chr20	614933	615333	401	*	4.74597	3.29949	5.45357	-1.81327	5.77154735681114e-06	0.000994797
chr1	4713636	4714036	401	*	4.15273	4.97057	2.07706	2.41662	5.79522215719752e-06	0.000997566
chr1	154171730	154172130	401	*	4.11008	1.40645	4.99487	-3.12464	5.79729627994585e-06	0.000997566
chr16	85684926	85685326	401	*	4.85831	2.9467	5.65258	-2.34388	5.82154021182628e-06	0.0010009
chr17	39910437	39910837	401	*	3.1957	0	4.1957	-4.88775	5.82708323260457e-06	0.00100102
chr9	17614767	17615167	401	*	3.18067	0	4.18067	-4.88222	5.84609771458273e-06	0.00100345
chr13	75744621	75745021	401	*	3.00261	4.00261	0	5.0926	5.88659776201555e-06	0.00100956
chr20	43353323	43353723	401	*	4.64022	3.17289	5.35246	-1.83456	5.90790415232154e-06	0.00101232
chr1	214188170	214188570	401	*	3.22378	0	4.22378	-4.9038	5.9125434563905e-06	0.00101232
chr8	10850881	10851281	401	*	4.06099	1.76909	4.90562	-2.69418	5.92880839936924e-06	0.00101409
chr11	1892281	1892681	401	*	3.17334	0	4.17334	-4.87669	5.93268364515609e-06	0.00101409
chr2	207090169	207090569	401	*	3.1791	0	4.1791	-4.87664	5.97340231157367e-06	0.00101925
chr9	116887685	116888085	401	*	3.19751	0	4.19751	-4.88441	5.97621496818355e-06	0.00101925
chr16	89375294	89375694	401	*	4.20019	1.88406	5.04754	-2.67925	5.97774159008102e-06	0.00101925
chr4	9456764	9457164	401	*	3.56142	4.48252	0.329393	3.69764	6.00023829332289e-06	0.00102144
chr1	178611239	178611639	401	*	4.082	1.76909	4.92899	-2.70776	6.00223304253938e-06	0.00102144
chr9	100168486	100168886	401	*	3.20563	0	4.20563	-4.89029	6.00548563435746e-06	0.00102144
chr13	113622603	113623003	401	*	3.88933	0.271039	4.82936	-3.8176	6.03568927246413e-06	0.0010253
chr1	179793461	179793861	401	*	3.17338	0	4.17338	-4.87237	6.04352701659632e-06	0.0010253
chr16	85193982	85194382	401	*	4.6828	3.11086	5.41715	-1.94129	6.04566937271005e-06	0.0010253
chr5	1133553	1133953	401	*	3.8924	0.407267	4.8265	-3.79345	6.04807499450446e-06	0.0010253
chr10	47001266	47001666	401	*	4.28095	2.2579	5.09157	-2.43222	6.05806062213253e-06	0.00102615
chr1	159143134	159143534	401	*	4.78962	3.20434	5.52665	-1.93644	6.0839462641089e-06	0.0010296
chr1	22919712	22920112	401	*	3.24237	0	4.24237	-4.90314	6.08846165941677e-06	0.0010296
chr10	132863899	132864299	401	*	3.41045	4.38774	0	4.83226	6.10237500487718e-06	0.00103111
chr16	81786062	81786462	401	*	4.43359	2.55417	5.22286	-2.30728	6.1350851584559e-06	0.00103512
chr16	85243139	85243539	401	*	4.68501	3.24841	5.39038	-1.80453	6.1361648424055e-06	0.00103512
chr12	130747708	130748108	401	*	2.87883	3.87883	0	5.03519	6.14474844683691e-06	0.00103521
chr12	132832230	132832630	401	*	3.09268	4.09268	0	5.12367	6.14673301861388e-06	0.00103521
chr1	5079418	5079818	401	*	3.40558	4.38774	0	4.83053	6.16795529315479e-06	0.00103793
chr11	61456213	61456613	401	*	3.24592	0	4.24592	-4.90078	6.19090625680535e-06	0.00104081
chr12	128807369	128807769	401	*	3.01029	4.01029	0	5.08565	6.19514942913369e-06	0.00104081
chr19	57458513	57458913	401	*	2.87072	3.87072	0	5.03011	6.2158749053735e-06	0.00104344
chr17	44231394	44231794	401	*	4.96105	3.69851	5.62388	-1.62898	6.23805757858238e-06	0.00104541
chr16	70610783	70611183	401	*	3.24401	0	4.24401	-4.89738	6.24921075678244e-06	0.00104541
chr1	159906580	159906980	401	*	6.23659	5.22337	6.82593	-1.38066	6.25466963830427e-06	0.00104541
chr17	75870264	75870664	401	*	3.95497	1.09127	4.8523	-3.24199	6.26187413622415e-06	0.00104541
chr16	84034500	84034900	401	*	4.38494	2.03492	5.23603	-2.80805	6.26201668021433e-06	0.00104541
chr1	207978370	207978770	401	*	3.17513	0	4.17513	-4.86979	6.26324812518117e-06	0.00104541
chr12	132850679	132851079	401	*	2.87311	3.87311	0	5.02949	6.26537755027134e-06	0.00104541
chr22	37783582	37783982	401	*	3.96145	0	4.91802	-4.24902	6.26820425207866e-06	0.00104541
chr1	236650173	236650573	401	*	4.46523	2.53905	5.26173	-2.34372	6.31094192821797e-06	0.00105169
chr1	6033982	6034382	401	*	3.16188	0	4.16188	-4.85916	6.3624716924199e-06	0.0010594
chr7	158984999	158985399	401	*	2.92988	3.92988	0	5.05175	6.36750364886281e-06	0.0010594
chr16	89018916	89019316	401	*	3.19628	0	4.19628	-4.87364	6.39403947539077e-06	0.0010621
chr2	74641468	74641868	401	*	3.19628	0	4.19628	-4.87364	6.39403947539077e-06	0.0010621
chr8	77219375	77219775	401	*	3.64493	4.56783	0.380625	3.56215	6.41739308711514e-06	0.00106412
chr16	79769646	79770046	401	*	4.39391	2.39674	5.20086	-2.40808	6.41776108641111e-06	0.00106412
chr22	37439823	37440223	401	*	4.20326	2.09076	5.02599	-2.49906	6.42171972966384e-06	0.00106412
chr7	150639347	150639747	401	*	4.43851	2.61061	5.21951	-2.22106	6.42988418421025e-06	0.00106462
chr15	22384061	22384461	401	*	2.90053	3.90053	0	5.03625	6.45894363772551e-06	0.00106857
chr3	127350783	127351183	401	*	3.24782	0	4.24782	-4.89494	6.4763725640457e-06	0.00107059
chr16	86797213	86797613	401	*	4.07224	1.63822	4.93217	-2.86996	6.48466563299204e-06	0.0010711
chr16	89233847	89234247	401	*	5.17235	3.93431	5.82867	-1.59437	6.49138897182302e-06	0.00107135
chr16	79198286	79198686	401	*	3.23145	0	4.23145	-4.88602	6.51898097842918e-06	0.00107438
chr1	201258664	201259064	401	*	4.31294	2.23538	5.13105	-2.46701	6.52699685063312e-06	0.00107438
chr1	233215414	233215814	401	*	3.18683	0	4.18683	-4.86507	6.5279981399865e-06	0.00107438
chr1	67521717	67522117	401	*	2.89879	3.89879	0	5.03096	6.53058188755273e-06	0.00107438
chr12	234887	235287	401	*	3.94815	0	4.90431	-4.23555	6.53599250131085e-06	0.00107441
chr16	85292120	85292520	401	*	5.66596	4.57184	6.28098	-1.47277	6.54831502494308e-06	0.00107517
chr10	104375773	104376173	401	*	3.30969	0	4.30969	-4.92122	6.55105003677665e-06	0.00107517
chr7	6944735	6945135	401	*	3.19994	0	4.19994	-4.86964	6.56210796558085e-06	0.00107613
chr17	41437140	41437540	401	*	3.8787	4.78643	0.866052	3.35014	6.5763059869246e-06	0.0010776
chr19	18773836	18774236	401	*	4.09503	1.63891	4.9572	-2.89752	6.59144815269377e-06	0.00107922
chr11	60640778	60641178	401	*	3.88972	0.470842	4.82064	-3.77347	6.60529493277288e-06	0.00108063
chr20	60389978	60390378	401	*	3.22759	0	4.22759	-4.87879	6.65551844088974e-06	0.00108793
chr22	22080916	22081316	401	*	4.47244	2.74878	5.23561	-2.07897	6.66046716732833e-06	0.00108793
chr9	136008755	136009155	401	*	4.8187	3.1633	5.56935	-2.01857	6.67517363629826e-06	0.00108947
chr1	246356847	246357247	401	*	3.18126	0	4.18126	-4.86121	6.68136684008693e-06	0.00108961
chr1	204452888	204453288	401	*	3.16596	0	4.16596	-4.85355	6.69054789034392e-06	0.00108991
chr15	88669737	88670137	401	*	2.8916	3.8916	0	5.02379	6.69378944453301e-06	0.00108991
chr14	77653732	77654132	401	*	4.51078	2.77628	5.27589	-2.1072	6.70466364996018e-06	0.00109082
chr9	133313928	133314328	401	*	4.05131	1.27104	4.94229	-3.10649	6.71473962738812e-06	0.0010916
chr9	138265844	138266244	401	*	3.94517	0.847589	4.85834	-3.49309	6.72777351800919e-06	0.00109285
chr16	88349294	88349694	401	*	4.42402	2.69186	5.18871	-2.1081	6.74187816382498e-06	0.00109404
chr11	46286629	46287029	401	*	3.98531	1.44543	4.85561	-2.99239	6.75280693953139e-06	0.00109404
chr1	155018676	155019076	401	*	3.90609	0.393216	4.84148	-3.79569	6.75457420698686e-06	0.00109404
chr9	138161770	138162170	401	*	3.20554	0	4.20554	-4.87259	6.75634467040688e-06	0.00109404
chr18	43338385	43338785	401	*	3.26511	0	4.26511	-4.89154	6.77606336259639e-06	0.00109596
chr1	201096230	201096630	401	*	4.57764	2.75607	5.3576	-2.18655	6.77880536414252e-06	0.00109596
chr7	962675	963075	401	*	3.86772	0.838463	4.77654	-3.42388	6.79908846153769e-06	0.00109838
chr19	36440120	36440520	401	*	3.15236	0	4.15236	-4.84381	6.80921690295717e-06	0.00109915
chr16	85339837	85340237	401	*	4.40166	2.58793	5.18033	-2.18947	6.81577381038738e-06	0.00109935
chr20	31864284	31864684	401	*	4.66832	2.76364	5.46153	-2.27705	6.83055607460391e-06	0.00110087
chr1	191840305	191840705	401	*	3.95746	1.3744	4.83175	-2.98639	6.83757886762784e-06	0.00110101
chr1	180902122	180902522	401	*	3.19756	0	4.19756	-4.86059	6.84210179503071e-06	0.00110101
chr3	123102206	123102606	401	*	4.76925	3.3545	5.46963	-1.80128	6.84956422319929e-06	0.00110135
chr11	2813519	2813919	401	*	3.74746	0	4.72569	-4.65059	6.90989972783548e-06	0.00111018
chr4	6346944	6347344	401	*	3.27048	0	4.27048	-4.88926	6.95399299247174e-06	0.0011164
chr16	85130455	85130855	401	*	3.19075	0	4.19075	-4.85902	6.96669004982184e-06	0.00111756
chr17	27904882	27905282	401	*	3.1748	0	4.1748	-4.84854	6.99904917199118e-06	0.00112188
chr16	84394081	84394481	401	*	3.15444	0	4.15444	-4.83921	7.0274918626903e-06	0.00112556
chr1	156905550	156905950	401	*	5.02244	3.64528	5.714	-1.73992	7.03967159015885e-06	0.00112652
chr21	46256992	46257392	401	*	3.16591	0	4.16591	-4.84594	7.04441769742828e-06	0.00112652
chr16	87913687	87914087	401	*	4.38021	2.38028	5.18755	-2.39103	7.0555136573265e-06	0.00112742
chr16	84383931	84384331	401	*	3.2639	0	4.2639	-4.88523	7.07578864711787e-06	0.00112978
chr1	204006436	204006836	401	*	5.06281	3.82112	5.7201	-1.62232	7.09347176346014e-06	0.00113173
chr2	239475744	239476144	401	*	3.86008	0.866861	4.76651	-3.41035	7.10543268051878e-06	0.00113242
chr3	13163809	13164209	401	*	3.15418	0	4.15418	-4.83843	7.11095636828612e-06	0.00113242
chr11	60776828	60777228	401	*	3.25666	0	4.25666	-4.88796	7.11431054843063e-06	0.00113242
chr1	3634414	3634814	401	*	4.42704	2.56451	5.21364	-2.22709	7.12577957265628e-06	0.00113337
chr2	38100186	38100586	401	*	3.15054	0	4.15054	-4.83256	7.18452415946206e-06	0.00114183
chr5	172669739	172670139	401	*	3.77622	0	4.75299	-4.6532	7.24257343403096e-06	0.00114949
chr16	86325768	86326168	401	*	3.2131	0	4.2131	-4.85912	7.24386611534818e-06	0.00114949
chr8	49782098	49782498	401	*	3.14471	0	4.14471	-4.82804	7.27411569660267e-06	0.0011534
chr7	2145550	2145950	401	*	4.23547	2.24323	5.04172	-2.37639	7.33227472971687e-06	0.00116173
chr1	201244804	201245204	401	*	3.79844	0	4.77556	-4.66017	7.35393372385123e-06	0.00116339
chr7	66004281	66004681	401	*	4.08681	1.30632	4.97781	-3.11621	7.36197897292795e-06	0.00116339
chr1	244952616	244953016	401	*	3.84339	0.748458	4.7564	-3.41289	7.3641819520182e-06	0.00116339
chr10	134260440	134260840	401	*	5.30773	4.21579	5.92208	-1.45782	7.3685707107179e-06	0.00116339
chr11	17519712	17520112	401	*	3.99755	1.61632	4.85199	-2.79073	7.37099558197398e-06	0.00116339
chr19	38626086	38626486	401	*	4.74627	3.3724	5.43704	-1.7339	7.41109504443483e-06	0.00116883
chr16	89497980	89498380	401	*	5.76533	4.76276	6.35115	-1.36704	7.42706823537739e-06	0.00116972
chr1	243677647	243678047	401	*	3.16364	0	4.16364	-4.83585	7.43045863650907e-06	0.00116972
chr1	23534514	23534914	401	*	3.16991	0	4.16991	-4.83573	7.43378299744941e-06	0.00116972
chr12	128270477	128270877	401	*	2.96042	3.96042	0	5.02736	7.53888102554973e-06	0.00118535
chr1	208200306	208200706	401	*	3.15411	0	4.15411	-4.82403	7.56094836359415e-06	0.00118791
chr1	203410663	203411063	401	*	3.16176	0	4.16176	-4.82689	7.57429023692278e-06	0.00118836
chr19	15813599	15813999	401	*	2.94434	3.94434	0	5.02288	7.57532305115718e-06	0.00118836
chr5	171233467	171233867	401	*	3.72545	0	4.70335	-4.62066	7.58932790919383e-06	0.00118965
chr4	9125538	9125938	401	*	2.86002	3.86002	0	4.9876	7.61466129613329e-06	0.00119271
chr1	157062588	157062988	401	*	3.93157	0	4.89303	-4.22443	7.6298653388827e-06	0.00119319
chr1	223567117	223567517	401	*	3.1776	0	4.1776	-4.83648	7.63266888241709e-06	0.00119319
chr8	139888839	139889239	401	*	2.90689	3.90689	0	5.00356	7.63513072888641e-06	0.00119319
chr22	27956041	27956441	401	*	3.28177	0	4.28177	-4.8804	7.64740563691958e-06	0.00119421
chr16	79203581	79203981	401	*	5.23526	4.09498	5.8641	-1.49488	7.658083952356e-06	0.00119497
chr22	21343300	21343700	401	*	3.16221	0	4.16221	-4.82909	7.68592815673614e-06	0.00119841
chr1	160841117	160841517	401	*	4.23622	1.9651	5.07846	-2.67088	7.70183882024613e-06	0.00119998
chr4	3785330	3785730	401	*	3.82307	0.407267	4.75384	-3.7223	7.73734735654946e-06	0.0012046
chr2	239958044	239958444	401	*	3.16361	0	4.16361	-4.82372	7.74641525733093e-06	0.00120507
chr1	244109999	244110399	401	*	4.54719	2.78912	5.31642	-2.12354	7.76132394780102e-06	0.00120507
chr2	238520311	238520711	401	*	3.1615	0	4.1615	-4.82373	7.76446035754733e-06	0.00120507
chr20	62104515	62104915	401	*	4.45715	2.65976	5.23309	-2.15083	7.76792834730531e-06	0.00120507
chr17	4689314	4689714	401	*	4.4406	2.78643	5.19102	-2.02074	7.76964921610334e-06	0.00120507
chr14	74681069	74681469	401	*	4.31361	2.50946	5.09068	-2.19528	7.78926697479218e-06	0.00120721
chr4	1409675	1410075	401	*	3.17936	0	4.17936	-4.82948	7.82069472091658e-06	0.00121117
chr3	77240360	77240760	401	*	3.78678	4.66546	1.15468	3.03918	7.84304567440973e-06	0.00121372
chr7	6970671	6971071	401	*	3.14476	0	4.14476	-4.81273	7.88167277263832e-06	0.00121878
chr3	183045697	183046097	401	*	3.15783	0	4.15783	-4.81796	7.89632791205194e-06	0.00122013
chr22	49768570	49768970	401	*	4.96176	3.7581	5.60868	-1.57232	7.90811569925068e-06	0.00122103
chr3	195937989	195938389	401	*	4.16684	2.00044	4.99647	-2.58543	7.93001455900371e-06	0.00122287
chr17	78833850	78834250	401	*	5.60871	4.56054	6.20938	-1.40668	7.93187350746838e-06	0.00122287
chr2	239305962	239306362	401	*	3.2074	0	4.2074	-4.83806	7.95223564905788e-06	0.00122509
chr11	1986208	1986608	401	*	4.62866	2.89439	5.39372	-2.11357	7.95990554101245e-06	0.00122527
chr1	171275259	171275659	401	*	4.39808	2.31428	5.21702	-2.50357	7.96529835638423e-06	0.00122527
chr1	245294300	245294700	401	*	3.37526	0	4.37526	-4.91052	7.98268444261039e-06	0.00122625
chr20	54211721	54212121	401	*	2.90425	3.90425	0	4.99596	7.98359505430074e-06	0.00122625
chr1	233746919	233747319	401	*	3.13465	0	4.13465	-4.80742	7.99803123939505e-06	0.00122664
chr9	137164470	137164870	401	*	3.13465	0	4.13465	-4.80742	7.99803123939505e-06	0.00122664
chr1	3827983	3828383	401	*	4.19662	5.07899	1.52184	2.97838	8.01500350294093e-06	0.00122833
chr22	44743623	44744023	401	*	3.20399	0	4.20399	-4.83928	8.06372652077435e-06	0.00123453
chr1	204918232	204918632	401	*	3.12919	0	4.12919	-4.80333	8.0747380186994e-06	0.00123453
chr16	84346848	84347248	401	*	3.12712	0	4.12712	-4.80123	8.07565084591649e-06	0.00123453
chr1	227062577	227062977	401	*	4.21662	2.23236	5.02172	-2.36111	8.07942098379037e-06	0.00123453
chr8	143458137	143458537	401	*	4.20408	2.16222	5.01732	-2.46023	8.08749600362275e-06	0.00123484
chr14	100621595	100621995	401	*	4.28573	2.26814	5.09558	-2.40655	8.0980873518269e-06	0.00123555
chr1	153264785	153265185	401	*	4.2353	2.17726	5.05076	-2.4821	8.12233061345463e-06	0.00123833
chr19	36497961	36498361	401	*	3.13907	0	4.13907	-4.80564	8.14937497522839e-06	0.00124153
chr1	156902921	156903321	401	*	5.23524	4.15678	5.84544	-1.44471	8.16745760075597e-06	0.00124263
chr19	15980500	15980900	401	*	3.6306	4.55272	0.380625	3.5271	8.16865977772308e-06	0.00124263
chr3	52538100	52538500	401	*	3.92939	0.88588	4.83913	-3.44813	8.23988753211286e-06	0.00125254
chr1	4545277	4545677	401	*	2.83295	3.83295	0	4.95931	8.25668108864072e-06	0.00125417
chr8	118914849	118915249	401	*	4.1998	2.00452	5.03301	-2.60818	8.27208206404018e-06	0.00125558
chr14	104560786	104561186	401	*	4.19161	2.24668	4.99093	-2.32393	8.28153807928628e-06	0.00125609
chr10	79190805	79191205	401	*	3.14872	0	4.14872	-4.80524	8.29224905885148e-06	0.00125676
chr1	174842219	174842619	401	*	5.22905	4.02213	5.87688	-1.55916	8.29812347846104e-06	0.00125676
chr19	38708135	38708535	401	*	4.13137	1.92515	4.96592	-2.57504	8.31812150473919e-06	0.00125886
chr12	130395728	130396128	401	*	3.85287	4.72553	1.28766	3.03928	8.36288719751555e-06	0.001264
chr10	134649613	134650013	401	*	3.84904	0.419558	4.78048	-3.72545	8.36437132541946e-06	0.001264
chr17	47939817	47940217	401	*	5.07101	3.87883	5.71473	-1.54969	8.38505130009267e-06	0.00126606
chr16	85272158	85272558	401	*	5.29316	4.08815	5.94046	-1.56518	8.39025974794386e-06	0.00126606
chr1	202095720	202096120	401	*	3.9482	0.808254	4.86396	-3.47483	8.40613374379894e-06	0.00126752
chr1	205395561	205395961	401	*	3.21299	0	4.21299	-4.82944	8.44200111786427e-06	0.001272
chr16	81244783	81245183	401	*	3.17854	0	4.17854	-4.8191	8.48356597515755e-06	0.00127677
chr16	89000680	89001080	401	*	3.16432	0	4.16432	-4.81078	8.486036458418e-06	0.00127677
chr16	86744277	86744677	401	*	4.26567	1.89789	5.11867	-2.71643	8.56675093790326e-06	0.00128797
chr1	206733247	206733647	401	*	4.8405	3.38405	5.55033	-1.82798	8.5846474660985e-06	0.00128972
chr1	230448694	230449094	401	*	3.11737	0	4.11737	-4.78558	8.61516342544821e-06	0.00129336
chr22	39256559	39256959	401	*	5.54768	4.55211	6.13117	-1.36048	8.63885593591846e-06	0.00129594
chr2	239071795	239072195	401	*	3.85304	0.866861	4.75901	-3.38885	8.65018275294354e-06	0.00129594
chr7	143012943	143013343	401	*	3.13496	0	4.13496	-4.79063	8.65702390862354e-06	0.00129594
chr5	149249025	149249425	401	*	4.71541	3.30843	5.41398	-1.76161	8.65751196394458e-06	0.00129594
chr5	149646492	149646892	401	*	4.20909	2.28972	5.00455	-2.31948	8.66529749444503e-06	0.00129616
chr10	125430765	125431165	401	*	3.14855	0	4.14855	-4.79517	8.70585703140113e-06	0.00130129
chr16	81507643	81508043	401	*	4.11538	1.85726	4.95612	-2.6884	8.77707064117143e-06	0.00131098
chr13	92817184	92817584	401	*	2.85407	3.85407	0	4.95424	8.88611585620231e-06	0.00132555
chr4	3252167	3252567	401	*	4.66535	3.23954	5.36826	-1.78317	8.88748856554531e-06	0.00132555
chr1	231014699	231015099	401	*	4.02963	1.4394	4.90458	-3.01759	8.90003262736482e-06	0.00132646
chr1	210825725	210826125	401	*	3.22049	0	4.22049	-4.8233	8.91476997746186e-06	0.00132769
chr11	61451292	61451692	401	*	4.18108	1.83785	5.03142	-2.75618	8.95588213182685e-06	0.00133195
chr1	218948892	218949292	401	*	3.14108	0	4.14108	-4.79152	8.95630446715344e-06	0.00133195
chr6	88193266	88193666	401	*	3.17147	0	4.17147	-4.7985	8.99911156383461e-06	0.00133735
chr1	145414613	145415013	401	*	4.58669	2.94767	5.33423	-1.99286	9.02319400722376e-06	0.00133784
chr7	98383544	98383944	401	*	4.22081	2.20635	5.03022	-2.36869	9.03237574470817e-06	0.00133784
chr3	50456114	50456514	401	*	3.8018	0.312925	4.73607	-3.6986	9.03756621787726e-06	0.00133784
chr10	133113007	133113407	401	*	2.88844	3.88844	0	4.96252	9.03768469940003e-06	0.00133784
chr16	596956	597356	401	*	3.12322	0	4.12322	-4.78159	9.03941911661241e-06	0.00133784
chr1	207071813	207072213	401	*	3.11337	0	4.11337	-4.77385	9.04132634445309e-06	0.00133784
chr10	824609	825009	401	*	4.05959	1.95669	4.88107	-2.48474	9.06051022976463e-06	0.00133971
chr1	1904832	1905232	401	*	3.20779	0	4.20779	-4.81836	9.08829752298111e-06	0.00134261
chr8	143560663	143561063	401	*	3.10948	0	4.10948	-4.77246	9.09314354660249e-06	0.00134261
chr7	1672651	1673051	401	*	3.90306	0.808254	4.81606	-3.43886	9.10436554200827e-06	0.0013433
chr4	77370152	77370552	401	*	3.96732	4.81757	1.62501	2.7532	9.12880058618617e-06	0.00134595
chr16	66763800	66764200	401	*	4.45446	2.406	5.26861	-2.37912	9.16315053414136e-06	0.00135004
chr1	203607977	203608377	401	*	3.84365	0.866861	4.74898	-3.37106	9.195565694171e-06	0.00135293
chr7	46918461	46918861	401	*	3.11315	0	4.11315	-4.77072	9.19587965355324e-06	0.00135293
chr6	35057401	35057801	401	*	3.74506	0	4.72326	-4.59634	9.21533997715175e-06	0.00135483
chr10	47003996	47004396	401	*	4.55063	2.68356	5.33796	-2.23562	9.25302092295551e-06	0.0013594
chr22	46307018	46307418	401	*	3.15392	0	4.15392	-4.79131	9.28007260400529e-06	0.00136063
chr4	176819675	176820075	401	*	3.48423	4.38951	0.508136	3.36399	9.28309209622943e-06	0.00136063
chr1	31331240	31331640	401	*	4.52107	2.82575	5.27913	-2.07587	9.28783006514827e-06	0.00136063
chr1	155066610	155067010	401	*	5.43743	4.4108	6.03117	-1.39058	9.29001284126072e-06	0.00136063
chr8	136954921	136955321	401	*	3.49405	4.41923	0.187552	3.63847	9.29491574107489e-06	0.00136063
chr1	156433828	156434228	401	*	5.39013	3.92775	6.10128	-1.81712	9.30414494848941e-06	0.00136063
chr22	50448542	50448942	401	*	4.33167	2.34399	5.13726	-2.34217	9.30768873209966e-06	0.00136063
chr1	118199608	118200008	401	*	3.82734	0.470842	4.75514	-3.6921	9.35246468171028e-06	0.00136621
chr6	41310379	41310779	401	*	4.07942	1.66633	4.9372	-2.84251	9.36528150767759e-06	0.00136671
chr8	10390004	10390404	401	*	4.67712	3.26644	5.37655	-1.77769	9.36913356558982e-06	0.00136671
chr1	11547619	11548019	401	*	4.43903	2.62766	5.2173	-2.18881	9.39122684938305e-06	0.00136896
chr1	236561718	236562118	401	*	3.68521	0	4.66247	-4.56477	9.45342042586821e-06	0.00137705
chr1	230219842	230220242	401	*	4.9109	3.46331	5.61875	-1.78719	9.50867626349564e-06	0.00138412
chr3	129294684	129295084	401	*	4.38045	2.50004	5.16988	-2.24999	9.55332061067726e-06	0.00138964
chr19	4878101	4878501	401	*	5.4606	4.31805	6.09012	-1.5145	9.64254463510835e-06	0.00140163
chr11	134517144	134517544	401	*	3.89346	1.10656	4.78496	-3.14433	9.6763061003305e-06	0.00140554
chr16	1309080	1309480	401	*	4.27078	2.04576	5.1076	-2.5608	9.70783804794471e-06	0.00140913
chr1	167598445	167598845	401	*	4.1471	1.83785	4.99368	-2.71375	9.75367279608169e-06	0.00141478
chr1	156377529	156377929	401	*	3.11728	0	4.11728	-4.76422	9.78742131548145e-06	0.00141868
chr15	51718149	51718549	401	*	2.93538	3.93538	0	4.96555	9.79521593101793e-06	0.00141881
chr4	3500263	3500663	401	*	3.09728	0	4.09728	-4.75216	9.80980343744057e-06	0.00141993
chr1	146895306	146895706	401	*	3.87181	0	4.82801	-4.1415	9.84254527394371e-06	0.00142295
chr1	154301818	154302218	401	*	5.39306	4.36935	5.98584	-1.39383	9.84996808338056e-06	0.00142295
chr15	100138464	100138864	401	*	2.88894	3.88894	0	4.94651	9.85145083618463e-06	0.00142295
chr7	402083	402483	401	*	3.10761	0	4.10761	-4.75522	9.85941970208747e-06	0.00142311
chr16	88739032	88739432	401	*	4.20378	1.87962	5.05203	-2.65886	9.8769426547122e-06	0.00142424
chr8	144483888	144484288	401	*	5.10945	3.88453	5.76222	-1.58324	9.88109198707737e-06	0.00142424
chr16	84328303	84328703	401	*	5.76604	4.72747	6.36363	-1.40769	9.89659573820016e-06	0.00142548
chr20	54580766	54581166	401	*	2.81949	3.81949	0	4.91628	9.93463905198425e-06	0.00142996
chr17	76134629	76135029	401	*	4.06484	1.93002	4.89046	-2.49063	9.95877765363192e-06	0.00143243
chr1	211803709	211804109	401	*	5.06427	3.68298	5.7568	-1.7469	9.99838655451654e-06	0.00143686
chr1	158022674	158023074	401	*	3.94094	1.05024	4.84024	-3.19498	1.00039027435542e-05	0.00143686
chr1	202241365	202241765	401	*	3.11536	0	4.11536	-4.7591	1.00104947562793e-05	0.00143686
chr1	1225822	1226222	401	*	3.1132	0	4.1132	-4.75244	1.00655458558325e-05	0.00144375
chr9	137446381	137446781	401	*	4.14423	1.41956	5.03075	-3.1161	1.00994717021911e-05	0.00144661
chr1	214397770	214398170	401	*	3.15662	0	4.15662	-4.77146	1.00995299864594e-05	0.00144661
chr16	3046121	3046521	401	*	3.97061	1.13018	4.86621	-3.2	1.01357880573628e-05	0.0014508
chr21	27229796	27230196	401	*	3.71154	4.56752	1.31579	2.78769	1.01716022630989e-05	0.00145383
chr1	231243867	231244267	401	*	3.10971	0	4.10971	-4.75121	1.01751468235588e-05	0.00145383
chr9	137311439	137311839	401	*	3.6656	0	4.6405	-4.54032	1.01847100508419e-05	0.00145383
chr17	39675780	39676180	401	*	3.89067	0.686076	4.81022	-3.44196	1.01874845370053e-05	0.00145383
chr2	241856243	241856643	401	*	4.35097	2.49094	5.13718	-2.21953	1.01996106934266e-05	0.00145383
chr11	117726265	117726665	401	*	4.05707	1.80887	4.89663	-2.63871	1.02115201769204e-05	0.00145383
chr11	117390086	117390486	401	*	3.13501	0	4.13501	-4.75836	1.02159886499659e-05	0.00145383
chr17	81059507	81059907	401	*	3.82511	0.470842	4.75279	-3.68215	1.02173385767618e-05	0.00145383
chr19	36282033	36282433	401	*	3.72652	0	4.70246	-4.56851	1.02204611944702e-05	0.00145383
chr3	126219725	126220125	401	*	4.30239	2.37713	5.09875	-2.2902	1.02933969579086e-05	0.00146319
chr4	8742338	8742738	401	*	3.2891	0	4.2891	-4.82937	1.03459768360509e-05	0.00146965
chr1	11384740	11385140	401	*	4.54809	2.99607	5.27838	-1.92279	1.03615884659343e-05	0.00147085
chr1	229212654	229213054	401	*	4.26174	2.16952	5.0818	-2.50088	1.03893882459172e-05	0.00147378
chr1	165562785	165563185	401	*	3.27835	0	4.27835	-4.81925	1.0419795003368e-05	0.0014768
chr2	89299876	89300276	401	*	2.8693	3.8693	0	4.92525	1.04250017260697e-05	0.0014768
chr16	77307733	77308133	401	*	3.93223	1.34076	4.80729	-2.93541	1.04716585453614e-05	0.00148238
chr1	204168024	204168424	401	*	4.28797	2.27581	5.09706	-2.39876	1.04787846354379e-05	0.00148238
chr1	201252452	201252852	401	*	4.34863	2.55303	5.12427	-2.13029	1.05038001253794e-05	0.0014849
chr10	79446438	79446838	401	*	5.03364	3.68841	5.71748	-1.70946	1.05304377277931e-05	0.00148764
chr14	100614654	100615054	401	*	3.86363	0	4.81957	-4.12642	1.05400327909351e-05	0.00148798
chr20	43419069	43419469	401	*	3.66605	0	4.64301	-4.53552	1.05549818705202e-05	0.00148861
chr16	87207736	87208136	401	*	3.89766	0	4.85224	-4.1453	1.05589343120662e-05	0.00148861
chr1	211934294	211934694	401	*	3.68058	0	4.65435	-4.53933	1.06162907376944e-05	0.00149567
chr16	50315866	50316266	401	*	3.86603	0	4.82206	-4.12576	1.0689220966629e-05	0.00150424
chr16	81525890	81526290	401	*	5.12884	4.0307	5.74509	-1.45179	1.06916969505005e-05	0.00150424
chr5	152263788	152264188	401	*	2.87103	3.87103	0	4.91766	1.07057808008133e-05	0.00150519
chr1	226670936	226671336	401	*	3.1624	0	4.1624	-4.76189	1.07298410240032e-05	0.00150754
chr8	166610	167010	401	*	2.84809	3.84809	0	4.91104	1.07585527987194e-05	0.00151024
chr2	232391381	232391781	401	*	3.88618	1.16174	4.77269	-3.10959	1.07733010370401e-05	0.00151024
chr6	64972577	64972977	401	*	3.15628	0	4.15628	-4.75653	1.07779007457899e-05	0.00151024
chr1	156387793	156388193	401	*	3.72501	0	4.70093	-4.5578	1.07783506777169e-05	0.00151024
chr1	208139090	208139490	401	*	3.88512	1.17726	4.77026	-3.10471	1.07863432783687e-05	0.00151033
chr5	172133941	172134341	401	*	3.82659	0.407267	4.75754	-3.68102	1.07970050934267e-05	0.00151046
chr10	49674897	49675297	401	*	3.10497	0	4.10497	-4.73793	1.08039066565039e-05	0.00151046
chr1	175568252	175568652	401	*	3.92341	1.35363	4.79649	-2.92686	1.08092794955566e-05	0.00151046
chr10	134784670	134785070	401	*	4.58474	3.04009	5.3135	-1.89175	1.08377262694797e-05	0.00151341
chr19	42156325	42156725	401	*	3.06329	4.06329	0	4.9903	1.08745814088312e-05	0.00151753
chr1	1610050	1610450	401	*	4.86369	3.30634	5.59507	-1.8983	1.08918461718002e-05	0.00151891
chr3	50173031	50173431	401	*	3.10375	0	4.10375	-4.73409	1.09064510625139e-05	0.00151992
chr12	31387992	31388392	401	*	4.67461	3.21615	5.38488	-1.82635	1.09352405517597e-05	0.0015229
chr1	205438896	205439296	401	*	3.81846	0.847589	4.72339	-3.33778	1.09739650732086e-05	0.00152726
chr20	62825610	62826010	401	*	4.38499	2.53544	5.16951	-2.1734	1.09950434760801e-05	0.00152916
chr1	156556162	156556562	401	*	3.13346	0	4.13346	-4.74338	1.11090922095039e-05	0.00154333
chr1	227161503	227161903	401	*	3.90311	0.88588	4.81114	-3.39253	1.11118989903865e-05	0.00154333
chr17	41380348	41380748	401	*	3.09313	0	4.09313	-4.72735	1.11274152879411e-05	0.00154444
chr17	17044406	17044806	401	*	4.51329	2.80623	5.27348	-2.06626	1.11358482911579e-05	0.00154457
chr16	1478189	1478589	401	*	4.20693	2.21742	5.01278	-2.34189	1.1163980814441e-05	0.00154689
chr1	19239768	19240168	401	*	3.09711	0	4.09711	-4.7258	1.11675710968041e-05	0.00154689
chr3	75146843	75147243	401	*	3.08533	0	4.08533	-4.72285	1.12018206828103e-05	0.00155059
chr14	105174344	105174744	401	*	5.1653	4.07713	5.7785	-1.44424	1.12224346488212e-05	0.00155184
chr16	78283125	78283525	401	*	3.72963	0	4.70759	-4.55366	1.1227173705199e-05	0.00155184
chr21	43388085	43388485	401	*	3.84612	0.866861	4.75162	-3.35118	1.1233466683153e-05	0.00155184
chr16	88621108	88621508	401	*	4.38482	2.14604	5.22327	-2.62596	1.12628311299344e-05	0.00155483
chr1	226612181	226612581	401	*	3.66186	0	4.63529	-4.52168	1.12702000871142e-05	0.00155483
chr3	64887151	64887551	401	*	4.54779	2.90536	5.29598	-2.00323	1.12981373103688e-05	0.00155764
chr16	87416045	87416445	401	*	4.85989	3.41322	5.56753	-1.80917	1.13541370446669e-05	0.00156431
chr16	86953520	86953920	401	*	3.69214	0	4.6675	-4.5322	1.13853981234847e-05	0.00156574
chr10	88072357	88072757	401	*	3.22989	0	4.22989	-4.78031	1.13867279160986e-05	0.00156574
chr13	100735816	100736216	401	*	4.11579	4.96082	1.82028	2.72564	1.13873414908178e-05	0.00156574
chr1	226765183	226765583	401	*	4.78951	3.29328	5.50805	-1.86312	1.13989562107714e-05	0.0015663
chr14	103576873	103577273	401	*	5.05971	3.70746	5.74526	-1.68346	1.14647542227154e-05	0.00157429
chr11	2827341	2827741	401	*	4.48859	2.91711	5.22284	-1.94096	1.14805215819747e-05	0.0015754
chr21	45336894	45337294	401	*	3.7207	0	4.69852	-4.54515	1.15070963028959e-05	0.001578
chr11	1897796	1898196	401	*	4.16982	2.26132	4.96362	-2.28079	1.15193395057719e-05	0.00157862
chr13	20138534	20138934	401	*	2.91637	3.91637	0	4.91942	1.15760054995717e-05	0.00158436
chr17	76154550	76154950	401	*	4.14286	2.06257	4.96133	-2.41484	1.15865522415291e-05	0.00158436
chr1	151833476	151833876	401	*	5.3168	4.16044	5.95033	-1.51538	1.15905408063332e-05	0.00158436
chr10	133121936	133122336	401	*	2.7977	3.7977	0	4.87246	1.15919522472079e-05	0.00158436
chr16	84540755	84541155	401	*	3.10699	0	4.10699	-4.72198	1.16131669317511e-05	0.00158446
chr1	157092287	157092687	401	*	4.41728	2.46292	5.21799	-2.29442	1.16157005413636e-05	0.00158446
chr13	54724674	54725074	401	*	3.58908	4.49517	0.601094	3.39282	1.16157362275993e-05	0.00158446
chr1	204221491	204221891	401	*	4.61354	2.74846	5.40055	-2.20074	1.16392426367591e-05	0.00158562
chr1	224439664	224440064	401	*	3.8744	0.847589	4.78306	-3.37193	1.16453562429532e-05	0.00158562
chr1	206653094	206653494	401	*	4.33349	2.40336	5.13059	-2.30549	1.16473562117864e-05	0.00158562
chr14	55358314	55358714	401	*	3.09105	0	4.09105	-4.71472	1.16642143027524e-05	0.00158686
chr17	29733164	29733564	401	*	3.90858	0	4.86941	-4.14751	1.17061648401275e-05	0.00159152
chr1	1845930	1846330	401	*	4.46041	2.90565	5.19126	-1.9224	1.17201242172074e-05	0.00159237
chr5	89967869	89968269	401	*	3.10726	0	4.10726	-4.71802	1.17747657696299e-05	0.0015965
chr1	168368421	168368821	401	*	3.88959	0	4.84633	-4.12732	1.17785892008063e-05	0.0015965
chr2	242785198	242785598	401	*	4.1063	1.74846	4.95824	-2.69271	1.17809064347798e-05	0.0015965
chr10	134672029	134672429	401	*	4.42357	2.41564	5.23205	-2.32591	1.17815180424457e-05	0.0015965
chr7	154050067	154050467	401	*	2.93076	3.93076	0	4.91776	1.17996028050267e-05	0.0015979
chr7	154002594	154002994	401	*	2.78778	3.78778	0	4.86435	1.18382994184264e-05	0.00160188
chr1	178368111	178368511	401	*	4.2646	2.25402	5.07346	-2.36614	1.18446017631146e-05	0.00160188
chr10	73203197	73203597	401	*	4.46639	2.86339	5.20693	-1.94544	1.19170311625512e-05	0.00161062
chr1	154698998	154699398	401	*	3.66848	0	4.64548	-4.51617	1.195097319091e-05	0.00161415
chr18	76581237	76581637	401	*	3.9415	1.43255	4.80885	-2.90546	1.19852647949694e-05	0.00161772
chr16	1486374	1486774	401	*	3.11347	0	4.11347	-4.71649	1.20045890455707e-05	0.00161865
chr22	39332388	39332788	401	*	3.77028	0.353629	4.70109	-3.6376	1.20079042536173e-05	0.00161865
chr15	77976934	77977334	401	*	3.84246	0	4.80143	-4.10594	1.20746569665613e-05	0.00162625
chr1	151129143	151129543	401	*	4.76723	3.38561	5.45985	-1.72899	1.20800310547649e-05	0.00162625
chr10	125750526	125750926	401	*	3.12134	0	4.12134	-4.71798	1.21037536662322e-05	0.00162838
chr5	169578345	169578745	401	*	4.10242	1.92515	4.93341	-2.5178	1.21519130331866e-05	0.00163379
chr1	201678774	201679174	401	*	4.61144	2.71797	5.40291	-2.25675	1.21749962368542e-05	0.00163573
chr11	65695200	65695600	401	*	4.47393	2.8985	5.20898	-1.93107	1.21843323490426e-05	0.00163573
chr1	206994357	206994757	401	*	3.0896	0	4.0896	-4.70375	1.21924804420088e-05	0.00163573
chr16	1140776	1141176	401	*	5.4991	4.21914	6.16648	-1.63966	1.22009609026702e-05	0.00163573
chr12	63166388	63166788	401	*	3.07145	0	4.07145	-4.69751	1.22060357187537e-05	0.00163573
chr17	43911477	43911877	401	*	3.23369	0	4.23369	-4.76879	1.22492962231065e-05	0.00164046
chr3	62878529	62878929	401	*	4.2778	5.00175	2.75617	1.89227	1.22687008774496e-05	0.00164199
chr1	205226845	205227245	401	*	3.62955	0	4.60591	-4.49232	1.22979723764299e-05	0.00164324
chr16	88972126	88972526	401	*	4.7996	3.19343	5.54077	-1.95255	1.22998449571254e-05	0.00164324
chr11	45470600	45471000	401	*	3.88273	0.847589	4.79193	-3.37658	1.23019786099197e-05	0.00164324
chr1	205517355	205517755	401	*	3.07726	0	4.07726	-4.70052	1.23150217664548e-05	0.00164392
chr4	3782194	3782594	401	*	4.80626	3.42239	5.49941	-1.71892	1.23244098487086e-05	0.0016441
chr1	202184116	202184516	401	*	4.45957	2.95458	5.17999	-1.84651	1.23592069287805e-05	0.00164768
chr1	161915884	161916284	401	*	4.85952	3.56074	5.53174	-1.65013	1.23722783284821e-05	0.00164816
chr16	81605288	81605688	401	*	4.18499	2.26132	4.9811	-2.28308	1.23829994987352e-05	0.00164816
chr16	4227113	4227513	401	*	3.07749	0	4.07749	-4.69932	1.23868345751709e-05	0.00164816
chr16	85744147	85744547	401	*	3.11708	0	4.11708	-4.71138	1.24027387597871e-05	0.00164921
chr18	45868049	45868449	401	*	3.11381	0	4.11381	-4.71188	1.24140576610511e-05	0.00164965
chr17	40851339	40851739	401	*	4.23749	2.30349	5.03517	-2.32279	1.24272450532368e-05	0.00165034
chr22	23387213	23387613	401	*	4.23545	4.96454	2.68922	1.91469	1.24446965622528e-05	0.00165159
chr1	245330888	245331288	401	*	3.17945	0	4.17945	-4.73652	1.24978100163336e-05	0.00165733
chr1	214591304	214591704	401	*	3.05892	0	4.05892	-4.68647	1.25040573362862e-05	0.00165733
chr2	95796829	95797229	401	*	4.10593	4.86658	2.39638	2.07792	1.25505411551376e-05	0.00166143
chr10	126051246	126051646	401	*	3.23106	0	4.23106	-4.75609	1.25589028513868e-05	0.00166143
chr16	83374871	83375271	401	*	3.96061	1.13018	4.85546	-3.1693	1.25765873903021e-05	0.00166143
chr22	37739038	37739438	401	*	4.12217	1.92572	4.95553	-2.53685	1.25880597951188e-05	0.00166143
chr1	156572186	156572586	401	*	3.98028	1.58247	4.83647	-2.74623	1.25911902014248e-05	0.00166143
chr2	90229916	90230316	401	*	2.91977	3.91977	0	4.90067	1.25914496468053e-05	0.00166143
chr19	4875631	4876031	401	*	4.13422	2.0132	4.95806	-2.51028	1.25914559812272e-05	0.00166143
chr1	21562012	21562412	401	*	3.85946	0.828055	4.76842	-3.36041	1.26465654479932e-05	0.00166764
chr11	2291683	2292083	401	*	4.06301	1.93002	4.8884	-2.47926	1.26645862182315e-05	0.00166895
chr1	117167351	117167751	401	*	3.08765	0	4.08765	-4.69493	1.26782789432678e-05	0.00166968
chr19	18888364	18888764	401	*	3.6889	0	4.66283	-4.51615	1.27033259785697e-05	0.00167191
chr11	130455589	130455989	401	*	3.10479	0	4.10479	-4.70358	1.27249642983774e-05	0.00167369
chr10	134282299	134282699	401	*	3.63725	0	4.61022	-4.48498	1.27689737321702e-05	0.00167841
chr11	100619414	100619814	401	*	4.37427	2.30257	5.19159	-2.38773	1.28292544386632e-05	0.0016846
chr1	117578579	117578979	401	*	3.90258	1.03328	4.80033	-3.14307	1.28324112667933e-05	0.0016846
chr18	34897705	34898105	401	*	3.07973	0	4.07973	-4.69097	1.28719819219623e-05	0.00168871
chr17	72711480	72711880	401	*	3.21425	0	4.21425	-4.74406	1.28835908000503e-05	0.00168916
chr2	15908359	15908759	401	*	4.28993	5.06305	2.50919	2.09774	1.29558218232231e-05	0.00169668
chr17	41292886	41293286	401	*	3.09909	0	4.09909	-4.69505	1.29654994301408e-05	0.00169668
chr19	51601352	51601752	401	*	3.0796	0	4.0796	-4.68708	1.29656246959115e-05	0.00169668
chr5	177901623	177902023	401	*	4.13804	2.02182	4.96126	-2.50758	1.30798247925434e-05	0.00171053
chr2	172973218	172973618	401	*	4.50531	2.98962	5.22802	-1.87548	1.31614650948918e-05	0.00171985
chr22	20162547	20162947	401	*	3.28032	0	4.28032	-4.77216	1.3167797842453e-05	0.00171985
chr1	201360991	201361391	401	*	4.38551	2.80154	5.12228	-1.9311	1.31806377254986e-05	0.00172044
chr9	100166977	100167377	401	*	3.61756	0	4.59015	-4.46898	1.321034327586e-05	0.00172274
chr8	142390220	142390620	401	*	3.13922	0	4.13922	-4.70776	1.32149861509258e-05	0.00172274
chr9	136534661	136535061	401	*	3.62992	0	4.60418	-4.47446	1.32634747289602e-05	0.00172731
chr16	81437386	81437786	401	*	4.09948	2.00044	4.92044	-2.47994	1.32667861349098e-05	0.00172731
chr22	50110614	50111014	401	*	3.93799	0	4.89619	-4.13458	1.32927112077829e-05	0.00172959
chr1	223300225	223300625	401	*	3.1759	0	4.1759	-4.7236	1.33024987941819e-05	0.00172977
chr1	55494873	55495273	401	*	3.12346	0	4.12346	-4.69827	1.33550747085727e-05	0.00173551
chr10	134755237	134755637	401	*	3.08528	0	4.08528	-4.68764	1.33683085485814e-05	0.00173561
chr1	205645123	205645523	401	*	5.08078	3.96552	5.70221	-1.46875	1.33776135954749e-05	0.00173561
chr2	218815440	218815840	401	*	4.35877	2.70263	5.10956	-1.999	1.33811207116516e-05	0.00173561
chr1	227220260	227220660	401	*	3.079	0	4.079	-4.68382	1.33901401733279e-05	0.00173569
chr20	50117588	50117988	401	*	3.88262	1.14604	4.77012	-3.09032	1.34329911108935e-05	0.00174015
chr17	1371834	1372234	401	*	4.97261	3.73485	5.62885	-1.57453	1.35028931196167e-05	0.00174778
chr16	86121625	86122025	401	*	4.16901	1.99579	4.99949	-2.54976	1.35088922112951e-05	0.00174778
chr7	150220862	150221262	401	*	3.18638	0	4.18638	-4.72131	1.35455939905214e-05	0.00174912
chr19	14745300	14745700	401	*	3.22963	4.21126	0	4.60386	1.35499316797568e-05	0.00174912
chr5	159083002	159083402	401	*	2.86737	3.86737	0	4.86164	1.35566128234303e-05	0.00174912
chr9	137159609	137160009	401	*	4.08433	1.83846	4.92363	-2.63021	1.3571099916538e-05	0.00174912
chr19	18872936	18873336	401	*	4.52713	2.80918	5.28928	-2.07002	1.35751762775842e-05	0.00174912
chr13	41150197	41150597	401	*	4.03364	1.95669	4.85166	-2.42953	1.35782001073698e-05	0.00174912
chr10	133957219	133957619	401	*	4.33066	2.42607	5.12385	-2.28135	1.35876026075039e-05	0.00174912
chr2	210244809	210245209	401	*	3.63532	4.53561	0.730828	3.23182	1.35908240774798e-05	0.00174912
chr6	43878972	43879372	401	*	4.79876	3.54025	5.46053	-1.60307	1.35956348633381e-05	0.00174912
chr10	835808	836208	401	*	3.9814	1.58174	4.83778	-2.74778	1.36095539880432e-05	0.00174981
chr1	216879072	216879472	401	*	4.32352	2.60757	5.08531	-2.06402	1.36312348490458e-05	0.00175141
chr16	85214871	85215271	401	*	3.77733	0.312925	4.71045	-3.63979	1.36419205982295e-05	0.00175141
chr22	22703568	22703968	401	*	2.80987	3.80987	0	4.84097	1.36474954124771e-05	0.00175141
chr10	105544352	105544752	401	*	3.04244	0	4.04244	-4.66043	1.37367742468493e-05	0.00176177
chr1	226150162	226150562	401	*	3.09743	0	4.09743	-4.68066	1.37545188382518e-05	0.00176266
chr20	36511587	36511987	401	*	4.19501	2.26473	4.99212	-2.28709	1.37668637803455e-05	0.00176266
chr9	140918444	140918844	401	*	3.85218	0	4.81143	-4.09335	1.37823634095442e-05	0.00176266
chr1	205774638	205775038	401	*	3.05511	0	4.05511	-4.66576	1.37864905100844e-05	0.00176266
chr10	134756559	134756959	401	*	3.05511	0	4.05511	-4.66576	1.37864905100844e-05	0.00176266
chr1	204616484	204616884	401	*	5.10766	3.96894	5.73605	-1.48694	1.3805078973368e-05	0.00176394
chr5	67928397	67928797	401	*	2.80723	3.80723	0	4.8372	1.38160123124999e-05	0.00176424
chr3	86666729	86667129	401	*	3.09332	0	4.09332	-4.67763	1.38479466263098e-05	0.00176723
chr16	82228381	82228781	401	*	3.93556	1.40727	4.80476	-2.90347	1.38870578305078e-05	0.00177112
chr16	85330264	85330664	401	*	4.21483	1.79354	5.07346	-2.76845	1.39469873575936e-05	0.00177704
chr4	1407425	1407825	401	*	3.16004	0	4.16004	-4.70348	1.39507368232164e-05	0.00177704
chr2	231807967	231808367	401	*	3.04043	0	4.04043	-4.65553	1.4004766146577e-05	0.00178282
chr14	105615652	105616052	401	*	4.26796	2.41035	5.05378	-2.21942	1.40173320900768e-05	0.00178332
chr8	4546179	4546579	401	*	2.93412	3.93412	0	4.87675	1.40418770883069e-05	0.00178534
chr9	109804572	109804972	401	*	3.48232	4.40046	0.302059	3.36982	1.40684446987364e-05	0.00178761
chr17	48681590	48681990	401	*	4.07876	1.6824	4.9348	-2.79394	1.41955124601409e-05	0.00180224
chr19	41034315	41034715	401	*	3.06119	0	4.06119	-4.65942	1.42010715139463e-05	0.00180224
chr1	212399024	212399424	401	*	3.59797	0	4.57165	-4.4474	1.42112720330927e-05	0.00180243
chr16	84401156	84401556	401	*	4.74053	3.32017	5.4422	-1.76175	1.42530946900631e-05	0.00180525
chr1	201081379	201081779	401	*	4.66308	3.01346	5.41263	-2.01737	1.42556916225025e-05	0.00180525
chr1	228786101	228786501	401	*	3.87218	0	4.8302	-4.08962	1.42598645915318e-05	0.00180525
chr20	61700199	61700599	401	*	3.07549	0	4.07549	-4.66387	1.42798099358321e-05	0.00180667
chr1	201992125	201992525	401	*	3.86032	0	4.81617	-4.08609	1.42919533736875e-05	0.00180679
chr1	16965843	16966243	401	*	4.77445	3.46795	5.44864	-1.64316	1.42983308022206e-05	0.00180679
chr1	233410848	233411248	401	*	3.0892	0	4.0892	-4.66898	1.43106308740294e-05	0.00180724
chr16	87617169	87617569	401	*	4.98918	3.50456	5.70521	-1.82309	1.43680401511958e-05	0.00181338
chr17	35168586	35168986	401	*	4.75493	3.37755	5.44654	-1.71671	1.44161593950025e-05	0.0018173
chr1	159929176	159929576	401	*	3.08186	0	4.08186	-4.66872	1.44167857091596e-05	0.0018173
chr4	143472019	143472419	401	*	2.90069	3.90069	0	4.8591	1.4432087932045e-05	0.00181812
chr22	50362811	50363211	401	*	3.08588	0	4.08588	-4.66723	1.44720733387437e-05	0.00182204
chr12	2531921	2532321	401	*	3.05299	0	4.05299	-4.65124	1.45320462828112e-05	0.00182847
chr13	62884699	62885099	401	*	2.9398	3.9398	0	4.87251	1.45799496677309e-05	0.00183327
chr10	91549398	91549798	401	*	3.29471	4.27716	0	4.61871	1.45879575034908e-05	0.00183327
chr1	160340304	160340704	401	*	5.20322	4.1539	5.80425	-1.40071	1.45984577683039e-05	0.00183347
chr4	8496584	8496984	401	*	3.03413	0	4.03413	-4.64398	1.46138820426789e-05	0.00183429
chr2	22159223	22159623	401	*	3.86575	4.67407	1.85903	2.32099	1.46405876315982e-05	0.00183606
chr11	57144662	57145062	401	*	3.62684	0	4.60316	-4.4542	1.46458103386463e-05	0.00183606
chr14	100609242	100609642	401	*	3.08965	0	4.08965	-4.66376	1.46599178697121e-05	0.00183671
chr2	213676666	213677066	401	*	2.85709	3.85709	0	4.83873	1.46711966583063e-05	0.001837
chr7	73982910	73983310	401	*	3.91856	1.3744	4.78926	-2.88538	1.46878836109986e-05	0.00183745
chr6	33668036	33668436	401	*	3.04427	0	4.04427	-4.64555	1.46977393389207e-05	0.00183745
chr10	105211077	105211477	401	*	4.81995	3.2415	5.55561	-1.91487	1.47015608569273e-05	0.00183745
chr1	202592257	202592657	401	*	5.46521	4.25013	6.11529	-1.56133	1.47134043523096e-05	0.00183782
chr1	210877191	210877591	401	*	3.08161	0	4.08161	-4.65964	1.47238731882292e-05	0.00183801
chr14	102014753	102015153	401	*	4.15018	2.26473	4.94041	-2.23457	1.48146230887014e-05	0.00184822
chr17	79048909	79049309	401	*	4.3004	2.2579	5.11373	-2.39228	1.48648990529395e-05	0.00185337
chr1	116202382	116202782	401	*	4.85673	3.6492	5.50473	-1.54992	1.48766609873406e-05	0.00185371
chr1	156877213	156877613	401	*	3.59089	0	4.56296	-4.43361	1.48911321910881e-05	0.0018544
chr1	5159230	5159630	401	*	3.59178	4.51171	0.380625	3.43048	1.504874018971e-05	0.00187245
chr19	15871072	15871472	401	*	2.77149	3.77149	0	4.80225	1.50542805642688e-05	0.00187245
chr5	74535987	74536387	401	*	3.02786	0	4.02786	-4.63264	1.51378765444523e-05	0.00188113
chr1	231965411	231965811	401	*	3.5896	0	4.56313	-4.43041	1.51423755089537e-05	0.00188113
chr4	147948738	147949138	401	*	3.03187	0	4.03187	-4.63499	1.51749945788141e-05	0.00188405
chr1	202099558	202099958	401	*	4.24372	2.03492	5.07858	-2.60366	1.52366426026251e-05	0.00189056
chr1	203569958	203570358	401	*	5.12381	3.9855	5.75208	-1.49431	1.52769157929047e-05	0.0018934
chr16	11481013	11481413	401	*	4.02538	1.78406	4.86413	-2.58487	1.52778842131873e-05	0.0018934
chr3	14940220	14940620	401	*	4.21801	1.91158	5.06427	-2.6168	1.53591501952236e-05	0.00190233
chr20	39477089	39477489	401	*	3.04061	0	4.04061	-4.63663	1.53690367314453e-05	0.00190241
chr6	160598174	160598574	401	*	3.85528	4.66352	1.84902	2.36516	1.54047720925159e-05	0.00190483
chr8	139145073	139145473	401	*	3.25187	4.23201	0	4.58765	1.54137673365111e-05	0.00190483
chr1	201617925	201618325	401	*	3.05112	0	4.05112	-4.63984	1.54228167708905e-05	0.00190483
chr16	88454327	88454727	401	*	3.71475	0	4.69248	-4.49301	1.54255679326173e-05	0.00190483
chr16	88980926	88981326	401	*	3.62085	0	4.5935	-4.44145	1.54827812890267e-05	0.001909
chr22	23295993	23296393	401	*	2.74269	3.74269	0	4.78332	1.54867939330666e-05	0.001909
chr8	8095496	8095896	401	*	4.35731	2.59949	5.1265	-2.09628	1.54872049972002e-05	0.001909
chr1	156379197	156379597	401	*	3.8317	0	4.78664	-4.04757	1.54979052514407e-05	0.00190918
chr9	139569264	139569664	401	*	3.90306	1.35363	4.77426	-2.87145	1.5533644008578e-05	0.00191244
chr16	79314534	79314934	401	*	3.1584	0	4.1584	-4.67845	1.55614562153415e-05	0.00191369
chr3	13833992	13834392	401	*	3.06353	0	4.06353	-4.64259	1.55624136802947e-05	0.00191369
chr1	243381308	243381708	401	*	3.10489	0	4.10489	-4.65753	1.55860704832023e-05	0.00191485
chr14	101013031	101013431	401	*	3.83358	0.808254	4.74214	-3.3182	1.55912325890805e-05	0.00191485
chr1	61597883	61598283	401	*	2.76822	3.76822	0	4.78991	1.55996985775017e-05	0.00191485
chr1	205898020	205898420	401	*	3.0647	0	4.0647	-4.64034	1.56147973049681e-05	0.00191556
chr20	54161933	54162333	401	*	2.94647	3.94647	0	4.8562	1.5653885463676e-05	0.00191842
chr2	206900025	206900425	401	*	3.06101	0	4.06101	-4.63695	1.5659278872171e-05	0.00191842
chr5	134486065	134486465	401	*	3.83141	0.88588	4.73459	-3.30405	1.56660341463167e-05	0.00191842
chr10	73542704	73543104	401	*	4.77985	3.29161	5.49667	-1.84067	1.56760512050032e-05	0.0019185
chr5	566029	566429	401	*	3.02151	0	4.02151	-4.62229	1.56935782753578e-05	0.00191951
chr5	180497058	180497458	401	*	3.5287	4.44321	0.409405	3.53958	1.57363552824667e-05	0.00192324
chr1	178350200	178350600	401	*	3.85359	0.271039	4.79209	-3.67957	1.57427186191971e-05	0.00192324
chr2	242804617	242805017	401	*	3.2147	0	4.2147	-4.69806	1.57750968025674e-05	0.00192605
chr1	161179876	161180276	401	*	3.944	1.37356	4.81714	-2.89894	1.58042727042355e-05	0.00192847
chr1	160605908	160606308	401	*	3.06719	0	4.06719	-4.63683	1.58387451647792e-05	0.00193153
chr16	85229868	85230268	401	*	3.87235	1.40026	4.73611	-2.82296	1.59229373426013e-05	0.00194065
chr12	31030408	31030808	401	*	3.02804	0	4.02804	-4.62228	1.59570857075543e-05	0.00194251
chr9	138689708	138690108	401	*	3.02804	0	4.02804	-4.62228	1.59570857075543e-05	0.00194251
chr1	210433179	210433579	401	*	4.39666	2.81385	5.13319	-1.93076	1.59738491684776e-05	0.0019434
chr3	173647420	173647820	401	*	2.77198	3.77198	0	4.785	1.59888805216458e-05	0.00194408
chr19	8117920	8118320	401	*	4.03244	1.81416	4.86845	-2.57495	1.60512570443026e-05	0.00195052
chr19	42028531	42028931	401	*	3.41886	4.35006	0	3.77789	1.60710410942695e-05	0.00195177
chr2	111611676	111612076	401	*	4.0641	1.84759	4.8999	-2.59141	1.61578022129863e-05	0.00196065
chr11	133787603	133788003	401	*	4.52962	2.85437	5.28399	-1.99641	1.61632761538233e-05	0.00196065
chr16	57653917	57654317	401	*	5.29995	4.17174	5.92523	-1.46619	1.61726873655817e-05	0.00196065
chr20	61302103	61302503	401	*	3.76783	0.847589	4.66924	-3.2551	1.61855648004193e-05	0.00196105
chr13	49950974	49951374	401	*	3.0236	0	4.0236	-4.61486	1.61970415285422e-05	0.00196129
chr19	42381546	42381946	401	*	4.60973	3.08692	5.33394	-1.83771	1.62228977382552e-05	0.00196327
chr2	120544162	120544562	401	*	3.05258	0	4.05258	-4.62499	1.62856520262454e-05	0.00196819
chr8	876487	876887	401	*	5.35182	4.2945	5.95539	-1.40781	1.6293619236188e-05	0.00196819
chr7	153896674	153897074	401	*	2.73747	3.73747	0	4.76876	1.63099796933492e-05	0.00196819
chr1	234978426	234978826	401	*	4.01805	1.66048	4.86995	-2.73555	1.63109429745043e-05	0.00196819
chr1	117171356	117171756	401	*	4.75554	3.15732	5.49514	-1.91297	1.63113448420491e-05	0.00196819
chr17	8740875	8741275	401	*	4.42857	2.86594	5.16102	-1.8844	1.63493132264248e-05	0.00197161
chr9	127248622	127249022	401	*	3.92085	1.20781	4.80642	-3.09236	1.63716234957908e-05	0.00197306
chr7	988960	989360	401	*	3.84874	0	4.80605	-4.05285	1.63804347481924e-05	0.00197306
chr1	160335055	160335455	401	*	3.1375	0	4.1375	-4.65942	1.64475190073232e-05	0.00197998
chr16	78245557	78245957	401	*	3.79176	0.393216	4.72168	-3.60573	1.64846918606565e-05	0.0019833
chr1	203555155	203555555	401	*	3.04911	0	4.04911	-4.62393	1.64989144047376e-05	0.00198385
chr1	182030669	182031069	401	*	3.76687	0.838463	4.66886	-3.25113	1.65190556044817e-05	0.00198511
chr10	78878488	78878888	401	*	3.0468	0	4.0468	-4.61855	1.65798114634118e-05	0.00199125
chr16	33492539	33492939	401	*	2.76396	3.76396	0	4.77453	1.66501343103163e-05	0.00199853
chr1	183285406	183285806	401	*	4.23737	2.16174	5.05521	-2.43994	1.6719731861527e-05	0.00200511
chr22	45080338	45080738	401	*	3.76522	0.353629	4.69578	-3.58949	1.67258795832465e-05	0.00200511
chr17	32080	32480	401	*	4.71782	3.12456	5.45643	-1.92564	1.67341676559506e-05	0.00200511
chr20	62723469	62723869	401	*	4.54605	2.78881	5.31514	-2.08232	1.67689088703453e-05	0.00200738
chr17	47532560	47532960	401	*	4.20308	2.35405	4.98751	-2.16694	1.67726161652005e-05	0.00200738
chr11	2962496	2962896	401	*	4.40929	2.65941	5.17709	-2.06616	1.67851182618606e-05	0.00200764
chr17	40189795	40190195	401	*	4.88166	3.7119	5.51904	-1.52075	1.67942753034984e-05	0.00200764
chr1	156684497	156684897	401	*	3.04636	0	4.04636	-4.61969	1.68319982116918e-05	0.00201098
chr1	226138452	226138852	401	*	4.59263	2.77867	5.37134	-2.13842	1.68418064568014e-05	0.00201099
chr17	40206368	40206768	401	*	4.23802	2.16587	5.05539	-2.44115	1.68521343127e-05	0.00201106
chr1	25227693	25228093	401	*	3.9254	0.393216	4.86166	-3.6982	1.68669694587526e-05	0.00201166
chr10	87216835	87217235	401	*	3.07489	4.07489	0	4.87601	1.69169560669169e-05	0.00201646
chr1	181031406	181031806	401	*	4.07399	1.93859	4.89969	-2.46378	1.6982722109469e-05	0.00202272
chr11	117606341	117606741	401	*	3.96621	1.58174	4.82099	-2.71084	1.69983854522109e-05	0.00202272
chr5	491302	491702	401	*	3.7009	0	4.67641	-4.46235	1.69989673547482e-05	0.00202272
chr1	228456156	228456556	401	*	3.0835	0	4.0835	-4.63426	1.70091560129385e-05	0.00202276
chr20	49500631	49501031	401	*	3.02799	0	4.02799	-4.60673	1.71834366999996e-05	0.00204231
chr14	40795961	40796361	401	*	3.56224	0	4.53525	-4.39233	1.72064986962879e-05	0.00204387
chr10	73335736	73336136	401	*	5.13783	3.69835	5.84385	-1.76674	1.72182816366116e-05	0.00204409
chr17	19231875	19232275	401	*	4.20425	2.25013	5.00493	-2.28625	1.72284913023432e-05	0.00204413
chr5	112867704	112868104	401	*	3.0197	0	4.0197	-4.60038	1.72411498697063e-05	0.00204445
chr11	2311437	2311837	401	*	3.03031	0	4.03031	-4.60513	1.72751054385336e-05	0.00204585
chr1	205000172	205000572	401	*	4.68506	2.82143	5.47183	-2.21104	1.72751583263859e-05	0.00204585
chr16	87641851	87642251	401	*	3.03018	0	4.03018	-4.60266	1.72827748583876e-05	0.00204585
chr11	1585262	1585662	401	*	5.19128	4.02314	5.8282	-1.50426	1.7418577940204e-05	0.00206074
chr3	77332168	77332568	401	*	3.45738	4.42586	0	4.23043	1.7450713464991e-05	0.00206336
chr19	40421277	40421677	401	*	3.6131	0	4.58561	-4.4113	1.74645926266663e-05	0.00206347
chr16	85164219	85164619	401	*	4.04822	1.6824	4.90101	-2.74822	1.74737423277593e-05	0.00206347
chr15	78020410	78020810	401	*	3.92257	1.54706	4.7764	-2.67631	1.74817213614034e-05	0.00206347
chr8	2320333	2320733	401	*	2.76806	3.76806	0	4.7603	1.75283569890306e-05	0.00206779
chr7	99964045	99964445	401	*	4.04968	1.93002	4.87335	-2.43638	1.75477469180462e-05	0.0020689
chr8	2487512	2487912	401	*	3.25272	4.23288	0	4.55729	1.77281097396157e-05	0.00208897
chr5	1130752	1131152	401	*	4.79529	3.26766	5.52052	-1.83184	1.77397573608505e-05	0.00208914
chr11	10714568	10714968	401	*	3.04711	0	4.04711	-4.60574	1.77944824796716e-05	0.00209439
chr1	21979362	21979762	401	*	3.76897	0	4.72576	-4.00022	1.78777543337984e-05	0.00210198
chr9	17387371	17387771	401	*	3.73702	4.5743	1.50814	2.60192	1.78793900480341e-05	0.00210198
chr16	89753983	89754383	401	*	5.3073	4.29176	5.89741	-1.35832	1.79156860180367e-05	0.00210505
chr1	160995359	160995759	401	*	3.00026	0	4.00026	-4.58194	1.79996489995427e-05	0.00211371
chr20	61086305	61086705	401	*	3.8028	0.407267	4.73258	-3.61114	1.8043174098857e-05	0.00211649
chr19	57483542	57483942	401	*	2.83816	3.83816	0	4.77723	1.80438726540903e-05	0.00211649
chr16	81450336	81450736	401	*	3.73238	0	4.70708	-4.46686	1.80843909391355e-05	0.00212003
chr12	110196154	110196554	401	*	4.84055	3.26936	5.57475	-1.87717	1.8145911349032e-05	0.00212493
chr17	79798767	79799167	401	*	3.90006	1.60488	4.74505	-2.62927	1.81468257824071e-05	0.00212493
chr5	150609701	150610101	401	*	3.09691	0	4.09691	-4.62318	1.82192411817206e-05	0.0021322
chr4	3288187	3288587	401	*	2.99819	0	3.99819	-4.57816	1.82312157888689e-05	0.00213231
chr11	1865323	1865723	401	*	3.00252	0	4.00252	-4.58091	1.82408971959403e-05	0.00213231
chr16	86438246	86438646	401	*	4.00804	1.13018	4.90641	-3.16929	1.82817852916727e-05	0.00213588
chr19	7994072	7994472	401	*	3.01933	0	4.01933	-4.58381	1.83314675579488e-05	0.00213942
chr1	48240970	48241370	401	*	3.01523	0	4.01523	-4.58204	1.83432333932135e-05	0.00213942
chr22	44785188	44785588	401	*	3.01523	0	4.01523	-4.58204	1.83432333932135e-05	0.00213942
chr22	37318366	37318766	401	*	4.67808	2.95094	5.44188	-2.08708	1.83802906920644e-05	0.00214253
chr17	993755	994155	401	*	4.40098	2.71547	5.15724	-2.02306	1.84047733030971e-05	0.00214417
chr9	133869372	133869772	401	*	3.81959	1.12268	4.70382	-3.00874	1.84176068283751e-05	0.00214445
chr16	85376368	85376768	401	*	3.01088	0	4.01088	-4.57882	1.84683637605863e-05	0.00214846
chr15	69612194	69612594	401	*	3.00882	0	4.00882	-4.57788	1.84778604052774e-05	0.00214846
chr16	55364410	55364810	401	*	4.34113	2.42522	5.13607	-2.21638	1.84833305999738e-05	0.00214846
chr1	227981860	227982260	401	*	6.45526	5.70039	6.9483	-1.11283	1.85100862200214e-05	0.00215035
chr16	85233980	85234380	401	*	3.06983	0	4.06983	-4.60603	1.85862767609882e-05	0.00215799
chr5	172656140	172656540	401	*	4.35225	2.30632	5.16604	-2.34527	1.86147943808549e-05	0.00216008
chr7	974710	975110	401	*	3.00676	0	4.00676	-4.57477	1.86606077564059e-05	0.00216418
chr1	20008706	20009106	401	*	3.73372	0.419558	4.65931	-3.54268	1.86958316438095e-05	0.00216704
chr22	23802688	23803088	401	*	3.88526	1.33342	4.75668	-2.84206	1.87280725911931e-05	0.00216956
chr4	1194677	1195077	401	*	3.13574	0	4.13574	-4.62894	1.87788829727782e-05	0.00217422
chr16	88879362	88879762	401	*	4.90706	3.66158	5.56536	-1.58266	1.87939731211512e-05	0.00217475
chr10	99343756	99344156	401	*	4.4485	2.95458	5.16654	-1.82289	1.88312564904323e-05	0.00217784
chr1	227983437	227983837	401	*	3.126	0	4.126	-4.6251	1.88622556133993e-05	0.00217921
chr16	86381063	86381463	401	*	2.99379	0	3.99379	-4.56857	1.88642662316453e-05	0.00217921
chr16	81671838	81672238	401	*	5.14744	3.82819	5.82483	-1.64551	1.88751339728347e-05	0.00217924
chr15	100874979	100875379	401	*	3.01499	0	4.01499	-4.57402	1.89818801373448e-05	0.00219034
chr19	13182989	13183389	401	*	2.9917	0	3.9917	-4.56567	1.90318958356602e-05	0.00219488
chr1	230154189	230154589	401	*	4.80308	3.46312	5.48563	-1.65498	1.91110955186511e-05	0.00220278
chr1	4940647	4941047	401	*	3.77095	4.65909	1.02648	2.9936	1.9142801094449e-05	0.0022052
chr1	21955826	21956226	401	*	4.80066	2.96957	5.58218	-2.1611	1.91610751849792e-05	0.00220607
chr17	48047495	48047895	401	*	4.52801	2.91405	5.2707	-1.91312	1.9180256304775e-05	0.00220705
chr10	134622132	134622532	401	*	4.23749	2.03492	5.07159	-2.57219	1.92767517458431e-05	0.00221691
chr16	80698090	80698490	401	*	2.99606	0	3.99606	-4.56479	1.93345324028059e-05	0.00222232
chr7	128587558	128587958	401	*	4.47841	2.53905	5.27689	-2.28385	1.93514371883291e-05	0.00222302
chr16	84341597	84341997	401	*	4.02091	1.73311	4.86507	-2.57653	1.94258820447702e-05	0.00223033
chr1	193178621	193179021	401	*	2.99176	0	3.99176	-4.55913	1.94636850712186e-05	0.00223342
chr3	94179468	94179868	401	*	3.22999	4.21162	0	4.52309	1.94799800009789e-05	0.00223405
chr6	18307249	18307649	401	*	3.75554	0.738681	4.66355	-3.2411	1.95274740721669e-05	0.00223825
chr16	87953492	87953892	401	*	4.08007	2.09076	4.8859	-2.3083	1.95889583352557e-05	0.00224377
chr2	121194472	121194872	401	*	3.76153	0	4.7181	-3.97985	1.95974652105804e-05	0.00224377
chr12	128296556	128296956	401	*	2.73763	3.73763	0	4.72057	1.96299495676366e-05	0.00224624
chr11	65568843	65569243	401	*	3.89858	1.41956	4.76302	-2.8255	1.96486599079132e-05	0.00224714
chr20	44839858	44840258	401	*	4.14386	1.98288	4.97281	-2.50506	1.96658811088773e-05	0.00224786
chr1	230510528	230510928	401	*	3.80647	0	4.76061	-3.99452	1.973543313806e-05	0.00225456
chr13	49960933	49961333	401	*	3.83422	0.88588	4.73761	-3.27329	1.97890959864284e-05	0.00225943
chr3	13284186	13284586	401	*	2.98967	0	3.98967	-4.55399	1.9820346174828e-05	0.00226175
chr12	107974286	107974686	401	*	3.76753	0.769091	4.67432	-3.23938	1.98865233635743e-05	0.00226804
chr1	247170084	247170484	401	*	4.24371	2.40336	5.02675	-2.17847	1.99422994585294e-05	0.00227119
chr1	42182168	42182568	401	*	3.86667	1.3744	4.73241	-2.81149	1.99444799184895e-05	0.00227119
chr7	56154	56554	401	*	3.84743	0	4.80287	-4.01496	1.99529442793923e-05	0.00227119
chr8	140376198	140376598	401	*	2.72836	3.72836	0	4.71323	1.99582194334215e-05	0.00227119
chr1	6514585	6514985	401	*	3.90341	1.13018	4.79384	-3.07115	2.00011771231116e-05	0.00227431
chr1	216978791	216979191	401	*	4.13478	2.09894	4.94718	-2.34619	2.00261836719719e-05	0.00227431
chr11	126312493	126312893	401	*	4.87718	3.62616	5.53697	-1.59463	2.00284040635156e-05	0.00227431
chr1	22570115	22570515	401	*	4.05087	1.84759	4.88506	-2.56531	2.00298193959649e-05	0.00227431
chr1	156219069	156219469	401	*	3.76352	0.393216	4.69202	-3.56042	2.01086598909979e-05	0.00228201
chr12	109568940	109569340	401	*	4.29915	2.54821	5.06713	-2.10743	2.01659890428598e-05	0.00228725
chr4	172989905	172990305	401	*	2.99146	0	3.99146	-4.55163	2.01879111952382e-05	0.00228848
chr15	91459346	91459746	401	*	2.99374	0	3.99374	-4.5524	2.02914501385179e-05	0.00229895
chr1	200499656	200500056	401	*	3.95863	1.13018	4.85333	-3.11559	2.04339453749763e-05	0.00231382
chr2	146309320	146309720	401	*	2.70656	3.70656	0	4.69733	2.04491237803842e-05	0.00231427
chr22	28157498	28157898	401	*	4.57518	3.18241	5.27043	-1.71333	2.04864651221952e-05	0.00231627
chr11	46872828	46873228	401	*	3.04839	0	4.04839	-4.56844	2.04892857535536e-05	0.00231627
chr17	79280250	79280650	401	*	3.04453	0	4.04453	-4.57295	2.05055924466363e-05	0.00231684
chr11	9082121	9082521	401	*	3.00281	0	4.00281	-4.551	2.05809969734444e-05	0.00232161
chr20	34969799	34970199	401	*	3.00281	0	4.00281	-4.551	2.05809969734444e-05	0.00232161
chr1	200510616	200511016	401	*	3.57628	0	4.54956	-4.35948	2.05816323910224e-05	0.00232161
chr12	130496190	130496590	401	*	4.2231	4.95841	2.64637	1.93035	2.06365366752655e-05	0.00232653
chr20	61033552	61033952	401	*	4.54627	3.10085	5.25363	-1.76566	2.06569314771487e-05	0.00232755
chr20	23146022	23146422	401	*	3.01983	0	4.01983	-4.55934	2.06971078924165e-05	0.00233081
chr6	34820140	34820540	401	*	4.51492	2.9346	5.25095	-1.88277	2.07485169043411e-05	0.00233532
chr1	201505459	201505859	401	*	3.06778	0	4.06778	-4.57506	2.077852998422e-05	0.00233742
chr5	42991503	42991903	401	*	2.98291	0	3.98291	-4.53955	2.08325885159122e-05	0.00234126
chr7	65663251	65663651	401	*	3.0764	0	4.0764	-4.58	2.0835391880513e-05	0.00234126
chr16	85789559	85789959	401	*	4.32929	2.18903	5.15561	-2.50363	2.08502292994445e-05	0.00234165
chr11	60772038	60772438	401	*	3.79454	1.13117	4.67593	-2.97466	2.08979223806033e-05	0.00234503
chr1	243100335	243100735	401	*	4.13131	2.05812	4.94882	-2.36602	2.09031382650041e-05	0.00234503
chr5	66969946	66970346	401	*	2.77013	3.77013	0	4.71538	2.09319792687441e-05	0.00234699
chr1	230275929	230276329	401	*	5.55103	4.56526	6.13122	-1.33615	2.09866336557383e-05	0.00235124
chr16	10700689	10701089	401	*	3.91246	1.008	4.81275	-3.11378	2.09926637837213e-05	0.00235124
chr8	3072798	3073198	401	*	4.04818	4.88184	1.84926	2.58376	2.11091044831511e-05	0.00236299
chr4	1040748	1041148	401	*	3.00888	0	4.00888	-4.5423	2.133264650697e-05	0.00238588
chr2	220609445	220609845	401	*	2.97895	0	3.97895	-4.53209	2.13367408905385e-05	0.00238588
chr9	139227710	139228110	401	*	3.5451	0	4.51627	-4.33683	2.13728111034415e-05	0.00238862
chr8	139841175	139841575	401	*	2.7197	3.7197	0	4.68887	2.14127316766604e-05	0.00239178
chr19	35068147	35068547	401	*	2.71456	3.71456	0	4.68626	2.14873143265112e-05	0.00239847
chr10	125751610	125752010	401	*	3.6989	0.445428	4.6212	-3.49356	2.14959444907741e-05	0.00239847
chr2	74644119	74644519	401	*	3.87298	1.41956	4.73488	-2.79617	2.15662962491276e-05	0.00240502
chr22	24327746	24328146	401	*	3.01938	0	4.01938	-4.54326	2.15987490170166e-05	0.00240608
chr8	138418860	138419260	401	*	3.27755	4.25978	0	4.52274	2.16087441597822e-05	0.00240608
chr9	117003528	117003928	401	*	3.52121	0	4.49189	-4.32303	2.16107877622908e-05	0.00240608
chr1	43783580	43783980	401	*	4.1574	2.26087	4.94934	-2.22071	2.16302719849858e-05	0.00240694
chr16	88515283	88515683	401	*	3.01502	0	4.01502	-4.54645	2.16622063099079e-05	0.0024092
chr4	1019795	1020195	401	*	3.73837	0	4.69026	-3.93712	2.16788062561459e-05	0.00240974
chr9	126151872	126152272	401	*	4.41006	2.78168	5.15555	-1.93831	2.17230317086444e-05	0.00241335
chr1	155666887	155667287	401	*	3.08294	0	4.08294	-4.56724	2.17867990246818e-05	0.00241801
chr1	48141438	48141838	401	*	3.02574	0	4.02574	-4.54348	2.17884155875417e-05	0.00241801
chr16	84869733	84870133	401	*	4.36825	2.80154	5.10154	-1.88644	2.18299894029241e-05	0.00242132
chr17	74488863	74489263	401	*	5.22148	4.16355	5.82524	-1.40386	2.18917043201517e-05	0.00242686
chr1	204327682	204328082	401	*	6.17345	5.3139	6.70838	-1.20711	2.19256900087956e-05	0.00242922
chr1	156216804	156217204	401	*	5.04546	3.72852	5.72229	-1.63429	2.19365666077939e-05	0.00242922
chr1	228111905	228112305	401	*	3.75777	0	4.71031	-3.95031	2.19519732610262e-05	0.00242962
chr1	203430962	203431362	401	*	4.03085	1.86686	4.86019	-2.52869	2.1986559454885e-05	0.00242991
chr22	50600477	50600877	401	*	3.00074	0	4.00074	-4.53389	2.19896732258294e-05	0.00242991
chr7	1469481	1469881	401	*	4.7339	3.40046	5.41484	-1.6744	2.19900391297e-05	0.00242991
chr1	111803440	111803840	401	*	2.98972	0	3.98972	-4.52736	2.20046105120062e-05	0.00243022
chr1	18406100	18406500	401	*	3.01778	0	4.01778	-4.54304	2.20277073480327e-05	0.0024313
chr17	2451630	2452030	401	*	3.04414	0	4.04414	-4.54878	2.20380314644588e-05	0.0024313
chr1	117229825	117230225	401	*	4.21366	2.2964	5.0088	-2.25888	2.20549921715981e-05	0.00243187
chr16	89087275	89087675	401	*	3.58569	0	4.55914	-4.34875	2.21131135791961e-05	0.00243465
chr8	145288167	145288567	401	*	3.81822	1.10656	4.70367	-2.99238	2.21145840859021e-05	0.00243465
chr16	87670193	87670593	401	*	2.97665	0	3.97665	-4.52122	2.21157095536335e-05	0.00243465
chr17	80086095	80086495	401	*	3.53553	0	4.51029	-4.32668	2.2139113319453e-05	0.0024347
chr16	87296837	87297237	401	*	3.03207	0	4.03207	-4.54187	2.21397660965302e-05	0.0024347
chr9	133368665	133369065	401	*	3.93805	1.5534	4.79286	-2.66843	2.21709688705846e-05	0.00243581
chr1	216636444	216636844	401	*	3.72205	0.419558	4.64702	-3.51004	2.2183495474139e-05	0.00243581
chr6	93882624	93883024	401	*	3.51456	4.41398	0.622261	3.11086	2.21852914008224e-05	0.00243581
chr7	151092875	151093275	401	*	4.50105	2.86818	5.24741	-1.93666	2.22452966122639e-05	0.00244034
chr1	216918623	216919023	401	*	3.03004	0	4.03004	-4.53971	2.22605273400972e-05	0.00244034
chr5	112866317	112866717	401	*	3.00864	0	4.00864	-4.53172	2.22621384285868e-05	0.00244034
chr19	56037594	56037994	401	*	4.81544	3.59065	5.46817	-1.54958	2.23028396901523e-05	0.0024435
chr2	90135373	90135773	401	*	2.75881	3.75881	0	4.69373	2.23224186590084e-05	0.00244435
chr9	137436300	137436700	401	*	2.99601	0	3.99601	-4.53006	2.2386970459363e-05	0.00245011
chr16	11299818	11300218	401	*	4.17219	2.19114	4.97681	-2.26663	2.25556780537307e-05	0.00246727
chr6	33562875	33563275	401	*	3.51522	0	4.48733	-4.31024	2.25952537792112e-05	0.00247028
chr17	62028083	62028483	401	*	3.84667	1.16174	4.7299	-2.99771	2.27942425174153e-05	0.00249072
chr4	8213583	8213983	401	*	4.22063	2.15072	5.0377	-2.41158	2.28672798075234e-05	0.00249737
chr9	136469894	136470294	401	*	3.76783	0	4.71805	-3.93489	2.29136320989295e-05	0.00250111
chr5	172082203	172082603	401	*	3.03478	0	4.03478	-4.53863	2.29604993268713e-05	0.00250432
chr16	79445807	79446207	401	*	4.47744	2.92083	5.20867	-1.85159	2.29673933605981e-05	0.00250432
chr9	123145944	123146344	401	*	4.31435	2.40067	5.10894	-2.24515	2.29923410740696e-05	0.00250572
chr20	770269	770669	401	*	3.851	0.393216	4.7838	-3.59996	2.30340226119722e-05	0.00250893
chr22	38435455	38435855	401	*	2.99413	0	3.99413	-4.51651	2.31285619602724e-05	0.0025179
chr2	121349195	121349595	401	*	4.4457	2.88689	5.17737	-1.87624	2.32076272878088e-05	0.00252498
chr7	93272260	93272660	401	*	3.6827	0.34076	4.60975	-3.48914	2.32181481388728e-05	0.00252498
chr19	16374019	16374419	401	*	2.98129	0	3.98129	-4.51117	2.32816898191279e-05	0.00253055
chr1	229315295	229315695	401	*	3.79614	0.789434	4.70348	-3.23887	2.33033356430077e-05	0.00253087
chr7	129850092	129850492	401	*	3.36347	4.32981	0	4.12276	2.33114672881691e-05	0.00253087
chr1	157000986	157001386	401	*	2.96996	0	3.96996	-4.50789	2.33214554683927e-05	0.00253087
chr7	151130156	151130556	401	*	2.96583	0	3.96583	-4.50351	2.33543932377092e-05	0.00253311
chr1	19054489	19054889	401	*	3.59865	0	4.57235	-4.34753	2.33765634743944e-05	0.00253392
chr1	53842370	53842770	401	*	4.16183	1.9651	4.99522	-2.51131	2.33966197711149e-05	0.00253392
chr1	146727792	146728192	401	*	2.96977	0	3.96977	-4.50565	2.34182179412005e-05	0.00253392
chr1	229054619	229055019	401	*	3.84206	1.17726	4.72357	-2.99021	2.34225734241047e-05	0.00253392
chr9	101562199	101562599	401	*	3.86169	1.30632	4.73344	-2.80811	2.34233402221475e-05	0.00253392
chr1	154321331	154321731	401	*	3.69961	0.271039	4.631	-3.51214	2.3471810979164e-05	0.00253606
chr10	132453849	132454249	401	*	2.75502	3.75502	0	4.67806	2.34749945658483e-05	0.00253606
chr1	206939673	206940073	401	*	2.99184	0	3.99184	-4.51637	2.34801140984273e-05	0.00253606
chr1	145383137	145383537	401	*	3.74837	0.419558	4.67473	-3.51936	2.35933993108017e-05	0.00254632
chr1	229150019	229150419	401	*	3.84463	1.43255	4.7023	-2.7553	2.35997760045937e-05	0.00254632
chr10	42877388	42877788	401	*	3.13283	0	4.13283	-4.56468	2.3626592217968e-05	0.0025468
chr1	151845197	151845597	401	*	4.7017	3.28065	5.40352	-1.74901	2.36493012381116e-05	0.0025468
chr20	56452156	56452556	401	*	2.95914	0	3.95914	-4.49907	2.36525257616138e-05	0.0025468
chr1	4695149	4695549	401	*	2.70514	3.70514	0	4.65634	2.36537208728025e-05	0.0025468
chr10	50804511	50804911	401	*	3.52698	0	4.49932	-4.30346	2.37307954688147e-05	0.00255376
chr9	72780034	72780434	401	*	2.9592	0	3.9592	-4.49668	2.37611693299186e-05	0.0025557
chr1	204643263	204643663	401	*	5.17455	3.92329	5.8344	-1.57667	2.38204382709705e-05	0.00256073
chr1	173171781	173172181	401	*	4.04257	1.72818	4.88973	-2.58475	2.38332749854458e-05	0.00256078
chr5	45206673	45207073	401	*	4.49457	3.02529	5.20724	-1.78022	2.39386006546021e-05	0.00257075
chr22	35986957	35987357	401	*	4.18426	2.26814	4.97923	-2.24307	2.3974035791338e-05	0.00257322
chr22	50450918	50451318	401	*	4.30521	2.70798	5.04462	-1.91282	2.40167047241922e-05	0.00257537
chr1	245874744	245875144	401	*	4.45708	2.58174	5.24571	-2.175	2.40190599276478e-05	0.00257537
chr6	39005033	39005433	401	*	3.70869	0.847589	4.60582	-3.15496	2.40406851146392e-05	0.00257634
chr19	5239374	5239774	401	*	3.77047	0.393216	4.69932	-3.53585	2.42474726267217e-05	0.00259494
chr16	77999286	77999686	401	*	4.95072	3.74253	5.5989	-1.53112	2.42516359926128e-05	0.00259494
chr20	44672189	44672589	401	*	2.99432	0	3.99432	-4.50552	2.4252035731403e-05	0.00259494
chr1	155197838	155198238	401	*	4.81469	3.40181	5.51464	-1.73646	2.42843840012412e-05	0.00259672
chr5	1168021	1168421	401	*	3.72236	0.778665	4.62541	-3.18553	2.42938936302112e-05	0.00259672
chr11	119803636	119804036	401	*	3.0093	0	4.0093	-4.50995	2.43554212895312e-05	0.00260195
chr1	201075325	201075725	401	*	2.97689	0	3.97689	-4.4967	2.43718286991521e-05	0.00260235
chr4	11655229	11655629	401	*	3.00512	0	4.00512	-4.50837	2.44570323130401e-05	0.0026101
chr16	87616119	87616519	401	*	4.96566	3.58385	5.65832	-1.71043	2.4550766642427e-05	0.00261874
chr9	138859736	138860136	401	*	5.49913	4.44951	6.10025	-1.39077	2.46209231368002e-05	0.00262487
chr20	61186279	61186679	401	*	2.9807	0	3.9807	-4.49857	2.46680418939755e-05	0.00262853
chr14	94191360	94191760	401	*	3.82258	1.03328	4.71426	-3.00289	2.47618439543264e-05	0.00263716
chr16	87090284	87090684	401	*	3.55493	0	4.5278	-4.31423	2.47815076415179e-05	0.00263789
chr22	38381127	38381527	401	*	5.04807	3.79668	5.70795	-1.57746	2.48618523343794e-05	0.00264506
chr4	48022156	48022556	401	*	3.03955	0	4.03955	-4.51796	2.48745161114014e-05	0.00264506
chr2	233201875	233202275	401	*	2.97881	0	3.97881	-4.4903	2.49487783887208e-05	0.00265055
chr11	63878407	63878807	401	*	3.55404	0	4.5269	-4.31103	2.49518817242748e-05	0.00265055
chr11	2057071	2057471	401	*	3.49566	0	4.46581	-4.27774	2.49806544070875e-05	0.00265224
chr1	202175220	202175620	401	*	3.63117	0	4.60546	-4.34792	2.51335072615363e-05	0.00266457
chr10	134543760	134544160	401	*	2.96157	0	3.96157	-4.48305	2.51373613187216e-05	0.00266457
chr19	18561851	18562251	401	*	3.02119	0	4.02119	-4.5052	2.51458721163627e-05	0.00266457
chr1	207485591	207485991	401	*	2.98535	0	3.98535	-4.49064	2.51485781472024e-05	0.00266457
chr18	7381621	7382021	401	*	2.96819	0	3.96819	-4.48397	2.52830449805789e-05	0.00267607
chr21	47558191	47558591	401	*	2.96819	0	3.96819	-4.48397	2.52830449805789e-05	0.00267607
chr1	32191384	32191784	401	*	3.70488	0.271039	4.63654	-3.50328	2.5302667314715e-05	0.00267677
chr7	4839596	4839996	401	*	3.00732	0	4.00732	-4.50208	2.53248765083635e-05	0.00267774
chr2	97351223	97351623	401	*	4.67746	3.38405	5.34832	-1.61727	2.53910262501641e-05	0.00268336
chr16	89987687	89988087	401	*	5.98522	5.02278	6.55744	-1.30516	2.54100118125453e-05	0.00268399
chr12	31368807	31369207	401	*	3.73647	0.393216	4.66358	-3.50344	2.54518081795703e-05	0.00268702
chr16	57144467	57144867	401	*	2.95687	0	3.95687	-4.47636	2.5513569631725e-05	0.00269188
chr22	38822560	38822960	401	*	4.20729	2.47258	4.97243	-2.02932	2.55239413663747e-05	0.00269188
chr1	162111321	162111721	401	*	3.02339	0	4.02339	-4.50782	2.55415867019954e-05	0.00269236
chr3	67978661	67979061	401	*	2.95034	0	3.95034	-4.47587	2.55578179646847e-05	0.0026927
chr1	244337420	244337820	401	*	3.00249	0	4.00249	-4.49235	2.56022284994366e-05	0.002696
chr19	36004225	36004625	401	*	5.02351	3.76002	5.68659	-1.5727	2.56807984546064e-05	0.00270289
chr19	17850084	17850484	401	*	4.16954	1.98288	5.0017	-2.49553	2.57141176046626e-05	0.00270456
chr16	51153696	51154096	401	*	3.03861	0	4.03861	-4.50531	2.57325596565979e-05	0.00270456
chr1	19996247	19996647	401	*	2.94824	0	3.94824	-4.47204	2.57361213524645e-05	0.00270456
chr1	226778019	226778419	401	*	4.42225	2.55101	5.21023	-2.20372	2.57882732363483e-05	0.00270866
chr16	87899720	87900120	401	*	3.78132	1.3807	4.63781	-2.70146	2.58825236443037e-05	0.00271718
chr11	64326418	64326818	401	*	4.51758	2.64309	5.30608	-2.15669	2.59163066906849e-05	0.00271812
chr6	33140373	33140773	401	*	3.97451	1.76364	4.80963	-2.49605	2.59270757148696e-05	0.00271812
chr1	156427595	156427995	401	*	3.74977	0.748458	4.65675	-3.19651	2.59483144924516e-05	0.00271812
chr7	31056715	31057115	401	*	3.95704	1.52941	4.81631	-2.68044	2.59509836335542e-05	0.00271812
chr22	38476773	38477173	401	*	3.8825	1.10656	4.77314	-3.02865	2.5957506020216e-05	0.00271812
chr17	14635018	14635418	401	*	4.54677	5.24772	3.12948	1.70303	2.59845792820817e-05	0.00271957
chr2	208716087	208716487	401	*	2.9502	0	3.9502	-4.46812	2.60853057301546e-05	0.00272873
chr16	77710463	77710863	401	*	2.95657	0	3.95657	-4.47091	2.61680107458166e-05	0.00273505
chr1	242359161	242359561	401	*	3.4923	0	4.46396	-4.26655	2.61722646606777e-05	0.00273505
chr1	180136800	180137200	401	*	5.62374	4.65116	6.19944	-1.31203	2.6191502312849e-05	0.00273567
chr8	89380173	89380573	401	*	2.99224	0	3.99224	-4.48391	2.62549615566883e-05	0.00274091
chr17	30071291	30071691	401	*	2.9705	0	3.9705	-4.47583	2.62724665929348e-05	0.00274135
chr8	131032235	131032635	401	*	3.92985	1.29213	4.80902	-2.86174	2.64257700929451e-05	0.00275406
chr1	220536807	220537207	401	*	4.60656	3.25379	5.29224	-1.67073	2.64315741114016e-05	0.00275406
chr17	48680070	48680470	401	*	4.14581	1.8764	4.98785	-2.61413	2.6434421815418e-05	0.00275406
chr11	72392117	72392517	401	*	4.58678	3.18217	5.2848	-1.71847	2.64567332401361e-05	0.00275499
chr16	87103985	87104385	401	*	4.87256	3.73886	5.49947	-1.46434	2.6586990231799e-05	0.00276716
chr5	149668291	149668691	401	*	3.49201	0	4.46599	-4.26324	2.66226088492645e-05	0.00276946
chr16	81248478	81248878	401	*	3.06876	0	4.06876	-4.50791	2.66654809919936e-05	0.00277125
chr6	110112547	110112947	401	*	3.82122	1.19261	4.69959	-2.94862	2.66666387909894e-05	0.00277125
chr17	40214928	40215328	401	*	3.78543	0.88588	4.68537	-3.19866	2.66875018054356e-05	0.00277189
chr3	49915029	49915429	401	*	3.01739	0	4.01739	-4.48668	2.6699733004392e-05	0.00277189
chr7	152986288	152986688	401	*	3.40696	4.32224	0.274889	3.24136	2.68506801240822e-05	0.00278615
chr19	12564891	12565291	401	*	3.3959	4.34135	0	3.74908	2.69012964935794e-05	0.00278834
chr1	30372008	30372408	401	*	2.99645	0	3.99645	-4.47779	2.69123631322586e-05	0.00278834
chr22	37494222	37494622	401	*	2.99645	0	3.99645	-4.47779	2.69123631322586e-05	0.00278834
chr19	727793	728193	401	*	2.9587	0	3.9587	-4.46392	2.6948394119867e-05	0.00279067
chr1	208371676	208372076	401	*	4.10178	1.85726	4.94092	-2.58295	2.69820320854556e-05	0.00279197
chr10	116080316	116080716	401	*	3.90687	1.78406	4.73094	-2.41888	2.69880506987454e-05	0.00279197
chr17	43872182	43872582	401	*	4.14371	2.24323	4.93627	-2.20074	2.70183083874415e-05	0.00279352
chr7	39472162	39472562	401	*	4.1697	2.40377	4.94028	-2.08189	2.7048663136205e-05	0.00279352
chr20	61265899	61266299	401	*	4.30628	2.41956	5.0967	-2.20989	2.7050739583777e-05	0.00279352
chr17	35133912	35134312	401	*	3.81253	0.838463	4.71768	-3.22182	2.70651033038977e-05	0.00279352
chr9	140305616	140306016	401	*	3.99474	1.49343	4.86136	-2.72542	2.7095037586849e-05	0.00279352
chr3	170451667	170452067	401	*	2.98769	0	3.98769	-4.47172	2.70962161363102e-05	0.00279352
chr1	232346213	232346613	401	*	3.00737	0	4.00737	-4.48282	2.71061126036409e-05	0.00279352
chr1	205628258	205628658	401	*	3.81302	1.19261	4.69067	-2.94544	2.71115582001211e-05	0.00279352
[truncated: 7,310 more rows]
