# Supplementary material for: Epigenome and transcriptome changes in KMT2D-related Kabuki syndrome Type 1 iPSCs, neuronal progenitors and cortical neurons
Source: PLoS Genet. 2025 Sep 19;21(9):e1011608. doi: 10.1371/journal.pgen.1011608 (PMC12468740; doi:10.1371/journal.pgen.1011608)
Supplement: S5 Appendix — (XLSX) [file pgen.1011608.s023.xlsx]

## Sheet: S5 Appendix
seqnames	start	end	width	strand	Conc	Conc_Progenitor_KS	Conc_Progenitor_WT	Fold	p.value	FDR
chr1	145116592	145116992	401	*	5.86212	0.874396	6.58078	-5.43351	1.57697212007268e-12	3.02374942191217e-07
chr1	205450574	205450974	401	*	5.51035	3.16281	6.12922	-2.88096	1.4097447698292e-11	7.91133965469289e-07
chr16	87862803	87863203	401	*	5.41121	2.48833	6.07	-3.45219	1.51369995583586e-11	7.91133965469289e-07
chr7	157609533	157609933	401	*	4.87527	6.1972	0	7.21419	2.18027635547714e-11	7.91133965469289e-07
chr7	157361195	157361595	401	*	4.85713	6.17906	0	7.19433	2.65124818840938e-11	7.91133965469289e-07
chr13	45243183	45243583	401	*	5.23952	2.11822	5.90859	-3.71204	2.78329639470048e-11	7.91133965469289e-07
chr8	127599971	127600371	401	*	5.20869	2.30339	5.86649	-3.44213	3.93671891019189e-11	7.91133965469289e-07
chr1	210818998	210819398	401	*	5.6999	3.60453	6.29508	-2.63	3.97192301514877e-11	7.91133965469289e-07
chr22	24360535	24360935	401	*	4.88171	6.20364	0	7.18965	4.08359233653694e-11	7.91133965469289e-07
chr10	120021807	120022207	401	*	5.26999	1.98688	5.94642	-3.86692	4.34040294620028e-11	7.91133965469289e-07
chr1	156370695	156371095	401	*	5.55771	0.874396	6.27204	-5.13125	4.538589796897e-11	7.91133965469289e-07
chr1	184916665	184917065	401	*	5.11388	1.48833	5.80332	-4.08895	4.99223334988973e-11	7.97692326201046e-07
chr8	141844121	141844521	401	*	5.18267	1.03565	5.88669	-4.56834	6.481909077039e-11	9.56051672359821e-07
chr10	119304997	119305397	401	*	4.65194	5.97387	0	7.01451	8.5387185959074e-11	1.16946289889548e-06
chr1	156360641	156361041	401	*	6.02804	3.9676	6.61957	-2.56825	1.74963623120705e-10	2.23654833011043e-06
chr16	86763829	86764229	401	*	5.0828	1.70662	5.76308	-3.86579	1.90549169299902e-10	2.28354124489003e-06
chr8	2085267	2085667	401	*	4.72106	6.04299	0	7.00956	2.2515060085472e-10	2.50356882621077e-06
chr10	133358108	133358508	401	*	4.52247	5.8444	0	6.8875	2.35022941379099e-10	2.50356882621077e-06
chr1	156398740	156399140	401	*	5.26585	0.459358	5.98204	-5.20458	3.64122600900515e-10	3.5012185040101e-06
chr1	180167343	180167743	401	*	5.10987	1.80961	5.78704	-3.85926	3.65197190421614e-10	3.5012185040101e-06
chr1	205796325	205796725	401	*	5.28939	2.92705	5.90952	-2.91282	3.98060989746002e-10	3.63456221037416e-06
chr8	139888794	139889194	401	*	4.52123	5.84316	0	6.8538	4.60646199019418e-10	4.01482476294451e-06
chr10	104072768	104073168	401	*	5.00875	2.00704	5.67181	-3.49888	4.82734722014284e-10	4.02441245816987e-06
chr7	65994677	65995077	401	*	5.11571	2.54913	5.75182	-3.11828	5.05905943848478e-10	4.04185122072011e-06
chr1	246795527	246795927	401	*	5.22409	0.459358	5.93967	-5.16573	5.39712410651994e-10	4.13946465872224e-06
chr16	17480774	17481174	401	*	5.12868	2.39457	5.7762	-3.32375	5.67144602095422e-10	4.18256056093018e-06
chr12	128850210	128850610	401	*	4.41935	5.74128	0	6.77724	6.19214115195428e-10	4.25141795767382e-06
chr11	69035310	69035710	401	*	5.02844	1.27967	5.72182	-4.19742	6.20826220454705e-10	4.25141795767382e-06
chr1	4014448	4014848	401	*	4.39882	5.72075	0	6.75909	6.93005154201008e-10	4.58205449265925e-06
chr1	184551306	184551706	401	*	5.23037	2.17076	5.89641	-3.65281	7.23887048854256e-10	4.62669994318368e-06
chr12	132943242	132943642	401	*	4.68866	5.97202	0.181254	5.26862	1.05307419778997e-09	6.51356964454966e-06
chr1	156402434	156402834	401	*	5.15017	0.459358	5.86461	-5.08845	1.12708460575242e-09	6.70189906697921e-06
chr16	79802444	79802844	401	*	5.58049	3.76496	6.14342	-2.28974	1.15342680454311e-09	6.70189906697921e-06
chr10	133030009	133030409	401	*	4.30267	5.6246	0	6.67235	1.20612028631428e-09	6.80195082879545e-06
chr12	128810557	128810957	401	*	4.34321	5.66514	0	6.68806	1.4324795243642e-09	7.84769582627686e-06
chr5	87841098	87841498	401	*	5.04762	1.76564	5.72401	-3.69869	1.49389094586682e-09	7.95679515345245e-06
chr1	5777340	5777740	401	*	5.05157	6.18288	2.7743	3.27721	1.57488896838518e-09	8.16150027983915e-06
chr12	133031398	133031798	401	*	4.26432	5.58624	0	6.63173	1.68846183106018e-09	8.18709757723627e-06
chr12	130589124	130589524	401	*	4.57249	5.80946	1.18125	4.3377	1.68878331283988e-09	8.18709757723627e-06
chr1	120507779	120508179	401	*	5.05914	1.45936	5.7477	-4.15793	1.70792255866912e-09	8.18709757723627e-06
chr12	129090535	129090935	401	*	4.2684	5.59033	0	6.62571	1.98815351968243e-09	9.02678652750696e-06
chr1	201579871	201580271	401	*	4.88103	1.60746	5.55705	-3.81747	2.03737483595755e-09	9.02678652750696e-06
chr12	133020939	133021339	401	*	4.20722	5.52914	0	6.58583	2.06690208081977e-09	9.02678652750696e-06
chr8	2141511	2141911	401	*	4.22987	5.5518	0	6.59987	2.08067312586392e-09	9.02678652750696e-06
chr22	24373928	24374328	401	*	4.27488	5.59681	0	6.62351	2.2280052468842e-09	9.02678652750696e-06
chr1	201912227	201912627	401	*	5.39755	0	6.13452	-7.186	2.25252516125462e-09	9.02678652750696e-06
chr10	133251968	133252368	401	*	4.30358	5.62551	0	6.63933	2.27994837572618e-09	9.02678652750696e-06
chr1	211897502	211897902	401	*	5.26181	2.34269	5.92039	-3.38489	2.28529522533903e-09	9.02678652750696e-06
chr12	128827148	128827548	401	*	4.28371	5.60564	0	6.6269	2.30678686085531e-09	9.02678652750696e-06
chr10	46972165	46972565	401	*	5.81641	4.21811	6.34897	-2.03105	2.71452664240999e-09	1.04098839304452e-05
chr3	13577973	13578373	401	*	4.56516	5.79344	1.31016	4.14607	2.7945045750324e-09	1.05064604948042e-05
chr5	151686319	151686719	401	*	5.03293	0.459358	5.74545	-4.9762	2.87265260905436e-09	1.05925750359715e-05
chr8	140854090	140854490	401	*	4.5409	5.75424	1.49209	3.94886	3.15849734196749e-09	1.132224285807e-05
chr2	91817340	91817740	401	*	4.14958	5.47151	0	6.52738	3.19664513532001e-09	1.132224285807e-05
chr7	158118417	158118817	401	*	4.23577	5.55769	0	6.57958	3.24768106013146e-09	1.132224285807e-05
chr1	229311666	229312066	401	*	4.87499	1.95727	5.53349	-3.47875	3.41417039572361e-09	1.15119574748578e-05
chr1	40773857	40774257	401	*	5.31788	0	6.05484	-7.11636	3.42217527571603e-09	1.15119574748578e-05
chr1	214151281	214151681	401	*	5.55599	3.29522	6.16722	-2.79043	3.48244093672692e-09	1.15127095684787e-05
chr11	46974083	46974483	401	*	4.87893	0.977849	5.57674	-4.26278	3.72219501829748e-09	1.17474883569376e-05
chr8	139925649	139926049	401	*	4.28298	5.60491	0	6.59917	3.75250347894248e-09	1.17474883569376e-05
chr6	26018685	26019085	401	*	4.14353	5.46546	0	6.51565	3.78415054211882e-09	1.17474883569376e-05
chr1	245238213	245238613	401	*	4.80315	1.14473	5.49368	-4.17782	3.81945806451349e-09	1.17474883569376e-05
chr1	216729026	216729426	401	*	5.36223	0	6.0992	-7.12418	3.85979100512697e-09	1.17474883569376e-05
chr19	57470223	57470623	401	*	4.96711	6.27979	0	6.42632	3.9807026715247e-09	1.17582253252222e-05
chr19	57343678	57344078	401	*	4.23083	5.55275	0	6.56517	3.98596381706569e-09	1.17582253252222e-05
chr12	128782121	128782521	401	*	4.18872	5.51065	0	6.53758	4.17997232210324e-09	1.21437062565055e-05
chr4	7592824	7593224	401	*	5.23483	3.2012	5.82348	-2.54126	4.35989640625973e-09	1.24773727839084e-05
chr12	133027247	133027647	401	*	4.10417	5.42609	0	6.48105	4.56283935372875e-09	1.28661333682554e-05
chr7	157257916	157258316	401	*	4.25798	5.57991	0	6.57126	4.72328739353744e-09	1.31255364925571e-05
chr1	208891384	208891784	401	*	5.17833	2.42486	5.82708	-3.20785	5.39525119697519e-09	1.47786720787544e-05
chr7	157249982	157250382	401	*	4.88095	6.19305	0	6.357	5.47565823988075e-09	1.47876706133478e-05
chr1	180579762	180580162	401	*	5.34273	3.43149	5.91749	-2.3981	5.62309928139816e-09	1.49749381751723e-05
chr19	57438871	57439271	401	*	4.21167	5.53359	0	6.53087	5.94373098450148e-09	1.56119829300308e-05
chr16	85761984	85762384	401	*	5.06086	2.60746	5.68842	-3.01995	7.13344522796461e-09	1.84837205647412e-05
chr12	108920978	108921378	401	*	5.56401	3.34179	6.17167	-2.77622	7.33211792928101e-09	1.87451949364274e-05
chr12	132962778	132963178	401	*	4.04888	5.37081	0	6.41938	7.71436151501848e-09	1.94629280833645e-05
chr1	245870842	245871242	401	*	4.74652	1.23102	5.43212	-3.92162	7.98319776384222e-09	1.98140996384624e-05
chr17	35460467	35460867	401	*	4.7931	1.86463	5.4522	-3.41099	8.07707284927282e-09	1.98140996384624e-05
chr12	114102923	114103323	401	*	5.43586	2.83738	6.07425	-3.11687	8.16356116195829e-09	1.98140996384624e-05
chr1	229056415	229056815	401	*	5.04041	2.14473	5.69767	-3.45417	8.37390747236941e-09	2.0070581429775e-05
chr12	128887083	128887483	401	*	4.03281	5.35474	0	6.40146	8.94171306720980e-09	2.11669114859145e-05
chr19	57499889	57500289	401	*	4.2134	5.53533	0	6.50451	9.34735867045857e-09	2.18573163525416e-05
chr7	101851922	101852322	401	*	4.76746	1.74177	5.43176	-3.54097	9.70892838622227e-09	2.22055496755902e-05
chr16	12645556	12645956	401	*	4.84624	0.874396	5.54595	-4.46806	9.72789851442327e-09	2.22055496755902e-05
chr1	179516225	179516625	401	*	4.77106	1.92705	5.42533	-3.37447	9.90613385280981e-09	2.2269070665293e-05
chr1	201751841	201752241	401	*	5.07651	0	5.81347	-6.91301	1.00042596005467e-08	2.2269070665293e-05
chr1	2822522	2822922	401	*	4.09165	5.41357	0	6.4295	1.01041448383287e-08	2.2269070665293e-05
chr1	5484780	5485180	401	*	4.16819	5.49012	0	6.47245	1.03356708079855e-08	2.25204870841632e-05
chr7	155248672	155249072	401	*	4.17771	5.49963	0	6.47338	1.11156958420854e-08	2.39479548712901e-05
chr1	5553728	5554128	401	*	3.98734	5.30927	0	6.35931	1.15019428986178e-08	2.45047615461397e-05
chr1	156392135	156392535	401	*	5.02481	0	5.76178	-6.86842	1.23146222945693e-08	2.52486956335211e-05
chr7	157530189	157530589	401	*	3.98147	5.30339	0	6.35174	1.24043609897629e-08	2.52486956335211e-05
chr14	100190594	100190994	401	*	4.82675	1.19632	5.51635	-4.15928	1.25651158053438e-08	2.52486956335211e-05
chr2	216983145	216983545	401	*	4.7427	1.03565	5.43479	-4.1173	1.26070473831864e-08	2.52486956335211e-05
chr12	115590991	115591391	401	*	4.972	0.59571	5.68091	-4.59583	1.27157372253929e-08	2.52486956335211e-05
chr1	211898523	211898923	401	*	4.79761	2.09122	5.44334	-3.24498	1.28236773233457e-08	2.52486956335211e-05
chr1	154552573	154552973	401	*	5.01519	0	5.75216	-6.86302	1.28266534795689e-08	2.52486956335211e-05
chr1	156385986	156386386	401	*	5.03737	0	5.77434	-6.86953	1.2904561144469e-08	2.52486956335211e-05
chr8	2163934	2164334	401	*	3.99722	5.31915	0	6.35862	1.30488203907011e-08	2.52730607777231e-05
chr12	132920278	132920678	401	*	4.71776	6.02869	0	6.20957	1.33062268433562e-08	2.55138915985249e-05
chr7	157627703	157628103	401	*	3.96851	5.29044	0	6.33764	1.36120119369227e-08	2.58417981864685e-05
chr1	177132706	177133106	401	*	4.80274	0.59571	5.50811	-4.4601	1.40231977593795e-08	2.62191632946737e-05
chr8	140825712	140826112	401	*	4.50796	5.79134	0	5.0817	1.40842676660098e-08	2.62191632946737e-05
chr9	125324513	125324913	401	*	4.57114	5.68177	2.43236	3.12275	1.4317582238504e-08	2.63972162378818e-05
chr11	67467802	67468202	401	*	4.68279	1.03565	5.37295	-4.06777	1.44847335176101e-08	2.64510547009583e-05
chr8	139593984	139594384	401	*	4.00214	5.32407	0	6.35158	1.5465770607509e-08	2.79761199940208e-05
chr7	157824868	157825268	401	*	4.46346	5.74561	0	5.04364	1.5686097729221e-08	2.8109487130764e-05
chr1	156379276	156379676	401	*	5.00901	2.46748	5.64329	-3.00951	1.65256526137551e-08	2.93397660627024e-05
chr22	24348889	24349289	401	*	4.61936	5.91762	0	5.56975	1.66803542069359e-08	2.93427324500433e-05
chr12	56476045	56476445	401	*	4.60927	5.73542	2.36803	3.25665	1.68584338911615e-08	2.93863958911533e-05
chr10	133276680	133277080	401	*	4.16998	5.49191	0	6.44188	1.70140282217878e-08	2.93904308771034e-05
chr12	128841064	128841464	401	*	3.93432	5.25625	0	6.30251	1.75810144123009e-08	3.00666360215138e-05
chr7	157464307	157464707	401	*	4.43565	5.71702	0	5.01835	1.77599835230485e-08	3.00666360215138e-05
chr1	2727659	2728059	401	*	4.02053	5.34246	0	6.35286	1.80726070452786e-08	3.00666360215138e-05
chr1	185648540	185648940	401	*	4.70226	1.48833	5.37566	-3.66107	1.81697545393296e-08	3.00666360215138e-05
chr4	89683396	89683796	401	*	3.96371	5.28564	0	6.31916	1.81895119455921e-08	3.00666360215138e-05
chr19	57489482	57489882	401	*	4.0547	5.37663	0	6.37119	1.84749620612439e-08	3.02774626108645e-05
chr1	212623722	212624122	401	*	4.83711	1.92705	5.49519	-3.43596	1.88135482674709e-08	3.05710593135419e-05
chr10	133049476	133049876	401	*	4.38175	5.64724	0.414755	4.65355	1.91232874076835e-08	3.08132405100745e-05
chr1	4197964	4198364	401	*	4.59166	5.90157	0	6.10934	2.02185470351417e-08	3.23065423558851e-05
chr12	51781532	51781932	401	*	3.91597	5.2379	0	6.28038	2.15671308251316e-08	3.41765944870581e-05
chr1	208289991	208290391	401	*	4.90671	2.21378	5.55155	-3.22158	2.20002193396316e-08	3.44314047085953e-05
chr12	54446692	54447092	401	*	3.96874	5.29067	0	6.31035	2.20870680655312e-08	3.44314047085953e-05
chr16	82535733	82536133	401	*	4.90678	0	5.64375	-6.76419	2.27891850607428e-08	3.52394314539279e-05
chr1	177058509	177058909	401	*	4.88334	0	5.62031	-6.74389	2.37241079821098e-08	3.61938156609023e-05
chr1	156377727	156378127	401	*	4.88833	0	5.62529	-6.7454	2.38273138743668e-08	3.61938156609023e-05
chr7	153640948	153641348	401	*	3.95475	5.27668	0	6.29712	2.397266453675e-08	3.61938156609023e-05
chr12	98031927	98032327	401	*	4.70322	1.77609	5.36224	-3.45496	2.43732214117329e-08	3.65110856747758e-05
chr1	40775421	40775821	401	*	4.88385	2.263	5.52381	-3.17035	2.46116637971176e-08	3.65824718070892e-05
chr7	151124775	151125175	401	*	5.33327	3.50888	5.89733	-2.25861	2.5006393562159e-08	3.68832763629431e-05
chr1	100887774	100888174	401	*	4.63574	1.52914	5.3041	-3.5862	2.5563137651217e-08	3.72813827155733e-05
chr5	112567007	112567407	401	*	4.03587	5.3578	0	6.33941	2.56651708447497e-08	3.72813827155733e-05
chr19	1467718	1468118	401	*	4.9226	0	5.65956	-6.75908	2.6154239154439e-08	3.77061536272839e-05
chr9	906064	906464	401	*	5.01826	2.77609	5.62778	-2.76467	2.66040447524772e-08	3.80684026643209e-05
chr8	25759190	25759590	401	*	4.91348	2.16281	5.56205	-3.22958	2.74279317190796e-08	3.83952538508095e-05
chr12	128821675	128822075	401	*	3.9628	5.28472	0	6.29333	2.74331910128135e-08	3.83952538508095e-05
chr8	139709444	139709844	401	*	3.9628	5.28472	0	6.29333	2.74331910128135e-08	3.83952538508095e-05
chr19	15946596	15946996	401	*	4.0927	5.41463	0	6.36473	2.83857230713689e-08	3.91200731476482e-05
chr17	40064194	40064594	401	*	4.76025	1.45936	5.43744	-3.86152	2.8616169598031e-08	3.91200731476482e-05
chr1	217118882	217119282	401	*	4.79865	1.03565	5.49247	-4.14872	2.8825056342073e-08	3.91200731476482e-05
chr1	4710611	4711011	401	*	3.87295	5.19488	0	6.23596	2.89769478580158e-08	3.91200731476482e-05
chr1	144989507	144989907	401	*	4.97049	0.459358	5.68192	-4.87071	2.91030798381897e-08	3.91200731476482e-05
chr7	157333497	157333897	401	*	3.88243	5.20436	0	6.24047	2.91752047527625e-08	3.91200731476482e-05
chr14	20730563	20730963	401	*	3.8634	5.18533	0	6.22739	3.06755380950133e-08	4.0271972968786e-05
chr12	131199289	131199689	401	*	5.18436	6.16119	3.68851	2.34968	3.07224453797689e-08	4.0271972968786e-05
chr16	78699281	78699681	401	*	4.81947	0	5.55644	-6.69007	3.12600615846641e-08	4.0271972968786e-05
chr1	224955144	224955544	401	*	4.85902	0	5.59599	-6.70629	3.14619324384511e-08	4.0271972968786e-05
chr10	133198391	133198791	401	*	4.01965	5.34158	0	6.31673	3.15274044071817e-08	4.0271972968786e-05
chr1	230413063	230413463	401	*	4.87252	0	5.60948	-6.71249	3.16335854112066e-08	4.0271972968786e-05
chr1	245922963	245923363	401	*	4.78358	1.77609	5.44694	-3.53036	3.1668926707868e-08	4.0271972968786e-05
chr19	17670829	17671229	401	*	4.72287	1.41649	5.40029	-3.84302	3.17145147607575e-08	4.0271972968786e-05
chr1	247124753	247125153	401	*	4.81524	0	5.55221	-6.68814	3.25422908826134e-08	4.10512435723409e-05
chr12	5100705	5101105	401	*	5.03848	2.9676	5.6311	-2.5442	3.28777474283948e-08	4.11566226387843e-05
chr1	203174014	203174414	401	*	4.64272	0.917639	5.33538	-4.04555	3.33385811838283e-08	4.11566226387843e-05
chr2	27107188	27107588	401	*	4.91267	2.56884	5.53123	-2.87039	3.35026972917701e-08	4.11566226387843e-05
chr10	87825023	87825423	401	*	5.08182	0	5.80585	-5.38818	3.3886866073351e-08	4.11566226387843e-05
chr19	57239434	57239834	401	*	4.03019	5.35212	0	6.3178	3.39136889651197e-08	4.11566226387843e-05
chr7	18635141	18635541	401	*	4.03019	5.35212	0	6.3178	3.39136889651197e-08	4.11566226387843e-05
chr7	153607577	153607977	401	*	3.84835	5.17027	0	6.21111	3.45458601912232e-08	4.15517522716795e-05
chr12	132853900	132854300	401	*	4.49416	5.80323	0	6.01894	3.49565299126096e-08	4.15517522716795e-05
chr16	77111262	77111662	401	*	4.85415	0	5.59112	-6.69423	3.51130376981575e-08	4.15517522716795e-05
chr19	57580036	57580436	401	*	3.86242	5.18435	0	6.21894	3.52241952617325e-08	4.15517522716795e-05
chr1	6370043	6370443	401	*	4.79053	2.2386	5.42557	-3.08543	3.53228034268804e-08	4.15517522716795e-05
chr9	80926016	80926416	401	*	4.81658	0	5.55355	-6.67505	3.57977124065178e-08	4.18536376077765e-05
chr1	208505560	208505960	401	*	4.82535	0.874396	5.52451	-4.40836	3.66474883453981e-08	4.24936185452866e-05
chr7	154633665	154634065	401	*	3.84188	5.16381	0	6.20336	3.70044430547384e-08	4.24936185452866e-05
chr16	79758688	79759088	401	*	4.78172	0.874396	5.4797	-4.37227	3.70733656635929e-08	4.24936185452866e-05
chr1	220502868	220503268	401	*	4.7783	0	5.51526	-6.65742	3.72315583048656e-08	4.24936185452866e-05
chr1	180957297	180957697	401	*	4.98295	0	5.7031	-5.30245	3.75787269942812e-08	4.26360676259849e-05
chr17	21252169	21252569	401	*	5.52454	6.48942	4.07209	2.26255	3.97503611020045e-08	4.45041656900449e-05
chr16	67345458	67345858	401	*	4.32424	5.56337	0.896918	4.29645	4.00720157708302e-08	4.45041656900449e-05
chr1	2773158	2773558	401	*	4.39189	5.67199	0	4.96312	4.02958916268967e-08	4.45041656900449e-05
chr1	204145218	204145618	401	*	4.76901	0	5.50597	-6.64631	4.07048097065028e-08	4.45041656900449e-05
chr4	79353823	79354223	401	*	4.76464	0.459358	5.47212	-4.69541	4.0751225971017e-08	4.45041656900449e-05
chr16	87102448	87102848	401	*	5.36968	3.55901	5.93198	-2.27691	4.07615834942993e-08	4.45041656900449e-05
chr1	163805694	163806094	401	*	4.67041	0.874396	5.36522	-4.28571	4.08499518182989e-08	4.45041656900449e-05
chr10	74793086	74793486	401	*	4.81981	0	5.55678	-6.66346	4.12995244539445e-08	4.47397515078934e-05
chr1	228248113	228248513	401	*	4.78785	0	5.52482	-6.65523	4.17815808163767e-08	4.50076822025581e-05
chr16	78991361	78991761	401	*	5.12232	3.18852	5.69973	-2.39339	4.2847130281825e-08	4.58976544623366e-05
chr16	78847748	78848148	401	*	5.27481	3.17967	5.86997	-2.60785	4.31227651227403e-08	4.59360694977519e-05
chr12	132930140	132930540	401	*	3.82332	5.14524	0	6.1826	4.33621316916988e-08	4.59360694977519e-05
chr7	75252770	75253170	401	*	3.83413	5.15606	0	6.18686	4.36620628683482e-08	4.59996625419152e-05
chr16	82183945	82184345	401	*	4.75915	0	5.49611	-6.62926	4.44502583992202e-08	4.64358709071586e-05
chr9	135494391	135494791	401	*	4.82061	2.25555	5.45661	-3.02487	4.45604568952207e-08	4.64358709071586e-05
chr19	1365506	1365906	401	*	5.0075	2.86952	5.60701	-2.65612	4.5620857372373e-08	4.72839225730178e-05
chr2	89156803	89157203	401	*	4.39892	5.70508	0	5.94252	4.61779861814809e-08	4.73101547921286e-05
chr19	57396469	57396869	401	*	4.52771	5.83708	0	6.02323	4.62876338535685e-08	4.73101547921286e-05
chr1	180583906	180584306	401	*	5.22437	2.43808	5.87516	-3.33921	4.63863750673824e-08	4.73101547921286e-05
chr10	124004457	124004857	401	*	4.8497	2.45286	5.47271	-2.9054	4.77894935778166e-08	4.84833262253167e-05
chr1	2902030	2902430	401	*	3.84959	5.17152	0	6.19067	4.89721853883956e-08	4.90979585363417e-05
chr12	128471428	128471828	401	*	3.84959	5.17152	0	6.19067	4.89721853883956e-08	4.90979585363417e-05
chr10	132520454	132520854	401	*	3.83764	5.15957	0	6.18345	4.91635098828522e-08	4.90979585363417e-05
chr12	132857175	132857575	401	*	3.82559	5.14752	0	6.17528	5.00043866197718e-08	4.96789694716141e-05
chr1	230488312	230488712	401	*	4.73886	0	5.47582	-6.60663	5.12870339634101e-08	5.06906239189696e-05
chr1	241398855	241399255	401	*	4.77184	0	5.5088	-6.62066	5.1714527175403e-08	5.08376052707649e-05
chr16	78002105	78002505	401	*	5.08146	2.88049	5.68711	-2.67661	5.19660100606534e-08	5.08376052707649e-05
chr4	4767695	4768095	401	*	4.93348	5.92146	3.3956	2.41679	5.28885179947047e-08	5.14774415958206e-05
chr1	204611711	204612111	401	*	4.7296	0	5.46656	-6.60283	5.32098045047874e-08	5.15285896715452e-05
chr22	24368612	24369012	401	*	3.84636	5.16829	0	6.18234	5.40883420189574e-08	5.18555752604149e-05
chr7	157801115	157801515	401	*	3.84636	5.16829	0	6.18234	5.40883420189574e-08	5.18555752604149e-05
chr1	210724982	210725382	401	*	4.76083	0	5.4978	-6.60967	5.50572483182772e-08	5.25218757290535e-05
chr9	126629914	126630314	401	*	4.66769	0.741772	5.36618	-4.29359	5.5402880822673e-08	5.25899503983298e-05
chr11	119980662	119981062	401	*	4.93358	0	5.65313	-5.25606	5.68638626211128e-08	5.37108594799146e-05
chr1	181643943	181644343	401	*	5.63208	3.99476	6.17048	-2.0285	5.92245307010494e-08	5.56229827827584e-05
chr22	30404166	30404566	401	*	4.90362	0	5.6228	-5.22913	5.94684134599542e-08	5.56229827827584e-05
chr10	132291508	132291908	401	*	3.78546	5.10738	0	6.13941	6.03903810279559e-08	5.62111321350698e-05
chr1	156773922	156774322	401	*	6.07456	4.66883	6.57541	-1.75993	6.07521315668956e-08	5.62746701215595e-05
chr7	128435140	128435540	401	*	4.90712	0	5.62635	-5.22927	6.17103484048696e-08	5.67534480026594e-05
chr21	43387614	43388014	401	*	4.67591	0	5.41287	-6.56257	6.18609741767973e-08	5.67534480026594e-05
chr12	10253974	10254374	401	*	4.23453	5.42422	1.45828	3.7562	6.28911004335454e-08	5.74237674358559e-05
chr19	52028873	52029273	401	*	3.78208	5.10401	0	6.13365	6.41273228605381e-08	5.80920871994566e-05
chr1	102395831	102396231	401	*	4.72873	0	5.4657	-6.58151	6.42289849293057e-08	5.80920871994566e-05
chr3	50434619	50435019	401	*	4.89386	2.23102	5.53669	-3.10886	6.57528506384106e-08	5.91911483230582e-05
chr7	86940255	86940655	401	*	4.86469	0	5.60166	-6.6423	6.68140346088708e-08	5.96867380760249e-05
chr17	36404656	36405056	401	*	4.67179	0	5.40876	-6.55442	6.69259465033866e-08	5.96867380760249e-05
chr1	156328310	156328710	401	*	4.87839	0.459358	5.58812	-4.76367	6.87016635821205e-08	6.09867212124542e-05
chr6	157020090	157020490	401	*	4.65926	1.80961	5.31386	-3.38802	6.90867408850477e-08	6.1045935687846e-05
chr1	101425036	101425436	401	*	4.63541	0	5.37237	-6.53112	7.19923089655291e-08	6.32311066770636e-05
chr22	22751278	22751678	401	*	4.43984	5.74645	0	5.94243	7.22192734180831e-08	6.32311066770636e-05
chr9	97523200	97523600	401	*	4.62274	0	5.3597	-6.51828	7.60498338036944e-08	6.62822696947981e-05
chr1	182771170	182771570	401	*	4.6249	0	5.36187	-6.51823	7.69493880469365e-08	6.66113805421496e-05
chr19	57457201	57457601	401	*	3.97785	5.29978	0	6.23136	7.71222384030645e-08	6.66113805421496e-05
chr5	134552885	134553285	401	*	4.65322	0	5.39018	-6.52608	7.94976589708047e-08	6.83551530120985e-05
chr2	216984717	216985117	401	*	4.63673	0.279671	5.34525	-4.6014	8.14658205449808e-08	6.97347423865035e-05
chr1	159090138	159090538	401	*	4.70076	0	5.43773	-6.5509	8.23853475013499e-08	7.02084269835504e-05
chr16	77544266	77544666	401	*	4.86415	0	5.60112	-6.62032	8.46949203396885e-08	7.16224087009875e-05
chr1	2898900	2899300	401	*	4.29286	5.53011	0.896918	4.25437	8.47916324637233e-08	7.16224087009875e-05
chr7	155262175	155262575	401	*	3.78105	5.10297	0	6.11249	8.76426546526004e-08	7.33953697095368e-05
chr4	38955995	38956395	401	*	4.6959	0.459358	5.40192	-4.61837	8.76561439392311e-08	7.33953697095368e-05
chr4	87464193	87464593	401	*	5.00729	2.77609	5.61579	-2.73568	9.0363542100267e-08	7.50444895658753e-05
chr12	128296484	128296884	401	*	3.80579	5.12772	0	6.12428	9.06403054126695e-08	7.50444895658753e-05
chr11	9063967	9064367	401	*	4.83274	0	5.55432	-5.18158	9.0965736129293e-08	7.50444895658753e-05
chr22	22973809	22974209	401	*	3.9749	5.29683	0	6.21742	9.11912032128721e-08	7.50444895658753e-05
chr12	128808192	128808592	401	*	4.28787	5.59495	0	5.83437	9.18241820423266e-08	7.52424613740336e-05
chr22	30051020	30051420	401	*	4.66737	1.19632	5.35133	-3.98661	9.33375928168696e-08	7.58256090842034e-05
chr7	157934653	157935053	401	*	3.7243	5.04623	0	6.07452	9.36785614635974e-08	7.58256090842034e-05
chr16	77786056	77786456	401	*	4.62623	0	5.3632	-6.50528	9.45846503029115e-08	7.58256090842034e-05
chr20	20245840	20246240	401	*	4.74642	2.27967	5.37502	-2.93195	9.47596646322609e-08	7.58256090842034e-05
chr3	63642619	63643019	401	*	4.79313	1.45936	5.47169	-3.86142	9.49781334186031e-08	7.58256090842034e-05
chr8	36448930	36449330	401	*	4.61751	0.459358	5.32179	-4.56007	9.50072830727885e-08	7.58256090842034e-05
chr1	201069010	201069410	401	*	5.26333	3.31869	5.842	-2.43936	9.5311687097948e-08	7.58256090842034e-05
chr22	32599096	32599496	401	*	4.8742	2.37231	5.50551	-3.03732	9.57621598851008e-08	7.58256090842034e-05
chr14	61937799	61938199	401	*	3.73024	5.05217	0	6.07657	9.62947439895043e-08	7.58256090842034e-05
chr9	126764240	126764640	401	*	4.66476	0	5.40173	-6.51248	9.70294536236593e-08	7.58256090842034e-05
chr19	57354217	57354617	401	*	3.75242	5.07435	0	6.08881	9.74303485659906e-08	7.58256090842034e-05
chr1	145060003	145060403	401	*	6.02333	4.68698	6.51149	-1.67455	9.77491715514063e-08	7.58256090842034e-05
chr8	133412183	133412583	401	*	4.62221	0.874396	5.31556	-4.22322	9.79137019839773e-08	7.58256090842034e-05
chr4	1828221	1828621	401	*	4.95559	2.62061	5.57339	-2.81968	9.82485556413266e-08	7.58256090842034e-05
chr1	172915981	172916381	401	*	4.64603	0	5.38299	-6.50468	9.85553419276813e-08	7.58256090842034e-05
chr17	36297750	36298150	401	*	5.5282	3.77609	6.08279	-2.19504	9.8863079267413e-08	7.58256090842034e-05
chr16	77305753	77306153	401	*	4.84242	2.32673	5.47477	-3.00414	9.9345307163253e-08	7.58918987119951e-05
chr10	116675386	116675786	401	*	4.62656	0	5.36352	-6.49127	1.00498633633494e-07	7.64682936802405e-05
chr1	197353384	197353784	401	*	4.84381	0	5.56551	-5.1878	1.04912112955037e-07	7.95109414484212e-05
chr1	173500243	173500643	401	*	4.62909	0	5.36606	-6.48754	1.06104593231783e-07	8.00981067899013e-05
chr19	57590093	57590493	401	*	3.81471	5.13664	0	6.11792	1.06524299933764e-07	8.00995896725479e-05
chr1	175547233	175547633	401	*	4.57868	0.917639	5.26929	-3.97354	1.07012368525484e-07	8.01522640255874e-05
chr1	32238110	32238510	401	*	4.62945	0	5.36642	-6.49656	1.08125217802965e-07	8.02984395235138e-05
chr9	125335268	125335668	401	*	3.73615	5.05808	0	6.0722	1.08308377672573e-07	8.02984395235138e-05
chr20	1153796	1154196	401	*	4.55398	0	5.29094	-6.4532	1.08463867639092e-07	8.02984395235138e-05
chr1	185510407	185510807	401	*	4.63359	0	5.37056	-6.48878	1.09081899599248e-07	8.04453836798391e-05
chr1	216825243	216825643	401	*	4.55531	0	5.29228	-6.45004	1.13016839714884e-07	8.30279728516886e-05
chr12	53874012	53874412	401	*	4.76532	2.40979	5.38487	-2.82553	1.15849360613836e-07	8.43239060914742e-05
chr19	57514832	57515232	401	*	3.79913	5.12106	0	6.10287	1.16369962305118e-07	8.43239060914742e-05
chr1	217913851	217914251	401	*	4.64411	1.40307	5.31872	-3.6031	1.16636800220323e-07	8.43239060914742e-05
chr4	8711560	8711960	401	*	3.6981	5.02003	0	6.04386	1.16823626188753e-07	8.43239060914742e-05
chr1	4168913	4169313	401	*	4.47407	5.76448	0	5.37303	1.16979717854703e-07	8.43239060914742e-05
chr15	86607941	86608341	401	*	4.54333	0	5.2803	-6.43811	1.18614752651219e-07	8.46702735836486e-05
chr12	132899441	132899841	401	*	3.74551	5.06744	0	6.07126	1.18658537372659e-07	8.46702735836486e-05
chr7	157789986	157790386	401	*	4.30559	5.58308	0	4.86478	1.19047760926792e-07	8.46702735836486e-05
chr1	156413154	156413554	401	*	4.71941	0	5.45637	-6.52039	1.1922654094827e-07	8.46702735836486e-05
chr1	226686153	226686553	401	*	5.2895	3.42401	5.85871	-2.33325	1.19934693627251e-07	8.48588852208989e-05
chr16	77464369	77464769	401	*	4.55459	0	5.29155	-6.44074	1.20886410243465e-07	8.52178082563342e-05
chr12	130998488	130998888	401	*	5.31547	6.24922	3.96874	2.11881	1.22332615364088e-07	8.56390349196512e-05
chr1	161930521	161930921	401	*	4.61047	0	5.34743	-6.46618	1.22377209028624e-07	8.56390349196512e-05
chr21	28408873	28409273	401	*	3.77087	5.0928	0	6.08296	1.23160160549591e-07	8.58735339069846e-05
chr1	207756274	207756674	401	*	4.51638	0	5.25335	-6.4241	1.23951137587074e-07	8.59471649375617e-05
chr5	174050410	174050810	401	*	4.72836	2.16281	5.36439	-3.04546	1.24460795912016e-07	8.59471649375617e-05
chr1	223300283	223300683	401	*	4.59556	0	5.33253	-6.45719	1.24668647488645e-07	8.59471649375617e-05
chr16	77503518	77503918	401	*	4.68655	0.459358	5.39237	-4.60139	1.25058719008572e-07	8.59471649375617e-05
chr1	5586306	5586706	401	*	3.68733	5.00925	0	6.0329	1.26217987498928e-07	8.6434077839266e-05
chr1	50771802	50772202	401	*	4.5959	1.19632	5.27712	-3.92519	1.29462497608512e-07	8.75135853217233e-05
chr16	50644804	50645204	401	*	4.51082	0	5.24778	-6.418	1.29560120985975e-07	8.75135853217233e-05
chr1	210947053	210947453	401	*	4.65581	0	5.39278	-6.48857	1.2960755622626e-07	8.75135853217233e-05
chr10	45323244	45323644	401	*	4.84466	5.9389	2.80565	2.95415	1.29620004961665e-07	8.75135853217233e-05
chr1	233111094	233111494	401	*	4.6713	1.45936	5.34461	-3.74664	1.30418158154396e-07	8.77435063759876e-05
chr6	167910792	167911192	401	*	4.55303	0.874396	5.24421	-4.15972	1.31867628451635e-07	8.82053384585645e-05
chr1	203834634	203835034	401	*	4.5393	0	5.27626	-6.42706	1.32582143854008e-07	8.82053384585645e-05
chr7	42560010	42560410	401	*	4.52636	0	5.26332	-6.42017	1.32806914639247e-07	8.82053384585645e-05
chr4	8474857	8475257	401	*	4.81397	2.11822	5.459	-3.22167	1.33101454900857e-07	8.82053384585645e-05
chr22	17494049	17494449	401	*	3.79579	5.11772	0	6.09109	1.33418076081495e-07	8.82053384585645e-05
chr1	213991349	213991749	401	*	4.67538	1.19632	5.35964	-3.97899	1.34253285234151e-07	8.82053384585645e-05
chr22	23200424	23200824	401	*	3.75481	5.07674	0	6.06727	1.35153197956868e-07	8.82053384585645e-05
chr7	157634492	157634892	401	*	3.75481	5.07674	0	6.06727	1.35153197956868e-07	8.82053384585645e-05
chr1	155169800	155170200	401	*	4.51145	0	5.24841	-6.411	1.35244750849142e-07	8.82053384585645e-05
chr1	157117939	157118339	401	*	4.50075	0	5.23771	-6.40615	1.36336123686355e-07	8.82977451587081e-05
chr10	102567433	102567833	401	*	4.51419	0	5.25116	-6.41091	1.36789491597444e-07	8.82977451587081e-05
chr10	103761556	103761956	401	*	4.51033	0	5.2473	-6.4127	1.37011446995529e-07	8.82977451587081e-05
chr1	210580224	210580624	401	*	4.73278	1.98688	5.38105	-3.2798	1.37228429871574e-07	8.82977451587081e-05
chr1	209689493	209689893	401	*	4.64221	0	5.37917	-6.46965	1.38267655562314e-07	8.86688740740478e-05
chr10	77566802	77567202	401	*	5.16129	3.13664	5.74896	-2.44725	1.40749250794713e-07	8.99594144812712e-05
chr2	44773449	44773849	401	*	4.71317	5.77218	2.86459	2.77091	1.4229988347826e-07	9.06483350752677e-05
chr12	132674410	132674810	401	*	3.71263	5.03456	0	6.03802	1.45762138638633e-07	9.25464089772383e-05
chr6	50795434	50795834	401	*	4.26644	5.4699	1.33835	3.80725	1.46308805730787e-07	9.25869163235774e-05
chr16	80404098	80404498	401	*	4.48227	0	5.21924	-6.38703	1.5311722132617e-07	9.64115373372586e-05
chr1	64088650	64089050	401	*	5.29533	3.48114	5.85809	-2.23319	1.5335822183674e-07	9.64115373372586e-05
chr1	178527909	178528309	401	*	4.50614	0	5.24311	-6.39502	1.55023628751535e-07	9.71400348736414e-05
chr8	28592999	28593399	401	*	4.47834	0	5.21531	-6.38222	1.55892299633536e-07	9.73661664525494e-05
chr8	140440694	140441094	401	*	3.67283	4.99476	0	6.00975	1.57227136306869e-07	9.78810390390402e-05
chr2	121035559	121035959	401	*	4.51555	0	5.25251	-6.4027	1.58781123245559e-07	9.85285685941634e-05
chr11	36218134	36218534	401	*	4.65158	1.14473	5.33687	-3.96663	1.60831830823956e-07	9.94791566758342e-05
chr11	70275969	70276369	401	*	3.70908	5.03101	0	6.02845	1.619955539789e-07	9.98767701033128e-05
chr9	72282695	72283095	401	*	4.75577	1.68175	5.42253	-3.61349	1.64534664356109e-07	0.000100209
chr14	65456900	65457300	401	*	3.6826	5.00453	0	6.01225	1.64550613411372e-07	0.000100209
chr13	113622741	113623141	401	*	4.51726	0.874396	5.20727	-4.12631	1.64811728817537e-07	0.000100209
chr2	54761760	54762160	401	*	4.5499	0.459358	5.25259	-4.49764	1.65409734850355e-07	0.000100209
chr19	57505468	57505868	401	*	3.65307	4.975	0	5.99419	1.65411369792471e-07	0.000100209
chr6	39577628	39578028	401	*	4.68692	1.80961	5.34313	-3.39215	1.65670642191342e-07	0.000100209
chr1	31070030	31070430	401	*	4.26233	5.45225	1.48375	3.75914	1.66307682081446e-07	0.000100278
chr1	204457574	204457974	401	*	4.48115	0	5.21812	-6.37659	1.67854638470338e-07	0.000100894
chr2	28836992	28837392	401	*	4.90428	2.287	5.54399	-3.15508	1.68461142815386e-07	0.000100942
chr1	116583157	116583557	401	*	4.49131	0	5.22827	-6.38205	1.69075757107831e-07	0.000100995
chr20	44786390	44786790	401	*	4.94146	2.43149	5.57338	-3.00551	1.71477567744079e-07	0.000101802
chr5	164992168	164992568	401	*	4.46967	0	5.20664	-6.36886	1.71489434876293e-07	0.000101802
chr12	162598	162998	401	*	4.53105	0	5.26802	-6.39522	1.7351399001114e-07	0.000102181
chr1	157178868	157179268	401	*	4.62941	1.45936	5.30079	-3.70651	1.73568392567773e-07	0.000102181
chr1	15105266	15105666	401	*	4.68856	2.00704	5.33265	-3.14447	1.73726164504957e-07	0.000102181
chr1	219442105	219442505	401	*	4.46391	0	5.20088	-6.36809	1.78173903296801e-07	0.000104452
chr7	157485184	157485584	401	*	4.21998	5.43252	1.18125	3.9463	1.78677187892466e-07	0.000104452
chr15	41733341	41733741	401	*	3.69231	5.01424	0	6.01141	1.79796826455873e-07	0.000104787
chr12	130641676	130642076	401	*	3.66552	4.98745	0	5.99436	1.8432310557254e-07	0.0001071
chr6	24107614	24108014	401	*	4.51274	0	5.24971	-6.38271	1.85885989313909e-07	0.000107681
chr22	29085519	29085919	401	*	4.43057	0	5.16754	-6.34453	1.90720469240301e-07	0.000109818
chr14	56671202	56671602	401	*	4.51332	0.59571	5.21158	-4.16621	1.90815146378643e-07	0.000109818
chr19	12859306	12859706	401	*	4.53178	1.74177	5.1828	-3.27875	1.91291861915876e-07	0.000109818
chr5	68788680	68789080	401	*	3.77323	5.09516	0	6.05057	1.94133068512305e-07	0.000111116
chr8	59030769	59031169	401	*	4.83727	2.67618	5.43907	-2.65719	1.95270374105347e-07	0.00011112
chr1	214890746	214891146	401	*	4.72916	0	5.44604	-5.05581	1.95299051590057e-07	0.00011112
chr16	86076487	86076887	401	*	4.4518	0	5.18877	-6.34741	1.98192175072854e-07	0.000112432
chr1	183886907	183887307	401	*	4.60666	0	5.34363	-6.42092	1.99910401390183e-07	0.000113073
chr2	26425616	26426016	401	*	4.70962	2.03565	5.35321	-3.14281	2.03072212541587e-07	0.000114523
chr12	1702058	1702458	401	*	4.34587	5.63489	0	5.26169	2.04366360742045e-07	0.000114713
chr7	158111025	158111425	401	*	3.70196	5.02389	0	6.00729	2.04604985619752e-07	0.000114713
chr11	6617297	6617697	401	*	4.42021	0	5.15718	-6.32782	2.06349605511561e-07	0.000115354
chr1	202175126	202175526	401	*	4.52997	0	5.26693	-6.37744	2.07141773776482e-07	0.00011546
chr10	6260780	6261180	401	*	4.44013	0	5.17709	-6.34234	2.09725455960559e-07	0.000116472
chr16	80063179	80063579	401	*	4.41146	0	5.14843	-6.32461	2.10171730531405e-07	0.000116472
chr2	170085998	170086398	401	*	4.52712	1.52914	5.18998	-3.44638	2.12870997692762e-07	0.000117627
chr1	171774557	171774957	401	*	4.43494	0	5.1719	-6.32986	2.15020464201102e-07	0.000118474
chr1	233425416	233425816	401	*	4.42241	0	5.15938	-6.32655	2.16175045160476e-07	0.000118769
chr1	174911987	174912387	401	*	4.82217	1.59571	5.49612	-3.58329	2.17619972369257e-07	0.000119221
chr1	33641883	33642283	401	*	4.57521	5.71855	2.2098	3.25713	2.21569255825227e-07	0.000119837
chr16	81418211	81418611	401	*	5.14602	3.03565	5.74274	-2.55167	2.21690023041708e-07	0.000119837
chr1	193816068	193816468	401	*	4.47495	0	5.21192	-6.34829	2.22655998881679e-07	0.000119837
chr12	128750747	128751147	401	*	3.65818	4.98011	0	5.97633	2.23030474094005e-07	0.000119837
chr4	82824723	82825123	401	*	3.67171	4.99364	0	5.98392	2.23069976905792e-07	0.000119837
chr11	102097620	102098020	401	*	4.4536	1.32673	5.12294	-3.58066	2.23154325184435e-07	0.000119837
chr7	77523220	77523620	401	*	4.51158	0.180673	5.21959	-4.49227	2.23971991521234e-07	0.000119837
chr1	4784972	4785372	401	*	4.09881	5.32874	0.819024	4.08061	2.24359032397448e-07	0.000119837
chr7	158053307	158053707	401	*	4.14569	5.45123	0	5.69367	2.24733141221495e-07	0.000119837
chr1	203035238	203035638	401	*	4.40008	0	5.13704	-6.31438	2.24994443117932e-07	0.000119837
chr4	24884455	24884855	401	*	4.53911	1.19632	5.21805	-3.86173	2.26449717826552e-07	0.000120278
chr1	206594988	206595388	401	*	4.4573	0	5.19426	-6.333	2.32343451733129e-07	0.000123068
chr3	64545297	64545697	401	*	4.56177	0.459358	5.26475	-4.49439	2.34474192410873e-07	0.000123854
chr8	10390209	10390609	401	*	4.38056	0	5.11753	-6.2987	2.36133944778988e-07	0.000124388
chr1	151097432	151097832	401	*	4.73069	0	5.44759	-5.04676	2.38971965473739e-07	0.000125538
chr1	233645295	233645695	401	*	4.42852	0	5.16549	-6.32132	2.41386738316711e-07	0.00012646
chr20	6018959	6019359	401	*	4.53451	1.19632	5.21326	-3.85641	2.42755575237818e-07	0.00012649
chr1	235721661	235722061	401	*	4.39152	0	5.12848	-6.29842	2.43104798122472e-07	0.00012649
chr1	184791834	184792234	401	*	4.67921	2.27967	5.30244	-2.85757	2.43422929886539e-07	0.00012649
chr5	33266303	33266703	401	*	4.36718	0	5.10414	-6.28733	2.4818951784666e-07	0.000128619
chr1	177438784	177439184	401	*	4.4943	0.459358	5.19562	-4.4356	2.49499850658443e-07	0.000128901
chr19	15890630	15891030	401	*	3.66806	4.98999	0	5.97309	2.50688056595826e-07	0.000128901
chr5	180486480	180486880	401	*	3.61537	4.93729	0	5.94144	2.50750827060167e-07	0.000128901
chr6	57438465	57438865	401	*	4.36154	0	5.09851	-6.28278	2.54885711183492e-07	0.000130676
chr7	157477986	157478386	401	*	4.24963	5.5409	0	5.19884	2.56111602444712e-07	0.000130954
chr1	169968500	169968900	401	*	4.40801	0	5.14498	-6.29963	2.57316644818136e-07	0.000131221
chr21	34181931	34182331	401	*	4.36596	0	5.10293	-6.28122	2.58178375810374e-07	0.000131311
chr5	142411560	142411960	401	*	4.4231	1.03565	5.10384	-3.79735	2.61527123947495e-07	0.000132662
chr1	185758341	185758741	401	*	4.23455	5.41169	1.58301	3.57306	2.64263351731463e-07	0.000133534
chr12	39232628	39233028	401	*	4.55599	0.459358	5.25883	-4.47477	2.64639104599321e-07	0.000133534
chr16	80232272	80232672	401	*	4.62208	2.0637	5.25759	-3.03595	2.69673720827929e-07	0.000135717
chr3	127366229	127366629	401	*	4.54426	1.74177	5.19604	-3.27653	2.77275948460471e-07	0.000139178
chr16	84785992	84786392	401	*	4.35758	0	5.09454	-6.26905	2.78847494347305e-07	0.000139363
chr12	128872502	128872902	401	*	3.62322	4.94515	0	5.93979	2.79365717220191e-07	0.000139363
chr12	16919215	16919615	401	*	4.39733	0	5.1343	-6.28591	2.79825946243717e-07	0.000139363
chr12	128754458	128754858	401	*	3.6644	4.98633	0	5.96152	2.83899100964862e-07	0.000140338
chr1	101587303	101587703	401	*	4.47342	0	5.21039	-6.31975	2.84221796529785e-07	0.000140338
chr7	149417217	149417617	401	*	4.62885	5.74128	2.47859	3.06505	2.8512959119788e-07	0.000140338
chr6	108350270	108350670	401	*	4.64421	1.98688	5.28667	-3.18854	2.85219350039047e-07	0.000140338
chr17	34041503	34041903	401	*	4.79556	2.6016	5.40055	-2.63241	2.86080316178218e-07	0.000140338
chr1	157151136	157151536	401	*	4.25774	5.52683	0.197377	4.7689	2.86548523525463e-07	0.000140338
chr12	44997793	44998193	401	*	4.76578	1.68175	5.43304	-3.60615	2.86905757094616e-07	0.000140338
chr2	1810776	1811176	401	*	4.51969	0.917639	5.20833	-3.89283	2.894316232959e-07	0.000140474
chr19	57262272	57262672	401	*	4.21796	5.5243	0	5.72185	2.90152153469611e-07	0.000140474
chr2	127620639	127621039	401	*	3.58977	4.9117	0	5.91624	2.90993989299725e-07	0.000140474
chr7	158115762	158116162	401	*	3.58977	4.9117	0	5.91624	2.90993989299725e-07	0.000140474
chr13	112068982	112069382	401	*	4.37119	0	5.10816	-6.27348	2.91495264415432e-07	0.000140474
chr3	62406299	62406699	401	*	5.08694	3.31511	5.64417	-2.18476	2.91579021358131e-07	0.000140474
chr21	40458945	40459345	401	*	4.92627	5.87913	3.51584	2.20514	2.93286379853815e-07	0.000140942
chr14	36460497	36460897	401	*	4.51797	0.459358	5.21988	-4.44354	2.94082685180904e-07	0.000140971
chr8	138987566	138987966	401	*	3.58203	4.90396	0	5.91104	2.95982924310441e-07	0.000141189
chr1	101008668	101009068	401	*	4.51469	1.32673	5.1869	-3.62345	2.96705170207658e-07	0.000141189
chr12	133042094	133042494	401	*	4.25787	5.54932	0	5.19892	2.97044751820043e-07	0.000141189
chr8	1269320	1269720	401	*	4.36139	0	5.09835	-6.27158	2.97480797997098e-07	0.000141189
chr12	132862751	132863151	401	*	4.10286	5.4079	0	5.64958	2.98272008492016e-07	0.000141214
chr19	51054273	51054673	401	*	4.93439	6.00286	3.03751	2.79659	2.99592123618097e-07	0.00014149
chr1	26866317	26866717	401	*	4.30412	5.53108	1.06866	4.03868	3.00871739655659e-07	0.000141688
chr9	71613496	71613896	401	*	5.13427	3.3497	5.69318	-2.21219	3.01739534220446e-07	0.000141688
chr7	158989817	158990217	401	*	3.6013	4.92323	0	5.91914	3.02228928793722e-07	0.000141688
chr1	214920239	214920639	401	*	4.36984	0	5.1068	-6.2653	3.05035340217285e-07	0.000142237
chr1	151671671	151672071	401	*	4.50119	1.19632	5.17855	-3.81808	3.05929289565906e-07	0.000142237
chr14	103565885	103566285	401	*	5.23398	6.1281	4.00858	1.95528	3.06252337266671e-07	0.000142237
chr1	164343436	164343836	401	*	4.65254	0	5.37206	-5.00114	3.06366083676197e-07	0.000142237
chr9	22307400	22307800	401	*	4.33141	0	5.06838	-6.24773	3.08523274893495e-07	0.000142564
chr12	106999908	107000308	401	*	4.63309	1.59571	5.298	-3.41091	3.08558583723035e-07	0.000142564
chr16	85845922	85846322	401	*	4.39187	0	5.12884	-6.28365	3.09570073681511e-07	0.000142648
chr7	157599810	157600210	401	*	3.60512	4.92705	0	5.91887	3.10940150355537e-07	0.000142648
chr1	177819006	177819406	401	*	4.34073	0	5.07769	-6.25458	3.1111173514873e-07	0.000142648
chr8	140324575	140324975	401	*	3.57425	4.89618	0	5.9031	3.11865691552689e-07	0.000142648
chr2	85616114	85616514	401	*	4.56848	1.19632	5.24861	-3.88084	3.13017123978159e-07	0.000142648
chr1	218150952	218151352	401	*	4.38305	0	5.12002	-6.2679	3.13844304959879e-07	0.000142648
chr1	92296250	92296650	401	*	5.31719	6.26859	3.91173	2.24979	3.13996827190753e-07	0.000142648
chr22	50121856	50122256	401	*	3.6471	4.96903	0	5.94396	3.14691981691801e-07	0.000142648
chr10	133031637	133032037	401	*	3.58084	4.90277	0	5.90638	3.15748854181374e-07	0.00014279
chr1	183823233	183823633	401	*	4.66198	1.45936	5.33486	-3.71604	3.17455240909894e-07	0.000143224
chr12	26086575	26086975	401	*	4.56037	0.874396	5.25178	-4.13405	3.19318962732329e-07	0.000143727
chr1	212794639	212795039	401	*	4.35995	0	5.09691	-6.25463	3.22336787610293e-07	0.000144153
chr8	136386125	136386525	401	*	3.59126	4.91318	0	5.91065	3.23314615124604e-07	0.000144153
chr1	220138758	220139158	401	*	4.42424	0	5.1612	-6.28453	3.23524518274648e-07	0.000144153
chr1	4273601	4274001	401	*	3.57035	4.89227	0	5.89807	3.24460367463881e-07	0.000144153
chr2	135702557	135702957	401	*	4.31583	0	5.05279	-6.23857	3.2691408423904e-07	0.000144153
chr6	111914397	111914797	401	*	5.2246	3.50179	5.7752	-2.12422	3.27815417018679e-07	0.000144153
chr8	18437709	18438109	401	*	4.65967	0	5.37742	-4.99076	3.30410539044002e-07	0.000144153
chr1	161586197	161586597	401	*	4.67176	2.25555	5.29634	-2.8488	3.30419416180343e-07	0.000144153
chr15	39233582	39233982	401	*	4.70647	2.30339	5.32998	-2.87773	3.30806023530328e-07	0.000144153
chr1	180114226	180114626	401	*	4.3137	0	5.05066	-6.23659	3.30900798356039e-07	0.000144153
chr7	131995803	131996203	401	*	5.11266	6.0962	3.5917	2.34509	3.31106303262864e-07	0.000144153
chr2	223360505	223360905	401	*	4.61819	0	5.33538	-4.96897	3.31544244316852e-07	0.000144153
chr3	63945426	63945826	401	*	4.67433	1.80961	5.32981	-3.36454	3.32130141726867e-07	0.000144153
chr1	223416786	223417186	401	*	4.62606	0	5.34145	-4.96409	3.32276295151749e-07	0.000144153
chr3	106035792	106036192	401	*	4.38538	1.09122	5.06229	-3.74595	3.32295802568258e-07	0.000144153
chr5	145681793	145682193	401	*	4.36353	0	5.1005	-6.25318	3.32295814174775e-07	0.000144153
chr16	47080689	47081089	401	*	4.46617	1.48833	5.12796	-3.39541	3.34947660972926e-07	0.000144976
chr12	132992410	132992810	401	*	3.67423	4.99616	0	5.95357	3.36306439654859e-07	0.000145129
chr8	24192950	24193350	401	*	4.39212	0	5.12908	-6.26482	3.37134399515373e-07	0.000145129
chr2	233657929	233658329	401	*	4.32508	0	5.06205	-6.23678	3.37572561239427e-07	0.000145129
chr7	157809024	157809424	401	*	3.57695	4.89888	0	5.89899	3.38536555504105e-07	0.000145218
chr8	139206252	139206652	401	*	3.56643	4.88836	0	5.89231	3.40621314012128e-07	0.000145786
chr9	72697875	72698275	401	*	4.34011	0	5.07708	-6.23933	3.42976176195968e-07	0.000145987
chr7	28320817	28321217	401	*	4.68114	0	5.39734	-4.99346	3.43506423574535e-07	0.000145987
chr10	54725556	54725956	401	*	4.31472	0	5.05168	-6.23316	3.43511991325625e-07	0.000145987
chr1	216806320	216806720	401	*	4.37491	0	5.11187	-6.25592	3.44135813369097e-07	0.000145987
chr2	157494274	157494674	401	*	4.30857	0	5.04554	-6.22684	3.45575135284717e-07	0.000146274
chr16	77082015	77082415	401	*	4.47353	0.874396	5.16208	-4.06551	3.50793711973148e-07	0.000148143
chr7	28883846	28884246	401	*	4.70197	2.30339	5.32512	-2.85313	3.51537327763983e-07	0.000148143
chr11	59342403	59342803	401	*	4.63851	0	5.35408	-4.96893	3.56132572083995e-07	0.00014957
chr7	42028709	42029109	401	*	4.58176	1.64509	5.24132	-3.45428	3.56483863802189e-07	0.00014957
chr1	247550713	247551113	401	*	4.69519	2.37231	5.31195	-2.83117	3.58685402613499e-07	0.000149977
chr16	17248559	17248959	401	*	4.34458	0	5.08155	-6.23985	3.5959647684958e-07	0.000149977
chr10	73273683	73274083	401	*	4.56628	0.180673	5.27537	-4.51623	3.59799414562636e-07	0.000149977
chr5	175347758	175348158	401	*	4.30887	0	5.04584	-6.22604	3.61499881032139e-07	0.000150359
chr16	1965842	1966242	401	*	4.40897	0.809607	5.09752	-4.03112	3.64009914662942e-07	0.000150854
chr11	57295059	57295459	401	*	4.40457	1.03565	5.08457	-3.76388	3.64478056548484e-07	0.000150854
chr19	2290927	2291327	401	*	4.69088	2.09122	5.32935	-3.098	3.65050546215254e-07	0.000150854
chr5	32751979	32752379	401	*	4.5197	1.19632	5.19783	-3.82502	3.68307789887109e-07	0.00015158
chr2	202162632	202163032	401	*	4.33226	0	5.06922	-6.23451	3.68388473996269e-07	0.00015158
chr6	51400500	51400900	401	*	4.12579	5.38006	0.414755	4.37082	3.72634593009568e-07	0.000152999
chr3	26767905	26768305	401	*	4.29984	0	5.03681	-6.21411	3.74047222564424e-07	0.000153087
chr1	29513343	29513743	401	*	4.44683	1.37231	5.11361	-3.5506	3.74445731050569e-07	0.000153087
chr16	80441126	80441526	401	*	4.55415	1.19632	5.2337	-3.85265	3.76758642962499e-07	0.000153705
chr9	134421352	134421752	401	*	4.61849	0	5.33376	-4.94927	3.77920041577428e-07	0.000153851
chr16	84285873	84286273	401	*	5.34005	3.6977	5.87919	-2.00662	3.79441126852618e-07	0.000154143
chr16	14632934	14633334	401	*	4.29585	0	5.03282	-6.20744	3.85996426258901e-07	0.000156163
chr7	154660863	154661263	401	*	3.59095	4.91288	0	5.89374	3.8642142650283e-07	0.000156163
chr1	162262252	162262652	401	*	4.41307	1.37231	5.07815	-3.52747	3.87586252420666e-07	0.000156163
chr1	47147772	47148172	401	*	4.37219	0	5.10915	-6.24197	3.8767102687526e-07	0.000156163
chr5	78497193	78497593	401	*	4.49456	0.459358	5.19589	-4.42373	3.88964512463407e-07	0.000156356
chr16	83613193	83613593	401	*	4.33188	0	5.06885	-6.2291	3.91262337142425e-07	0.00015695
chr19	57617451	57617851	401	*	3.62583	4.94776	0	5.91367	3.97872571009863e-07	0.000159001
chr5	112220772	112221172	401	*	4.27389	0	5.01086	-6.19818	3.98940311170851e-07	0.000159001
chr1	215632722	215633122	401	*	4.30548	0	5.04245	-6.208	3.98969801556112e-07	0.000159001
chr1	208943669	208944069	401	*	4.29529	0	5.03226	-6.20373	4.00040576223445e-07	0.000159001
chr3	145508	145908	401	*	4.90229	2.77609	5.50062	-2.61226	4.00520846116083e-07	0.000159001
chr12	67469037	67469437	401	*	4.33328	0	5.07024	-6.22088	4.04318195029064e-07	0.000159673
chr1	236657736	236658136	401	*	4.4563	0.459358	5.15666	-4.38767	4.04637044783111e-07	0.000159673
chr6	52545764	52546164	401	*	3.74338	5.06531	0	5.97532	4.05119841885618e-07	0.000159673
chr11	11408621	11409021	401	*	4.54032	1.19632	5.2193	-3.85012	4.05809733037408e-07	0.000159673
chr17	59274402	59274802	401	*	3.714	5.03593	0	5.95946	4.06378596892001e-07	0.000159673
chr13	41369058	41369458	401	*	4.05394	5.28449	0.764748	4.24265	4.08502538288733e-07	0.00016018
chr1	173413668	173414068	401	*	4.44713	0	5.1841	-6.27103	4.10190590520722e-07	0.000160258
chr9	6572017	6572417	401	*	4.32892	0	5.06588	-6.21599	4.11013742462778e-07	0.000160258
chr14	57761076	57761476	401	*	4.358	0.741772	5.04712	-3.99417	4.11723114368834e-07	0.000160258
chr15	89179594	89179994	401	*	3.54393	4.86586	0	5.86477	4.13665610722434e-07	0.000160258
chr20	22378207	22378607	401	*	3.54393	4.86586	0	5.86477	4.13665610722434e-07	0.000160258
chr18	26455428	26455828	401	*	4.34305	0	5.08002	-6.22113	4.13716349887348e-07	0.000160258
chr1	176333635	176334035	401	*	4.85909	2.80451	5.44999	-2.49268	4.1533565804561e-07	0.000160453
chr12	128866717	128867117	401	*	3.55462	4.87654	0	5.87058	4.15892663464005e-07	0.000160453
chr5	33517722	33518122	401	*	4.45332	0.741772	5.14555	-4.0692	4.17930665710029e-07	0.000160915
chr18	60039885	60040285	401	*	4.29097	0	5.02794	-6.19693	4.21917199608321e-07	0.000162124
chr18	22118573	22118973	401	*	4.42495	0.874396	5.1118	-4.02407	4.2347393022309e-07	0.000162397
chr16	78533737	78534137	401	*	4.2548	0	4.99177	-6.18088	4.24466347324471e-07	0.000162453
chr3	69074317	69074717	401	*	4.34905	0	5.08602	-6.22357	4.25952572784196e-07	0.000162464
chr2	213640785	213641185	401	*	4.35315	0	5.09011	-6.22419	4.26190518025976e-07	0.000162464
chr1	202411370	202411770	401	*	4.46043	0	5.1974	-6.27436	4.28327834716107e-07	0.000162955
chr12	129035311	129035711	401	*	3.56492	4.88684	0	5.87134	4.29374484202287e-07	0.000162972
chr1	2864648	2865048	401	*	3.65336	4.97529	0	5.92227	4.30072204814252e-07	0.000162972
chr1	4718823	4719223	401	*	4.17871	5.46363	0	5.10888	4.31575381937963e-07	0.000163219
chr19	5855444	5855844	401	*	4.43435	0.459358	5.13414	-4.36957	4.34840632817661e-07	0.00016413
chr11	118642044	118642444	401	*	4.81706	2.67618	5.41686	-2.6133	4.35732107940593e-07	0.000164143
chr20	58361367	58361767	401	*	4.06065	5.36518	0	5.59906	4.39143930019935e-07	0.000164998
chr1	212175776	212176176	401	*	4.29473	0	5.0317	-6.19437	4.39721684899707e-07	0.000164998
chr3	31030640	31031040	401	*	4.24317	0	4.98014	-6.1724	4.43775723140974e-07	0.000165927
chr11	116224594	116224994	401	*	4.76606	2.65789	5.36256	-2.57696	4.43927115557541e-07	0.000165927
chr3	69301097	69301497	401	*	4.56674	1.56884	5.2296	-3.45343	4.45069514080137e-07	0.00016603
chr16	13905806	13906206	401	*	4.27025	0	5.00721	-6.18139	4.49870652391196e-07	0.000167352
chr16	82538386	82538786	401	*	4.61875	0	5.33402	-4.93824	4.51035359343273e-07	0.000167352
chr18	38701347	38701747	401	*	4.24574	0	4.9827	-6.16939	4.52073124646943e-07	0.000167352
chr17	28664442	28664842	401	*	3.55066	4.87259	0	5.86185	4.5210367350892e-07	0.000167352
chr3	58245203	58245603	401	*	4.7533	2.63937	5.35038	-2.55955	4.54990295721051e-07	0.00016766
chr2	191437954	191438354	401	*	3.66694	4.98886	0	5.92484	4.55187837947798e-07	0.00016766
chr8	80416325	80416725	401	*	4.24962	0	4.98658	-6.17006	4.555595905192e-07	0.00016766
chr1	187091677	187092077	401	*	4.2585	0	4.99546	-6.17321	4.57413428501825e-07	0.00016802
chr4	94555780	94556180	401	*	4.2435	0	4.98047	-6.16717	4.58368336536658e-07	0.000168049
chr6	17780595	17780995	401	*	4.62762	1.68175	5.28768	-3.47822	4.61155022296767e-07	0.000168748
chr1	12659114	12659514	401	*	4.42365	0	5.16062	-6.2571	4.65917533557282e-07	0.000170166
chr7	2614114	2614514	401	*	4.49477	0.874396	5.18403	-4.07014	4.67353684863591e-07	0.000170366
chr4	38561065	38561465	401	*	4.41321	5.51143	2.35069	3.01066	4.69035718887981e-07	0.000170654
chr9	9111880	9112280	401	*	4.54662	1.45936	5.21404	-3.61217	4.70145889547727e-07	0.000170718
chr2	131889629	131890029	401	*	4.2722	0	5.00916	-6.1756	4.70992188497104e-07	0.000170718
chr3	62421852	62422252	401	*	4.59624	1.77609	5.24909	-3.29916	4.73145178621573e-07	0.000171175
chr9	127127278	127127678	401	*	5.13107	3.20993	5.707	-2.31467	4.74215610455342e-07	0.000171239
chr3	114290219	114290619	401	*	4.30421	0	5.04118	-6.18862	4.77070253796907e-07	0.000171946
chr17	14635170	14635570	401	*	5.07452	6.0123	3.71462	2.11677	4.80363584410678e-07	0.000172808
chr5	173811055	173811455	401	*	4.08474	5.35474	0	4.64621	4.83897127022169e-07	0.000173754
chr2	223073633	223074033	401	*	3.57575	4.89768	0	5.87002	4.86061416266051e-07	0.000174204
chr11	132055729	132056129	401	*	4.2742	0	5.01117	-6.18153	4.87918715720907e-07	0.000174544
chr1	244700563	244700963	401	*	4.23662	0	4.97359	-6.15621	4.89709778951966e-07	0.000174858
chr15	77227748	77228148	401	*	4.65568	2.14473	5.28768	-3.02988	4.93617765983201e-07	0.000175926
chr22	50063990	50064390	401	*	4.22031	0	4.95727	-6.14896	4.95663026078646e-07	0.000176327
chr1	166930069	166930469	401	*	4.22485	0	4.96181	-6.15044	4.97151229698929e-07	0.000176462
chr1	117731863	117732263	401	*	4.3994	0	5.13637	-6.23208	4.97881714861205e-07	0.000176462
chr7	95773040	95773440	401	*	4.28969	0	5.02666	-6.17759	5.03061501245494e-07	0.000177616
chr16	89088591	89088991	401	*	4.42297	0.279671	5.12691	-4.37757	5.03250012936468e-07	0.000177616
chr5	136519354	136519754	401	*	4.27325	0	5.01021	-6.1693	5.03917695778491e-07	0.000177616
chr7	157836914	157837314	401	*	3.52107	4.843	0	5.83627	5.05269504538376e-07	0.000177766
chr1	205323378	205323778	401	*	4.49945	0.180673	5.2072	-4.44532	5.07571984989496e-07	0.000177996
chr14	60724602	60725002	401	*	4.52158	0.459358	5.22358	-4.42488	5.07781504705558e-07	0.000177996
chr1	234126712	234127112	401	*	4.24946	0	4.98643	-6.15687	5.12393548695681e-07	0.000178959
chr5	72677741	72678141	401	*	4.24946	0	4.98643	-6.15687	5.12393548695681e-07	0.000178959
chr7	157597661	157598061	401	*	3.53193	4.85386	0	5.84116	5.13967816308e-07	0.00017902
chr2	73212973	73213373	401	*	4.62517	1.41649	5.29833	-3.68596	5.14436266515845e-07	0.00017902
chr1	233508581	233508981	401	*	4.26315	0	5.00012	-6.17052	5.15502508875894e-07	0.000179066
chr15	70943891	70944291	401	*	4.4096	0.874396	5.09591	-4.00774	5.16720076222253e-07	0.000179165
chr1	202293076	202293476	401	*	4.21744	0	4.95441	-6.1419	5.26051434873205e-07	0.000182071
chr14	57358317	57358717	401	*	4.4658	1.19632	5.14164	-3.77047	5.38351860791079e-07	0.000185603
chr4	129383653	129384053	401	*	4.67448	1.68175	5.33706	-3.51178	5.3941167938799e-07	0.000185603
chr16	78004870	78005270	401	*	4.22744	0	4.96441	-6.14121	5.40182880408963e-07	0.000185603
chr3	64012780	64013180	401	*	4.60022	1.45936	5.27023	-3.65175	5.41991585224868e-07	0.000185603
chr6	42325394	42325794	401	*	4.26952	0	5.00649	-6.16109	5.42537962855994e-07	0.000185603
chr6	34563891	34564291	401	*	4.25438	0	4.99134	-6.15809	5.42762984624586e-07	0.000185603
chr12	5058558	5058958	401	*	4.22577	0	4.96274	-6.14012	5.43140556729226e-07	0.000185603
chr1	29423046	29423446	401	*	4.25776	0	4.99473	-6.15432	5.43999453155745e-07	0.000185603
chr19	16022543	16022943	401	*	3.54271	4.86463	0	5.84184	5.49247506666624e-07	0.000186477
chr20	58389056	58389456	401	*	3.54271	4.86463	0	5.84184	5.49247506666624e-07	0.000186477
chr1	214397987	214398387	401	*	4.60292	1.68175	5.26161	-3.45357	5.49480214441164e-07	0.000186477
chr10	124278597	124278997	401	*	4.25208	0	4.98904	-6.1592	5.52055154554222e-07	0.00018702
chr16	80156034	80156434	401	*	4.48258	1.19632	5.15914	-3.79048	5.57713979770532e-07	0.000187752
chr5	71528328	71528728	401	*	4.19673	0	4.9337	-6.12656	5.58138663509992e-07	0.000187752
chr1	216167908	216168308	401	*	4.6018	1.40307	5.27451	-3.53462	5.58922604109691e-07	0.000187752
chr8	80152334	80152734	401	*	4.23529	0	4.97226	-6.14056	5.60518434874144e-07	0.000187752
chr1	246229672	246230072	401	*	4.39731	0.874396	5.08318	-3.99186	5.60554206146219e-07	0.000187752
chr19	57444259	57444659	401	*	4.36773	5.66144	0	5.24277	5.62027359927326e-07	0.000187752
chr1	174159852	174160252	401	*	4.19904	0	4.93601	-6.12662	5.62909451385884e-07	0.000187752
chr12	54819364	54819764	401	*	4.04106	5.27552	0.690591	4.23587	5.629578025314e-07	0.000187752
chr7	157456211	157456611	401	*	3.51139	4.83331	0	5.82063	5.63308287205129e-07	0.000187752
chr1	5113881	5114281	401	*	3.50322	4.82514	0	5.81628	5.65312863260277e-07	0.000187752
chr8	92046213	92046613	401	*	3.50322	4.82514	0	5.81628	5.65312863260277e-07	0.000187752
chr6	79742740	79743140	401	*	4.26382	0	5.00078	-6.15282	5.65966041466083e-07	0.000187752
chr16	80405532	80405932	401	*	4.37492	0	5.11189	-6.20312	5.6769331830734e-07	0.000188
chr1	91179340	91179740	401	*	4.21558	0	4.95255	-6.13728	5.68981555135393e-07	0.000188101
chr15	93525554	93525954	401	*	4.20585	0	4.94281	-6.12693	5.73798181156646e-07	0.000188956
chr15	48431943	48432343	401	*	4.24202	0	4.97899	-6.14083	5.74860942210999e-07	0.000188956
chr16	85534016	85534416	401	*	5.06937	3.26766	5.63052	-2.17652	5.74866612627707e-07	0.000188956
chr11	91523931	91524331	401	*	4.39748	0.180673	5.10308	-4.36934	5.76243329079094e-07	0.000188956
chr15	69068152	69068552	401	*	4.19553	0	4.9325	-6.12265	5.76492692812708e-07	0.000188956
chr4	170920040	170920440	401	*	4.25382	0	4.99078	-6.14625	5.79119988015833e-07	0.000188978
chr11	13025713	13026113	401	*	4.19537	0	4.93233	-6.1201	5.79948480586605e-07	0.000188978
chr1	149967936	149968336	401	*	4.19708	0	4.93404	-6.12045	5.81182802367768e-07	0.000188978
chr1	210231953	210232353	401	*	4.19708	0	4.93404	-6.12045	5.81182802367768e-07	0.000188978
chr12	56848129	56848529	401	*	4.39092	0.459358	5.08956	-4.32768	5.82206379929424e-07	0.000188978
chr10	133449706	133450106	401	*	4.35826	5.646	0	5.21115	5.82473655990443e-07	0.000188978
chr1	229462038	229462438	401	*	4.19348	0	4.93044	-6.12269	5.84972686065802e-07	0.00018935
chr1	2718694	2719094	401	*	3.51296	4.83489	0	5.82004	5.85596238037539e-07	0.00018935
chr6	90178738	90179138	401	*	4.68199	2.21378	5.31071	-2.93382	5.88877440953153e-07	0.00019009
chr16	79970293	79970693	401	*	4.18264	0	4.91961	-6.11353	5.90771995774151e-07	0.000190381
chr1	242886596	242886996	401	*	4.65945	2.38777	5.27166	-2.69712	5.94794481091992e-07	0.000191356
chr11	131720495	131720895	401	*	4.58657	1.74177	5.24089	-3.30091	5.98054840859501e-07	0.000191486
chr18	38786314	38786714	401	*	4.27366	0	5.01063	-6.15122	5.98241329475463e-07	0.000191486
chr1	205177930	205178330	401	*	4.59189	2.09122	5.2231	-2.98593	5.99015992099991e-07	0.000191486
chr1	205833230	205833630	401	*	4.21222	0	4.94918	-6.12546	5.99424880787714e-07	0.000191486
chr1	246792083	246792483	401	*	4.32651	0	5.06348	-6.17518	6.00312204655885e-07	0.000191486
chr1	226640943	226641343	401	*	5.01637	2.62061	5.63929	-2.86055	6.0119077380696e-07	0.000191486
chr1	205193538	205193938	401	*	4.27648	0	5.01345	-6.1526	6.04024349709875e-07	0.00019207
chr2	241612260	241612660	401	*	4.19597	0	4.93293	-6.11627	6.0509902060266e-07	0.000192093
chr10	123012358	123012758	401	*	4.18962	0	4.92659	-6.11366	6.0644616874501e-07	0.000192202
chr1	2835036	2835436	401	*	3.6145	4.93643	0	5.87195	6.09960288314787e-07	0.000192367
chr12	130771341	130771741	401	*	3.6145	4.93643	0	5.87195	6.09960288314787e-07	0.000192367
chr8	29439321	29439721	401	*	4.17389	0	4.91086	-6.10699	6.10442688540702e-07	0.000192367
chr14	23033989	23034389	401	*	4.22469	0	4.96165	-6.1281	6.12391272677991e-07	0.000192367
chr4	90844276	90844676	401	*	4.24194	0	4.97891	-6.13836	6.12919218462166e-07	0.000192367
chr4	154757527	154757927	401	*	4.95547	2.54913	5.57926	-2.85943	6.12984233688057e-07	0.000192367
chr19	12984328	12984728	401	*	3.52387	4.8458	0	5.8214	6.20664053563537e-07	0.00019437
chr1	171050858	171051258	401	*	4.53241	1.40307	5.20188	-3.48045	6.21396740234807e-07	0.00019437
chr12	97931422	97931822	401	*	4.72796	1.45936	5.40376	-3.74958	6.25803073543059e-07	0.00019543
chr12	79817059	79817459	401	*	4.54299	1.45936	5.21023	-3.60115	6.28999780637481e-07	0.000196109
chr1	174649527	174649927	401	*	4.18359	0	4.92056	-6.10483	6.33543609438564e-07	0.000197205
chr20	58410608	58411008	401	*	4.35484	5.52857	1.73518	3.51743	6.42982001475808e-07	0.00019945
chr2	238046665	238047065	401	*	4.38875	0.459358	5.08734	-4.31982	6.43005310374709e-07	0.00019945
chr7	28319568	28319968	401	*	4.2302	0	4.96716	-6.12469	6.43877325759345e-07	0.00019945
chr7	159023168	159023568	401	*	3.58234	4.90426	0	5.84968	6.46948776087651e-07	0.000199833
chr4	148645805	148646205	401	*	4.1764	0	4.91337	-6.10392	6.47197268105085e-07	0.000199833
chr17	41220907	41221307	401	*	4.20525	0	4.94222	-6.11406	6.5041392207047e-07	0.000200503
chr16	87593239	87593639	401	*	4.62995	0	5.34539	-4.9252	6.60115573492793e-07	0.000202902
chr7	40042991	40043391	401	*	4.18858	0	4.92554	-6.10628	6.60312659665775e-07	0.000202902
chr5	133051258	133051658	401	*	4.17354	0	4.91051	-6.10072	6.62810468722718e-07	0.000203344
chr17	59310434	59310834	401	*	3.488	4.80993	0	5.79412	6.65856620705551e-07	0.000203569
chr8	102974087	102974487	401	*	4.44057	1.74177	5.0858	-3.1603	6.66809487578596e-07	0.000203569
chr7	157334997	157335397	401	*	3.48386	4.80579	0	5.79187	6.67360368594019e-07	0.000203569
chr7	157471032	157471432	401	*	3.49373	4.81566	0	5.79838	6.69264863379672e-07	0.000203569
chr10	134601927	134602327	401	*	4.23803	0	4.97499	-6.13239	6.69881525747044e-07	0.000203569
chr4	184800286	184800686	401	*	4.39377	0.809607	5.0818	-3.99076	6.69912830175662e-07	0.000203569
chr20	20973829	20974229	401	*	4.20263	0	4.93959	-6.10637	6.71561754801632e-07	0.000203747
chr22	37129166	37129566	401	*	3.59659	4.91852	0	5.85366	6.74732200742991e-07	0.000203929
chr1	209833344	209833744	401	*	4.59391	1.77609	5.24662	-3.28679	6.75548451386877e-07	0.000203929
chr1	230138253	230138653	401	*	4.57329	0	5.28787	-4.89731	6.77164965775838e-07	0.000203929
chr20	20914106	20914506	401	*	4.15861	0	4.89557	-6.09074	6.77812751269797e-07	0.000203929
chr2	563261	563661	401	*	4.38455	0.459358	5.08302	-4.32048	6.80880658303177e-07	0.000203929
chr20	59930369	59930769	401	*	4.47577	0.874396	5.16439	-4.05586	6.8339265346339e-07	0.000203929
chr1	117495537	117495937	401	*	4.22325	0	4.96022	-6.11425	6.83656993879638e-07	0.000203929
chr4	7372708	7373108	401	*	4.90974	2.83238	5.50305	-2.47541	6.84657035998579e-07	0.000203929
chr15	78375367	78375767	401	*	3.53471	4.85664	0	5.8185	6.89715558453021e-07	0.000203929
chr1	117458261	117458661	401	*	5.20818	3.09647	5.80504	-2.51164	6.89989692778595e-07	0.000203929
chr7	153880418	153880818	401	*	3.51983	4.84176	0	5.81023	6.90930416351073e-07	0.000203929
chr16	84301912	84302312	401	*	5.01785	3.17572	5.58416	-2.24704	6.91413169683838e-07	0.000203929
chr1	221729120	221729520	401	*	4.1829	0	4.91987	-6.09995	6.91804953259564e-07	0.000203929
chr9	80440187	80440587	401	*	4.85508	2.92705	5.43182	-2.36175	6.91807934554887e-07	0.000203929
chr4	140445507	140445907	401	*	4.20295	0	4.93992	-6.10678	6.92559818040458e-07	0.000203929
chr12	128504781	128505181	401	*	3.70334	5.02527	0	5.90733	6.92701448842634e-07	0.000203929
chr4	94557198	94557598	401	*	4.24027	0	4.97724	-6.12113	6.93593613885742e-07	0.000203929
chr7	23384396	23384796	401	*	4.31411	0	5.05108	-6.15705	6.93891515732125e-07	0.000203929
chr1	168940559	168940959	401	*	4.72516	2.50888	5.33227	-2.64012	6.94398771051354e-07	0.000203929
chr18	76617025	76617425	401	*	4.21042	0	4.94738	-6.11451	6.94728345399634e-07	0.000203929
chr16	84081699	84082099	401	*	4.16763	0	4.9046	-6.08744	6.95554848400034e-07	0.000203929
chr4	1835763	1836163	401	*	4.44358	0.977849	5.12735	-3.81074	6.95561866859489e-07	0.000203929
chr7	35794268	35794668	401	*	4.1735	5.45409	0	5.06925	6.96710004224386e-07	0.000203954
chr8	144358376	144358776	401	*	4.15051	0	4.88748	-6.08058	6.98776571781525e-07	0.000204247
chr17	15366863	15367263	401	*	4.31371	5.46909	1.85342	3.34107	7.01056134843573e-07	0.000204602
chr1	233196401	233196801	401	*	4.64023	2.01588	5.28043	-3.14777	7.02536525817703e-07	0.000204722
chr18	7289351	7289751	401	*	4.575	0.459358	5.27829	-4.44724	7.04098279756743e-07	0.000204866
chr1	147790295	147790695	401	*	4.17407	0	4.91104	-6.08831	7.06686686332754e-07	0.000205307
chr16	80414334	80414734	401	*	4.1671	0	4.90406	-6.0913	7.09625023797627e-07	0.000205784
chr12	132660797	132661197	401	*	3.47135	4.79327	0	5.78039	7.10472395926192e-07	0.000205784
chr1	242610711	242611111	401	*	4.59626	1.68175	5.25459	-3.43935	7.12939833075433e-07	0.000206187
chr3	13115167	13115567	401	*	4.15528	0	4.89224	-6.07986	7.17026732810594e-07	0.000207057
chr6	14883297	14883697	401	*	3.56402	4.88595	0	5.83069	7.19372696089181e-07	0.000207422
chr1	194054375	194054775	401	*	4.17111	0	4.90808	-6.08463	7.2373601185894e-07	0.000208366
chr1	156373516	156373916	401	*	4.17338	0	4.91034	-6.08966	7.25208721417138e-07	0.000208477
chr1	230917470	230917870	401	*	4.7435	2.7243	5.33058	-2.44987	7.2657644351986e-07	0.000208558
chr15	53715952	53716352	401	*	4.14094	0	4.87791	-6.07227	7.31168636366208e-07	0.000209562
chr1	216993142	216993542	401	*	4.18643	0	4.9234	-6.09006	7.40209734809714e-07	0.000211837
chr12	130602015	130602415	401	*	4.47096	5.63794	1.9122	3.39452	7.43538571351336e-07	0.000212473
chr5	82565901	82566301	401	*	4.50004	1.23102	5.17587	-3.62059	7.45063215266401e-07	0.000212503
chr12	55417621	55418021	401	*	4.30065	0	5.03761	-6.13964	7.46439891180239e-07	0.000212503
chr12	130624580	130624980	401	*	4.21329	5.41525	1.30272	3.73782	7.4696946355013e-07	0.000212503
chr14	36923960	36924360	401	*	4.14927	0	4.88624	-6.07274	7.49758337968232e-07	0.000212918
chr1	223635338	223635738	401	*	4.22493	0	4.96189	-6.10523	7.51880056716546e-07	0.000212918
chr1	51025109	51025509	401	*	4.13435	0	4.87131	-6.06679	7.53377212089486e-07	0.000212918
chr11	59974939	59975339	401	*	4.37341	0.917639	5.0568	-3.75003	7.53539204110733e-07	0.000212918
chr4	20270144	20270544	401	*	4.81079	2.60746	5.41667	-2.68331	7.54243685023323e-07	0.000212918
chr1	162150502	162150902	401	*	4.52625	2.0637	5.15453	-2.93037	7.55093051980328e-07	0.000212918
chr18	69513257	69513657	401	*	4.23962	0	4.97659	-6.1105	7.59191716188701e-07	0.000213615
chr1	101620649	101621049	401	*	4.69495	1.76564	5.3541	-3.28873	7.59790872412526e-07	0.000213615
chr14	60438506	60438906	401	*	4.13355	0	4.87052	-6.06336	7.61121365272754e-07	0.000213676
chr16	82737506	82737906	401	*	4.46324	1.19632	5.13898	-3.75529	7.64814529739986e-07	0.000213848
chr9	128257883	128258283	401	*	3.97457	5.23268	0.181254	4.51948	7.66700496148481e-07	0.000213848
chr5	37222339	37222739	401	*	4.15149	0	4.88845	-6.06948	7.66714097817597e-07	0.000213848
chr14	74621623	74622023	401	*	4.16114	0	4.89811	-6.08064	7.67230041562654e-07	0.000213848
chr9	22032005	22032405	401	*	3.47425	4.79617	0	5.77616	7.67311395217142e-07	0.000213848
chr15	100256834	100257234	401	*	4.53762	5.62767	2.52287	2.8718	7.6877540973035e-07	0.000213945
chr10	98167530	98167930	401	*	4.56435	1.84237	5.21109	-3.23929	7.71903019490326e-07	0.000214504
chr1	210953007	210953407	401	*	4.31034	1.03565	4.98641	-3.67264	7.76736800354e-07	0.000215224
chr9	6641127	6641527	401	*	4.37611	1.56884	5.02818	-3.27485	7.76740438199758e-07	0.000215224
chr7	157319458	157319858	401	*	3.5007	4.82262	0	5.78937	7.80952970512123e-07	0.000216079
chr16	80396227	80396627	401	*	4.14688	0	4.88385	-6.06744	7.82494438804361e-07	0.000216194
chr2	66657650	66658050	401	*	4.69938	2.30339	5.32231	-2.83292	7.89249997434224e-07	0.000217747
chr3	186171228	186171628	401	*	4.58075	1.68175	5.2382	-3.42277	7.93469789212275e-07	0.000217965
chr16	88201760	88202160	401	*	4.13141	0	4.86837	-6.06065	7.93613659014856e-07	0.000217965
chr9	22357705	22358105	401	*	4.38834	0.741772	5.07848	-3.99179	7.9396632877667e-07	0.000217965
chr1	180327880	180328280	401	*	4.18343	0	4.92039	-6.08009	7.96094476544808e-07	0.000217965
chr12	132659507	132659907	401	*	3.46002	4.78195	0	5.76402	7.96860686416333e-07	0.000217965
chr6	50690527	50690927	401	*	3.46002	4.78195	0	5.76402	7.96860686416333e-07	0.000217965
chr1	147257612	147258012	401	*	4.49021	0	5.20344	-4.82578	7.98716185513396e-07	0.000218112
chr1	197567993	197568393	401	*	4.19555	0	4.93251	-6.08409	8.01110069301473e-07	0.000218112
chr18	25568048	25568448	401	*	4.13952	0	4.87649	-6.06025	8.01351888825775e-07	0.000218112
chr1	47156757	47157157	401	*	4.64869	2.18852	5.27678	-2.92325	8.0200011625548e-07	0.000218112
chr7	21085308	21085708	401	*	4.30652	0	5.04349	-6.13445	8.03087093293782e-07	0.000218112
chr22	46812102	46812502	401	*	5.10056	3.43149	5.64359	-2.04588	8.06199446345428e-07	0.000218648
chr9	137681436	137681836	401	*	4.33908	0.279671	5.04101	-4.29594	8.11022827755578e-07	0.000219529
chr11	84752620	84753020	401	*	4.50578	0.279671	5.21157	-4.42227	8.11739535610163e-07	0.000219529
chr2	42155070	42155470	401	*	3.47681	4.79874	0	5.77015	8.16993282368674e-07	0.000220639
chr1	27739741	27740141	401	*	4.12189	0	4.85886	-6.04819	8.29666350559363e-07	0.000223501
chr15	98546319	98546719	401	*	3.56008	4.88201	0	5.81602	8.29968206200745e-07	0.000223501
chr16	86424576	86424976	401	*	4.13898	0	4.87594	-6.06221	8.31829629615988e-07	0.000223501
chr1	4107251	4107651	401	*	3.47006	4.79199	0	5.76705	8.32252859222906e-07	0.000223501
chr2	180696818	180697218	401	*	4.23353	0	4.9705	-6.09895	8.37521404604633e-07	0.000224601
chr1	232468980	232469380	401	*	4.22039	0	4.95735	-6.09201	8.39466432816649e-07	0.00022466
chr3	48807602	48808002	401	*	4.3953	0.279671	5.09858	-4.3375	8.40083441106055e-07	0.00022466
chr5	68750329	68750729	401	*	4.43701	1.56884	5.09269	-3.33971	8.46681879674904e-07	0.000225768
chr12	43466154	43466554	401	*	4.13694	0	4.87391	-6.05174	8.46802140904145e-07	0.000225768
chr15	58042974	58043374	401	*	4.41787	0.917639	5.10292	-3.79272	8.4775931602073e-07	0.000225768
chr3	123599646	123600046	401	*	4.43413	0.459358	5.13392	-4.33962	8.53917719227295e-07	0.000227092
chr8	118118774	118119174	401	*	4.14253	0	4.8795	-6.06033	8.55840294011766e-07	0.000227288
chr5	43854999	43855399	401	*	4.17207	0	4.90904	-6.06571	8.59046790800489e-07	0.000227516
chr3	189062530	189062930	401	*	4.24582	0	4.98278	-6.10117	8.5906994893186e-07	0.000227516
chr18	398946	399346	401	*	4.35344	5.47694	2.13026	3.10393	8.61037313357934e-07	0.000227722
chr5	95406795	95407195	401	*	3.4473	4.76923	0	5.7509	8.62560658177306e-07	0.000227811
chr13	76703104	76703504	401	*	4.1791	0	4.91607	-6.06752	8.68082387618195e-07	0.000228954
chr7	157291091	157291491	401	*	3.57456	4.89649	0	5.81908	8.73573393715271e-07	0.000230086
chr8	86127862	86128262	401	*	4.14104	0	4.87801	-6.05392	8.77746541333113e-07	0.000230212
chr2	130696444	130696844	401	*	3.51171	4.83363	0	5.78516	8.78300901904699e-07	0.000230212
chr8	9016419	9016819	401	*	3.51171	4.83363	0	5.78516	8.78300901904699e-07	0.000230212
chr2	108188461	108188861	401	*	4.38795	1.41649	5.0494	-3.47087	8.78854966821342e-07	0.000230212
chr1	214421525	214421925	401	*	4.38867	0.809607	5.07652	-3.98601	8.82286663551518e-07	0.000230796
chr1	166982999	166983399	401	*	4.51543	1.45936	5.18129	-3.56229	8.87685958833984e-07	0.000231892
chr1	177788160	177788560	401	*	4.14023	0	4.8772	-6.05518	8.94245591754824e-07	0.000233287
chr1	30137502	30137902	401	*	4.36776	0.874396	5.05255	-3.95383	8.98034609300287e-07	0.00023391
chr17	75739464	75739864	401	*	4.15651	0	4.89348	-6.05719	9.00195651561763e-07	0.00023391
chr10	96433792	96434192	401	*	4.29218	0.809607	4.97657	-3.90418	9.0029139862587e-07	0.00023391
chr6	134467962	134468362	401	*	4.49214	0	5.2096	-4.83982	9.02824835109138e-07	0.000234251
chr6	88755461	88755861	401	*	4.15201	0	4.88897	-6.05218	9.0699699233991e-07	0.000235015
chr3	58281820	58282220	401	*	4.29078	5.39692	2.18015	3.08861	9.10497939683842e-07	0.000235604
chr1	184879848	184880248	401	*	4.18506	0	4.92202	-6.06617	9.12513605445675e-07	0.000235807
chr1	154087419	154087819	401	*	4.59785	0.180673	5.30755	-4.49882	9.18262512903327e-07	0.000236974
chr17	8931698	8932098	401	*	4.5234	5.55084	2.82311	2.52971	9.24534798744137e-07	0.000238272
chr17	36536992	36537392	401	*	4.16501	0	4.90197	-6.05466	9.29822038831663e-07	0.000239312
chr17	49084085	49084485	401	*	4.11802	0	4.85498	-6.03249	9.33016301665143e-07	0.000239813
chr20	5712635	5713035	401	*	4.20635	0	4.94332	-6.07646	9.35976239306228e-07	0.000240251
chr7	66213512	66213912	401	*	4.3288	0.741772	5.01692	-3.9411	9.42636681196706e-07	0.000241522
chr9	37054279	37054679	401	*	4.61915	1.68175	5.27874	-3.45336	9.43443948010138e-07	0.000241522
chr1	64804217	64804617	401	*	3.45025	4.77218	0	5.74439	9.54214892452371e-07	0.000243106
chr8	2146952	2147352	401	*	3.45025	4.77218	0	5.74439	9.54214892452371e-07	0.000243106
chr6	3826009	3826409	401	*	3.98925	5.24522	0.242212	4.51397	9.5517848397488e-07	0.000243106
chr8	60970728	60971128	401	*	4.81194	2.86463	5.39093	-2.33834	9.55811057275449e-07	0.000243106
chr16	81007843	81008243	401	*	4.118	0	4.85497	-6.03566	9.55971075222415e-07	0.000243106
chr16	80769622	80770022	401	*	4.30722	0.809607	4.99217	-3.92125	9.62870120272607e-07	0.000244536
chr1	178001465	178001865	401	*	4.08937	0	4.82633	-6.01976	9.68953481614708e-07	0.000245251
chr1	2575129	2575529	401	*	3.55614	4.87807	0	5.79995	9.69135999548281e-07	0.000245251
chr20	54580091	54580491	401	*	4.09953	5.40453	0	5.56427	9.69523962538379e-07	0.000245251
chr1	169520384	169520784	401	*	4.08301	0	4.81997	-6.01515	9.73291926693037e-07	0.00024588
chr2	161360373	161360773	401	*	4.17067	0	4.90763	-6.0551	9.75443713326756e-07	0.000246099
chr14	55113130	55113530	401	*	4.10978	0	4.84674	-6.02687	9.77848469522614e-07	0.000246382
chr1	216221069	216221469	401	*	4.25818	0	4.99515	-6.09228	9.84398025881569e-07	0.000247406
chr1	197588428	197588828	401	*	4.4795	0	5.19255	-4.80375	9.85222392378683e-07	0.000247406
chr1	246640077	246640477	401	*	4.18661	0	4.92358	-6.05714	9.85785501530591e-07	0.000247406
chr4	154834678	154835078	401	*	4.40357	0.459358	5.10255	-4.30788	9.92951806819498e-07	0.000248563
chr16	56852317	56852717	401	*	4.098	0	4.83497	-6.02016	9.9422530364453e-07	0.000248563
chr1	119385137	119385537	401	*	4.15728	0	4.89425	-6.05327	9.94322815936716e-07	0.000248563
chr19	46748905	46749305	401	*	4.14228	0	4.87924	-6.03687	9.95577785014188e-07	0.000248563
chr10	14816610	14817010	401	*	3.43447	4.75639	0	5.72994	1.01855858101262e-06	0.000253969
chr2	237445667	237446067	401	*	4.50577	1.83238	5.14931	-3.08714	1.02514483215471e-06	0.00025528
chr1	120170961	120171361	401	*	4.11656	0	4.85352	-6.02532	1.02891638143544e-06	0.000255887
chr10	5226978	5227378	401	*	4.06606	0	4.80303	-6.00239	1.03353221846027e-06	0.000256702
chr1	181436376	181436776	401	*	4.17129	0	4.90826	-6.04387	1.04011967577367e-06	0.000256812
chr4	110876311	110876711	401	*	4.27811	0	5.01508	-6.09262	1.04068717048728e-06	0.000256812
chr19	38789694	38790094	401	*	3.44599	4.76792	0	5.73448	1.04136492828169e-06	0.000256812
chr7	157473940	157474340	401	*	3.44599	4.76792	0	5.73448	1.04136492828169e-06	0.000256812
chr4	25923094	25923494	401	*	4.69394	5.64795	3.27956	2.20026	1.04190900520608e-06	0.000256812
chr12	128858082	128858482	401	*	4.00563	5.26441	0.197377	4.52401	1.04201115473773e-06	0.000256812
chr18	30273848	30274248	401	*	4.22285	0	4.95981	-6.06955	1.0535452173179e-06	0.000259228
chr1	157956625	157957025	401	*	4.06335	0	4.80032	-5.99724	1.05452129768532e-06	0.000259228
chr1	229274910	229275310	401	*	4.92586	3.0637	5.49466	-2.26641	1.06281120552475e-06	0.000260932
chr9	959841	960241	401	*	4.11918	0	4.85615	-6.01857	1.06916569102314e-06	0.000262156
chr13	22554767	22555167	401	*	4.11295	5.30249	1.33835	3.62181	1.07277226228813e-06	0.000262477
chr16	81491129	81491529	401	*	4.76402	2.67059	5.359	-2.48992	1.07335991004816e-06	0.000262477
chr4	20271202	20271602	401	*	4.05762	0	4.79458	-5.99279	1.07570496019645e-06	0.000262477
chr11	43470446	43470846	401	*	4.26404	0.670589	4.95238	-3.90537	1.07594866571259e-06	0.000262477
chr22	47486297	47486697	401	*	4.06203	0	4.799	-5.99422	1.07733691423998e-06	0.000262481
chr12	71861146	71861546	401	*	4.2198	0	4.95676	-6.06492	1.07927681072986e-06	0.00026249
chr16	87669292	87669692	401	*	4.10796	0	4.84493	-6.0157	1.08011158979347e-06	0.00026249
chr16	10738817	10739217	401	*	4.0698	0	4.80677	-5.99825	1.08650238736347e-06	0.000263565
chr16	83650397	83650797	401	*	4.68933	2.65789	5.27774	-2.46638	1.08747428192915e-06	0.000263565
chr3	181421445	181421845	401	*	4.22601	0	4.96298	-6.06631	1.09001010021051e-06	0.000263565
chr11	92878611	92879011	401	*	4.10869	0	4.84566	-6.01089	1.09003040925828e-06	0.000263565
chr5	172267136	172267536	401	*	4.79972	2.78779	5.386	-2.40596	1.09515267371191e-06	0.000264142
chr11	116757359	116757759	401	*	4.06373	0	4.8007	-5.99103	1.09517398538891e-06	0.000264142
chr12	114345661	114346061	401	*	4.1492	0	4.88617	-6.03163	1.09746096153619e-06	0.000264169
chr14	56776732	56777132	401	*	4.08872	0	4.82569	-6.00605	1.09804022291597e-06	0.000264169
chr4	24637530	24637930	401	*	4.0768	0	4.81376	-6.00004	1.09957205932126e-06	0.000264206
chr17	585509	585909	401	*	4.46459	0	5.17739	-4.78736	1.10137956097924e-06	0.000264309
chr3	134599105	134599505	401	*	3.41851	4.74044	0	5.71356	1.10913279882516e-06	0.000265837
chr19	42259442	42259842	401	*	3.45743	4.77935	0	5.73419	1.12104391395988e-06	0.000267766
chr20	58397632	58398032	401	*	3.45743	4.77935	0	5.73419	1.12104391395988e-06	0.000267766
chr1	199656309	199656709	401	*	4.0595	0	4.79646	-5.98897	1.12136920477892e-06	0.000267766
chr3	74083949	74084349	401	*	3.41984	4.74177	0	5.71207	1.12379229377511e-06	0.00026801
chr20	38724986	38725386	401	*	4.05865	0	4.79562	-5.98596	1.12767101581236e-06	0.000268601
chr6	43678948	43679348	401	*	3.97001	5.27067	0	5.47512	1.13594124693049e-06	0.000269846
chr7	25366154	25366554	401	*	4.04276	0	4.77972	-5.97926	1.13715397272043e-06	0.000269846
chr22	41793839	41794239	401	*	3.55219	4.87411	0	5.78295	1.13841724473519e-06	0.000269846
chr3	10893207	10893607	401	*	4.54717	2.09122	5.17493	-2.92221	1.14123456424669e-06	0.000269846
chr1	119281022	119281422	401	*	4.45751	0	5.17449	-4.80975	1.1447510524406e-06	0.000269846
chr1	46362063	46362463	401	*	3.44172	4.76365	0	5.72363	1.14677590070186e-06	0.000269846
chr17	34128585	34128985	401	*	3.44172	4.76365	0	5.72363	1.14677590070186e-06	0.000269846
chr13	53662887	53663287	401	*	4.0794	0	4.81636	-5.99195	1.14789183337067e-06	0.000269846
chr3	168844501	168844901	401	*	4.2068	0	4.94377	-6.04921	1.14824944267434e-06	0.000269846
chr16	47721650	47722050	401	*	4.05846	0	4.79542	-5.98815	1.14837619905217e-06	0.000269846
chr3	113808144	113808544	401	*	4.05846	0	4.79542	-5.98815	1.14837619905217e-06	0.000269846
chr2	60109916	60110316	401	*	4.28898	5.4079	2.09647	3.11497	1.15762690170514e-06	0.000271687
chr1	208511395	208511795	401	*	4.98653	3.0258	5.56706	-2.39163	1.16033259636126e-06	0.000271989
chr14	98559512	98559912	401	*	4.04807	0	4.78504	-5.98093	1.16258601263625e-06	0.000272184
chr12	106110623	106111023	401	*	4.40448	1.18067	5.07831	-3.53673	1.16751046476011e-06	0.000273004
chr3	48475386	48475786	401	*	4.3342	0.874396	5.01774	-3.91479	1.17391480494919e-06	0.000274167
chr6	159581439	159581839	401	*	4.03637	0	4.77334	-5.97277	1.18363877742742e-06	0.000276102
chr14	40379485	40379885	401	*	4.38502	0.59571	5.07964	-4.0135	1.18760035610699e-06	0.000276689
chr17	20122270	20122670	401	*	4.06747	0	4.80444	-5.98333	1.19194263083661e-06	0.000277364
chr2	158095230	158095630	401	*	4.3203	1.37231	4.98047	-3.41039	1.19501375096861e-06	0.000277741
chr4	75683565	75683965	401	*	4.07438	0	4.81134	-5.98529	1.19946014998976e-06	0.000278437
chr12	2712428	2712828	401	*	4.3294	0.809607	5.01515	-3.91792	1.20205606363588e-06	0.000278654
chr8	117141736	117142136	401	*	4.03312	0	4.77008	-5.96945	1.20516573325924e-06	0.000278654
chr1	169498386	169498786	401	*	4.05111	0	4.78808	-5.97627	1.20702154807447e-06	0.000278654
chr10	79743543	79743943	401	*	4.29249	0.977849	4.97026	-3.65036	1.20758723165084e-06	0.000278654
chr17	35350393	35350793	401	*	4.15695	0	4.89392	-6.02039	1.20959316226442e-06	0.000278654
chr9	121354629	121355029	401	*	4.55316	2.0637	5.18352	-2.93247	1.20984559336036e-06	0.000278654
chr5	143758112	143758512	401	*	4.09306	0	4.83003	-5.99161	1.21056694903434e-06	0.000278654
chr17	44120584	44120984	401	*	4.03743	0	4.77439	-5.96817	1.21432486714502e-06	0.000279184
chr6	133153903	133154303	401	*	4.15457	0	4.89154	-6.01876	1.21691858293372e-06	0.000279205
chr18	73593275	73593675	401	*	4.08347	0	4.82043	-5.99514	1.21779539505138e-06	0.000279205
chr7	111400054	111400454	401	*	4.43024	1.70662	5.07708	-3.14173	1.21878531302572e-06	0.000279205
chr12	133030073	133030473	401	*	4.03661	5.32295	0	4.97335	1.2207526991947e-06	0.000279322
chr20	51911259	51911659	401	*	4.04104	0	4.778	-5.9726	1.22588017985255e-06	0.000279335
chr3	88803048	88803448	401	*	4.02775	0	4.76471	-5.9635	1.22606206295898e-06	0.000279335
chr1	224229940	224230340	401	*	4.45801	1.63364	5.11111	-3.20646	1.22946215484098e-06	0.000279335
chr12	97936698	97937098	401	*	4.09187	0	4.82884	-5.98964	1.23023100171813e-06	0.000279335
chr12	132690054	132690454	401	*	3.40237	4.7243	0	5.6951	1.23319271087892e-06	0.000279335
chr10	73793737	73794137	401	*	4.0676	5.30837	0.612415	4.24393	1.23324424863106e-06	0.000279335
chr12	130096615	130097015	401	*	4.50119	5.61988	2.31016	3.0405	1.23606147969561e-06	0.000279335
chr4	113172138	113172538	401	*	4.12504	0	4.86201	-6.00358	1.23723524483356e-06	0.000279335
chr2	158792540	158792940	401	*	4.14158	0	4.87855	-6.01219	1.23736281741018e-06	0.000279335
chr10	103379434	103379834	401	*	4.45825	1.19632	5.13376	-3.73997	1.23850112258717e-06	0.000279335
chr1	236467455	236467855	401	*	4.05781	0	4.79478	-5.97361	1.23874609486199e-06	0.000279335
chr11	80269493	80269893	401	*	4.03417	0	4.77114	-5.96451	1.24032458389368e-06	0.000279335
chr6	80421000	80421400	401	*	4.07186	0	4.80883	-5.98028	1.24539975414421e-06	0.000279335
chr7	104996181	104996581	401	*	4.07186	0	4.80883	-5.98028	1.24539975414421e-06	0.000279335
chr15	65570557	65570957	401	*	3.9254	5.18631	0.0686575	4.47423	1.24623217011278e-06	0.000279335
chr1	199657285	199657685	401	*	4.05527	0	4.79223	-5.97194	1.24647651260346e-06	0.000279335
chr4	135333885	135334285	401	*	4.05367	0	4.79063	-5.97379	1.24660259622758e-06	0.000279335
chr18	76584816	76585216	401	*	4.28333	0.279671	4.98387	-4.23791	1.24791421442734e-06	0.000279335
chr1	189939612	189940012	401	*	4.7722	2.75903	5.35862	-2.45176	1.24848902091714e-06	0.000279335
chr16	79042727	79043127	401	*	4.06914	0	4.80611	-5.98224	1.2551492523063e-06	0.000279932
chr11	73277207	73277607	401	*	4.09985	0	4.83681	-5.99026	1.2569961897982e-06	0.000279932
chr8	70588826	70589226	401	*	4.4948	2.09122	5.11836	-2.86939	1.25781069370598e-06	0.000279932
chr3	179427801	179428201	401	*	4.09737	0	4.83434	-5.98901	1.25981130080292e-06	0.000279932
chr15	81589143	81589543	401	*	3.45319	4.77512	0	5.72128	1.26029788523991e-06	0.000279932
chr7	157723840	157724240	401	*	3.45319	4.77512	0	5.72128	1.26029788523991e-06	0.000279932
chr22	26647599	26647999	401	*	4.16124	0	4.89821	-6.01891	1.26166377603249e-06	0.000279932
chr8	130957332	130957732	401	*	4.03866	0	4.77563	-5.96422	1.2628353800169e-06	0.000279932
chr9	19960295	19960695	401	*	4.11349	0	4.85046	-5.99656	1.26511980795944e-06	0.000280114
chr20	4149949	4150349	401	*	4.55924	5.57803	2.89652	2.47931	1.27008753670062e-06	0.00028089
chr9	135480420	135480820	401	*	4.61573	2.45286	5.2177	-2.604	1.2732565754954e-06	0.000281196
chr21	45775246	45775646	401	*	3.43744	4.75937	0	5.71179	1.27440471746492e-06	0.000281196
chr6	80442307	80442707	401	*	4.49368	0	5.21115	-4.81931	1.27602810959304e-06	0.000281231
chr1	174900360	174900760	401	*	4.2944	1.14473	4.96482	-3.61642	1.27946664632304e-06	0.000281472
chr17	80968314	80968714	401	*	3.9975	5.22218	0.795156	4.14875	1.28006078254686e-06	0.000281472
chr1	46828389	46828789	401	*	4.03846	0	4.77543	-5.96623	1.28755572062333e-06	0.000282599
chr1	211934567	211934967	401	*	4.09755	0	4.83451	-5.98833	1.28836832957114e-06	0.000282599
chr9	82849400	82849800	401	*	4.08533	0	4.8223	-5.98419	1.28960694687246e-06	0.000282599
chr19	57428945	57429345	401	*	3.48418	4.80611	0	5.73534	1.29328501050678e-06	0.000283082
chr14	23402869	23403269	401	*	4.57021	0	5.28473	-4.84326	1.30258223566603e-06	0.000284792
chr6	83203450	83203850	401	*	4.85187	3.03565	5.41489	-2.19189	1.3053556781792e-06	0.000285073
chr3	188592589	188592989	401	*	4.1066	0	4.84356	-5.9881	1.3146453424738e-06	0.000286775
chr7	66928400	66928800	401	*	3.58114	4.90307	0	5.78379	1.31891894103197e-06	0.00028738
chr14	57756923	57757323	401	*	4.40987	0	5.14683	-6.1244	1.32062914923826e-06	0.000287426
chr17	81099522	81099922	401	*	4.19121	5.45776	0.197377	4.65237	1.33570236363984e-06	0.000290377
chr1	169625726	169626126	401	*	4.01189	0	4.74886	-5.94539	1.34448832990451e-06	0.000291956
chr12	94366735	94367135	401	*	4.24076	0.670589	4.9283	-3.8726	1.34811037324126e-06	0.000292412
chr1	168019508	168019908	401	*	4.02689	0	4.76385	-5.95064	1.35065655835332e-06	0.000292633
chr6	64411614	64412014	401	*	4.05914	0	4.7961	-5.96486	1.3538291410451e-06	0.000292989
chr22	26362169	26362569	401	*	4.33465	0.874396	5.01821	-3.90905	1.35558800698175e-06	0.000293039
chr3	182075752	182076152	401	*	4.40229	5.43604	2.67386	2.61855	1.35926360297813e-06	0.000293503
chr22	33468022	33468422	401	*	4.00624	0	4.74321	-5.94383	1.36687290894168e-06	0.000294814
chr1	246541344	246541744	401	*	4.0335	0	4.77046	-5.9534	1.37002045297816e-06	0.000295161
chr4	823648	824048	401	*	3.40542	4.72734	0	5.68755	1.37344665542329e-06	0.000295345
chr6	42809695	42810095	401	*	4.03138	0	4.76835	-5.95643	1.37419725637308e-06	0.000295345
chr12	13784466	13784866	401	*	4.4007	1.19632	5.07366	-3.69364	1.37549630596148e-06	0.000295345
chr1	216599769	216600169	401	*	4.08819	0	4.82516	-5.97588	1.38119086046548e-06	0.00029544
chr16	82104778	82105178	401	*	4.25241	0.670589	4.94035	-3.8791	1.38142296565369e-06	0.00029544
chr20	14631974	14632374	401	*	4.08143	0	4.81839	-5.97431	1.38310297899186e-06	0.00029544
chr16	80400927	80401327	401	*	4.1094	0	4.84637	-5.98678	1.38334068983031e-06	0.00029544
chr18	3788043	3788443	401	*	4.28608	0.459358	4.98179	-4.21339	1.38383038245233e-06	0.00029544
chr1	174081474	174081874	401	*	4.01432	0	4.75128	-5.9474	1.38518491160899e-06	0.00029544
chr1	214337431	214337831	401	*	4.08107	0	4.81804	-5.97043	1.38845207567421e-06	0.000295808
chr17	26183711	26184111	401	*	4.58202	1.94806	5.22289	-3.00931	1.39094881181591e-06	0.000296011
chr12	63180101	63180501	401	*	4.85815	5.7707	3.57799	2.00424	1.39690804369677e-06	0.000296748
chr5	64309035	64309435	401	*	4.10596	0	4.84292	-5.9811	1.39750652295346e-06	0.000296748
chr16	86779726	86780126	401	*	4.81386	2.67059	5.4139	-2.54159	1.40080800064359e-06	0.000296775
chr20	54060032	54060432	401	*	3.38606	4.70798	0	5.67443	1.40111317771336e-06	0.000296775
chr11	115095565	115095965	401	*	4.28502	1.14473	4.955	-3.60356	1.40227893524033e-06	0.000296775
chr1	163655267	163655667	401	*	4.00556	0	4.74252	-5.94018	1.40799084576283e-06	0.000296904
chr7	42865162	42865562	401	*	4.01064	0	4.7476	-5.93998	1.41025257488074e-06	0.000296904
chr7	121958269	121958669	401	*	4.13023	0	4.8672	-5.99429	1.4104430132532e-06	0.000296904
chr5	87535957	87536357	401	*	3.99744	0	4.7344	-5.93483	1.41076733971909e-06	0.000296904
chr19	57607842	57608242	401	*	3.97233	5.27576	0	5.46089	1.41077558333059e-06	0.000296904
chr1	90669046	90669446	401	*	4.0529	0	4.78986	-5.95921	1.41360226724723e-06	0.000296904
chr1	224410948	224411348	401	*	4.31937	0.459358	5.01603	-4.2342	1.41488545890316e-06	0.000296904
chr3	56289300	56289700	401	*	4.74137	2.74177	5.32628	-2.41586	1.41821381301259e-06	0.000296904
chr3	131203157	131203557	401	*	4.4478	1.19632	5.12286	-3.72332	1.42043019261933e-06	0.000296904
chr3	134678923	134679323	401	*	4.01238	0	4.74934	-5.94386	1.4219486805642e-06	0.000296904
chr14	49517058	49517458	401	*	4.43634	1.92705	5.06821	-2.97367	1.4250176208036e-06	0.000296904
chr3	179646133	179646533	401	*	4.06765	0	4.80462	-5.9656	1.42675212440405e-06	0.000296904
chr11	125170564	125170964	401	*	3.43315	4.75507	0	5.69892	1.42904821224858e-06	0.000296904
chr10	120077308	120077708	401	*	4.52442	0	5.23821	-4.80935	1.42923912493995e-06	0.000296904
chr22	22958855	22959255	401	*	3.44894	4.77087	0	5.70731	1.42938546207375e-06	0.000296904
chr7	87042350	87042750	401	*	4.08357	0	4.82054	-5.96818	1.43091522983524e-06	0.000296904
chr9	26680049	26680449	401	*	4.08357	0	4.82054	-5.96818	1.43091522983524e-06	0.000296904
chr1	183483883	183484283	401	*	4.1153	0	4.85227	-5.98362	1.4325906378208e-06	0.000296904
chr6	160229621	160230021	401	*	4.05903	0	4.796	-5.95816	1.43330702524005e-06	0.000296904
chr1	45274035	45274435	401	*	5.81737	6.68612	4.66307	1.83533	1.43385458140169e-06	0.000296904
chr19	13563803	13564203	401	*	4.02197	0	4.75894	-5.94446	1.43606599534975e-06	0.000296963
chr22	25801603	25802003	401	*	4.48143	5.58066	2.41288	2.96378	1.43723543931779e-06	0.000296963
chr16	88677792	88678192	401	*	4.01121	0	4.74818	-5.93759	1.43942127078915e-06	0.000297094
chr11	121368437	121368837	401	*	4.42149	1.19632	5.09539	-3.69804	1.4421000488529e-06	0.000297327
chr20	58326243	58326643	401	*	3.59541	4.91734	0	5.78203	1.44505724864742e-06	0.000297617
chr14	61434383	61434783	401	*	3.46457	4.7865	0	5.71395	1.4538426480228e-06	0.000298721
chr5	170762605	170763005	401	*	3.46457	4.7865	0	5.71395	1.4538426480228e-06	0.000298721
chr1	173547520	173547920	401	*	4.06598	0	4.80294	-5.95913	1.45602107292138e-06	0.000298721
chr14	90651196	90651596	401	*	4.41967	1.92705	5.05027	-2.94891	1.45665364641619e-06	0.000298721
chr15	86477417	86477817	401	*	4.03617	0	4.77314	-5.95331	1.46278449760037e-06	0.000299456
chr15	99769542	99769942	401	*	4.08225	0	4.81922	-5.96981	1.46649818641764e-06	0.000299456
chr1	173316730	173317130	401	*	4.14263	0	4.8796	-5.99334	1.46653486651114e-06	0.000299456
chr2	228068804	228069204	401	*	4.00117	0	4.73813	-5.92966	1.46771478145233e-06	0.000299456
chr8	101937309	101937709	401	*	4.07299	0	4.80996	-5.96116	1.47125283149174e-06	0.000299456
chr1	185646288	185646688	401	*	4.46393	0.459358	5.16449	-4.33202	1.47277985157559e-06	0.000299456
chr1	180516670	180517070	401	*	4.41078	1.92705	5.0407	-2.94226	1.47354020039087e-06	0.000299456
chr18	8741645	8742045	401	*	4.35181	0.874396	5.03601	-3.9166	1.47627852513504e-06	0.000299456
chr1	45785264	45785664	401	*	4.68273	5.68107	3.10436	2.41601	1.47636274701609e-06	0.000299456
chr11	86795135	86795535	401	*	4.2572	0	4.99417	-6.04406	1.47682189398888e-06	0.000299456
chr3	128412294	128412694	401	*	4.83923	2.14473	5.48418	-3.18712	1.47984152295869e-06	0.000299456
chr1	208430797	208431197	401	*	5.47676	3.86155	6.01188	-1.97133	1.47999582616166e-06	0.000299456
chr9	35226537	35226937	401	*	4.07436	0	4.81133	-5.96746	1.48053748694892e-06	0.000299456
chr12	42407458	42407858	401	*	4.2361	0.279671	4.93541	-4.19622	1.48308960240365e-06	0.000299656
chr15	57260946	57261346	401	*	4.00576	0	4.74273	-5.93005	1.48520633546119e-06	0.000299768
chr1	205276407	205276807	401	*	4.36615	1.19632	5.03752	-3.65755	1.4874617203804e-06	0.000299896
chr20	9402676	9403076	401	*	4.02458	0	4.76154	-5.94147	1.48896938620773e-06	0.000299896
chr15	83520963	83521363	401	*	4.59462	2.263	5.21213	-2.81369	1.49198416453383e-06	0.000300122
chr12	44556526	44556926	401	*	4.00186	0	4.73882	-5.92818	1.49322379227738e-06	0.000300122
chr18	37660440	37660840	401	*	4.5022	1.56884	5.16158	-3.36231	1.49555874142247e-06	0.000300134
chr3	142675650	142676050	401	*	4.17868	0	4.91564	-6.00573	1.49670609008487e-06	0.000300134
chr1	217268611	217269011	401	*	4.00712	0	4.74408	-5.93602	1.49797661327316e-06	0.000300134
chr3	25477605	25478005	401	*	4.05649	0	4.79345	-5.95145	1.50952747264517e-06	0.000302132
chr17	43376163	43376563	401	*	5.27445	6.16655	4.0549	1.8854	1.51450644136572e-06	0.000302762
chr10	115851446	115851846	401	*	3.99587	0	4.73283	-5.92407	1.5158327482879e-06	0.000302762
chr17	7906284	7906684	401	*	4.0078	0	4.74477	-5.93464	1.52152183896595e-06	0.000303582
chr1	113079746	113080146	401	*	4.88379	2.52295	5.50379	-2.73844	1.52658007612941e-06	0.000304275
chr1	208214563	208214963	401	*	5.57595	4.08439	6.09154	-1.83155	1.53060557349461e-06	0.000304761
chr8	24191419	24191819	401	*	4.09159	0	4.82856	-5.96304	1.54066582755396e-06	0.000306299
chr1	58677499	58677899	401	*	4.36806	0.874396	5.05287	-3.93029	1.54152733140506e-06	0.000306299
chr16	81276784	81277184	401	*	4.06953	0	4.8065	-5.96156	1.54422257652277e-06	0.000306517
chr18	59403462	59403862	401	*	4.6475	2.3654	5.26066	-2.6765	1.55291509493029e-06	0.000307924
chr3	53753773	53754173	401	*	4.00762	0	4.74458	-5.92987	1.56070654262474e-06	0.000309134
chr14	49344171	49344571	401	*	3.97458	0	4.71155	-5.91302	1.56224591000712e-06	0.000309134
chr4	65649612	65650012	401	*	4.3642	0.874396	5.04886	-3.92258	1.56640956683835e-06	0.000309422
chr1	199314757	199315157	401	*	4.07551	0	4.81247	-5.95522	1.56692891624248e-06	0.000309422
chr1	156396736	156397136	401	*	4.042	0	4.77896	-5.94765	1.5689135930823e-06	0.000309496
chr10	103289095	103289495	401	*	4.02467	0	4.76164	-5.93078	1.57533039366267e-06	0.000310442
chr14	76393947	76394347	401	*	4.339	0.874396	5.02272	-3.90827	1.58095653519025e-06	0.000311231
chr1	145023204	145023604	401	*	6.75021	5.55599	7.20997	-1.44223	1.58592355691647e-06	0.000311889
chr6	7232032	7232432	401	*	4.01889	0	4.75585	-5.92758	1.59325073959714e-06	0.000313008
chr18	47191568	47191968	401	*	3.9942	0	4.73117	-5.91996	1.60093897825518e-06	0.000314181
chr19	1819973	1820373	401	*	5.30803	3.34179	5.88919	-2.41493	1.60249727656067e-06	0.000314181
chr8	99196781	99197181	401	*	3.42884	4.75077	0	5.68496	1.61681956557918e-06	0.000316579
chr6	154175005	154175405	401	*	4.08245	0	4.81941	-5.95547	1.61802844951634e-06	0.000316579
chr13	30125920	30126320	401	*	3.98304	0	4.72	-5.90966	1.62264618525644e-06	0.000316986
chr7	153644691	153645091	401	*	3.38297	4.7049	0	5.65792	1.62653115432153e-06	0.000316986
chr2	91762173	91762573	401	*	3.36955	4.69148	0	5.65136	1.62765224085785e-06	0.000316986
chr1	47049235	47049635	401	*	4.31115	0.874396	4.99381	-3.89001	1.62859121331312e-06	0.000316986
chr1	216747270	216747670	401	*	4.61402	1.19632	5.29595	-3.84725	1.6293473768708e-06	0.000316986
chr20	5332260	5332660	401	*	4.03437	0	4.77134	-5.93082	1.63002979547409e-06	0.000316986
chr1	214211142	214211542	401	*	4.03197	0	4.76893	-5.93141	1.63301220774272e-06	0.000317001
chr7	157307453	157307853	401	*	4.09446	5.38221	0	4.99827	1.63341441860494e-06	0.000317001
chr7	90112514	90112914	401	*	4.56568	1.98688	5.20267	-3.06099	1.63620291711273e-06	0.000317222
chr9	3893703	3894103	401	*	4.43899	1.45936	5.10087	-3.47871	1.63873260592916e-06	0.000317391
chr3	46506034	46506434	401	*	4.05564	0	4.79261	-5.93995	1.64290759621087e-06	0.000317879
chr1	15422340	15422740	401	*	4.28528	0.180673	4.98831	-4.25002	1.64663287320333e-06	0.000318263
chr1	101628764	101629164	401	*	4.51634	1.86463	5.15842	-3.05872	1.64825310155019e-06	0.000318263
chr8	66512049	66512449	401	*	3.993	0	4.72997	-5.91773	1.64987296909354e-06	0.000318263
chr10	125538381	125538781	401	*	4.80439	2.86952	5.38193	-2.36262	1.65233837299627e-06	0.000318323
chr1	156902914	156903314	401	*	4.83095	2.98237	5.39807	-2.24569	1.65406980209994e-06	0.000318323
chr10	78900356	78900756	401	*	4.0397	0	4.77666	-5.93819	1.65651655406005e-06	0.000318323
chr10	6286200	6286600	401	*	3.96357	0	4.70053	-5.90012	1.65758057240204e-06	0.000318323
chr1	208315305	208315705	401	*	5.54017	4.08703	6.04929	-1.73628	1.65848381814808e-06	0.000318323
chr7	157698423	157698823	401	*	3.39662	4.71855	0	5.6652	1.66128246531918e-06	0.000318541
chr2	75858960	75859360	401	*	4.08672	0	4.82368	-5.95289	1.66361849202384e-06	0.00031867
chr9	126049054	126049454	401	*	3.96447	0	4.70143	-5.9019	1.66895023032862e-06	0.000319218
chr8	96427808	96428208	401	*	4.65539	1.45936	5.32797	-3.6611	1.66980755709893e-06	0.000319218
chr1	162676594	162676994	401	*	4.21169	0	4.94865	-6.01967	1.67375634854324e-06	0.000319285
chr1	214141596	214141996	401	*	4.32235	0.459358	5.0191	-4.22554	1.67463780601297e-06	0.000319285
chr4	64036069	64036469	401	*	4.21341	0	4.95038	-6.00814	1.67536316548726e-06	0.000319285
chr19	3336875	3337275	401	*	4.6238	1.84237	5.27429	-3.28047	1.67681910983481e-06	0.000319285
chr1	200244654	200245054	401	*	4.00966	0	4.74662	-5.91763	1.68246498299327e-06	0.000320023
chr1	165211195	165211595	401	*	4.01916	0	4.75613	-5.92916	1.68481502899704e-06	0.000320023
chr20	8291139	8291539	401	*	5.09163	3.48114	5.62604	-1.94367	1.68862667807133e-06	0.000320023
chr17	38705389	38705789	401	*	4.90727	5.8294	3.59755	2.02516	1.69013798732339e-06	0.000320023
chr1	3827955	3828355	401	*	3.88523	5.1208	0.516968	4.10325	1.69055777482471e-06	0.000320023
chr16	77392734	77393134	401	*	4.59797	2.03565	5.23377	-2.97736	1.69070916419685e-06	0.000320023
chr22	30381955	30382355	401	*	3.99517	0	4.73214	-5.91144	1.69309104208902e-06	0.000320158
chr1	115614532	115614932	401	*	5.65943	4.41692	6.12922	-1.5123	1.69858053467864e-06	0.000320879
chr6	81144496	81144896	401	*	3.98234	0	4.71931	-5.90409	1.70051698523618e-06	0.000320908
chr1	197066104	197066504	401	*	4.39595	0	5.10757	-4.71708	1.70208134388278e-06	0.000320908
chr2	46348325	46348725	401	*	4.00331	0	4.74027	-5.91569	1.70515563389223e-06	0.000321172
chr12	132952255	132952655	401	*	3.36053	4.68246	0	5.64226	1.71054956431677e-06	0.000321872
chr6	112027078	112027478	401	*	4.21405	0.670589	4.90066	-3.84384	1.71303873729099e-06	0.000322024
chr1	221995455	221995855	401	*	3.97587	0	4.71284	-5.90258	1.71903594169644e-06	0.000322835
chr12	43137662	43138062	401	*	4.09547	5.26742	1.49209	3.4245	1.7263951577389e-06	0.000323597
chr8	26444061	26444461	401	*	5.33916	6.32273	3.81811	2.3035	1.72646722024929e-06	0.000323597
chr14	79944868	79945268	401	*	3.96758	0	4.70455	-5.89664	1.73031781951788e-06	0.000324002
chr8	49776524	49776924	401	*	4.5045	5.67899	1.87784	3.49313	1.73651934190764e-06	0.000324846
chr2	104774104	104774504	401	*	4.02938	0	4.76634	-5.9232	1.74095009647133e-06	0.000325357
chr1	146683716	146684116	401	*	4.07307	0	4.81003	-5.94259	1.75453673789227e-06	0.000327577
chr8	67152563	67152963	401	*	4.04211	0	4.77907	-5.92543	1.76012076907205e-06	0.0003283
chr4	152547918	152548318	401	*	4.04591	0	4.78287	-5.92615	1.76958871555171e-06	0.000328682
chr10	79053319	79053719	401	*	4.51571	1.45936	5.18158	-3.53705	1.77033172459869e-06	0.000328682
chr2	10640030	10640430	401	*	4.62876	2.56884	5.22023	-2.49193	1.77035980557939e-06	0.000328682
chr8	81388770	81389170	401	*	4.0042	0	4.74117	-5.90789	1.77111490659016e-06	0.000328682
chr16	81009024	81009424	401	*	3.98778	0	4.72475	-5.90799	1.77253369171914e-06	0.000328682
chr10	104214579	104214979	401	*	4.62448	1.8744	5.27301	-3.25564	1.77329017541867e-06	0.000328682
chr10	24777717	24778117	401	*	3.94861	0	4.68558	-5.88697	1.77517358451046e-06	0.000328682
chr16	82862770	82863170	401	*	4.67799	2.17076	5.30971	-3.01115	1.77587914805103e-06	0.000328682
chr1	165209752	165210152	401	*	4.03083	0	4.7678	-5.92163	1.78471326290654e-06	0.00032949
chr3	56373305	56373705	401	*	4.58958	0.459358	5.29321	-4.4283	1.78534699230422e-06	0.00032949
chr16	13906849	13907249	401	*	4.05563	0	4.79259	-5.93549	1.78540200295449e-06	0.00032949
chr2	7180602	7181002	401	*	4.37373	0	5.08495	-4.70272	1.78782759075604e-06	0.00032962
chr9	79314900	79315300	401	*	4.51982	1.95727	5.15563	-3.02801	1.79066506619905e-06	0.000329826
chr13	71720524	71720924	401	*	4.04657	0	4.78354	-5.92496	1.79457779443535e-06	0.00033023
chr2	17865147	17865547	401	*	3.95247	0	4.68944	-5.88444	1.80171169595917e-06	0.000331225
chr1	197552416	197552816	401	*	4.4383	0	5.15066	-4.74068	1.80631415075194e-06	0.000331753
chr3	51200060	51200460	401	*	4.01016	0	4.74712	-5.90789	1.81140636641912e-06	0.00033237
chr14	99191048	99191448	401	*	4.03819	0	4.77516	-5.91985	1.82014573228393e-06	0.000333199
chr6	32821223	32821623	401	*	4.13074	5.31736	1.38612	3.61141	1.82088422899231e-06	0.000333199
chr1	220309466	220309866	401	*	4.3096	1.09122	4.98319	-3.62665	1.82279257406192e-06	0.000333199
chr11	41293635	41294035	401	*	3.96939	0	4.70636	-5.88938	1.82287667152407e-06	0.000333199
chr12	72916452	72916852	401	*	3.95924	0	4.69621	-5.88527	1.82688302256473e-06	0.000333343
chr10	131679571	131679971	401	*	4.37236	0	5.08356	-4.70311	1.82714295039595e-06	0.000333343
chr2	67266835	67267235	401	*	4.46295	1.52914	5.12235	-3.33399	1.8309281357352e-06	0.000333357
chr2	202521527	202521927	401	*	4.17024	5.29431	1.94317	3.12649	1.83184323950664e-06	0.000333357
chr7	84581744	84582144	401	*	4.40212	1.41649	5.06432	-3.45106	1.83243462821386e-06	0.000333357
chr19	51181104	51181504	401	*	3.36366	4.68559	0	5.63788	1.83573218140252e-06	0.00033364
chr21	18868370	18868770	401	*	4.01502	0	4.75198	-5.91005	1.84196540608594e-06	0.000334031
chr1	198329393	198329793	401	*	4.05103	0	4.78799	-5.92367	1.84304968000629e-06	0.000334031
chr1	2948124	2948524	401	*	3.91911	5.13638	0.819024	3.86685	1.843106928565e-06	0.000334031
chr1	18902106	18902506	401	*	3.3922	4.71413	0	5.65241	1.85280420016296e-06	0.000335056
chr3	179462848	179463248	401	*	3.96227	0	4.69923	-5.88733	1.8536707030348e-06	0.000335056
chr1	47288290	47288690	401	*	4.7596	2.69424	5.35165	-2.51559	1.85481055487204e-06	0.000335056
chr15	84767722	84768122	401	*	4.36155	1.44633	5.01991	-3.27379	1.85575377278751e-06	0.000335056
chr1	233173395	233173795	401	*	4.11251	0	4.84947	-5.95012	1.86179456306693e-06	0.000335647
chr17	931737	932137	401	*	4.22885	0.279671	4.92796	-4.18316	1.86252503018318e-06	0.000335647
chr7	5389354	5389754	401	*	4.95918	3.05404	5.53321	-2.33664	1.86582855314141e-06	0.000335926
chr1	185511791	185512191	401	*	4.43354	0.874396	5.1207	-3.97685	1.86835767598164e-06	0.000336066
chr14	68348095	68348495	401	*	3.96397	0	4.70094	-5.88438	1.87026413360166e-06	0.000336081
chr9	12931166	12931566	401	*	3.35146	4.67339	0	5.62917	1.87194592149616e-06	0.000336081
chr20	543974	544374	401	*	3.92977	5.22983	0	5.41119	1.87421155639137e-06	0.000336173
chr14	58922275	58922675	401	*	3.84921	5.09828	0.242212	4.37436	1.8834558891358e-06	0.000337242
chr3	38200015	38200415	401	*	3.9563	0	4.69327	-5.88494	1.88485363254268e-06	0.000337242
chr11	20219405	20219805	401	*	4.00821	0	4.74518	-5.90256	1.8880699317982e-06	0.000337242
chr5	156763664	156764064	401	*	3.93349	5.12311	1.15804	3.63011	1.88890318668332e-06	0.000337242
chr8	32783048	32783448	401	*	4.04524	0	4.7822	-5.91839	1.88921372948247e-06	0.000337242
chr15	66397847	66398247	401	*	4.68243	2.56884	5.27948	-2.54753	1.8907256880045e-06	0.000337242
chr5	17727457	17727857	401	*	4.0073	0	4.74427	-5.91023	1.90194246297283e-06	0.000338354
chr1	166242811	166243211	401	*	4.00615	0	4.74312	-5.90049	1.90315831675407e-06	0.000338354
chr9	74857796	74858196	401	*	3.97748	0	4.71445	-5.88774	1.90375433019422e-06	0.000338354
chr1	31837113	31837513	401	*	4.87389	3.11411	5.42951	-2.12411	1.90401710828585e-06	0.000338354
chr1	240467844	240468244	401	*	4.69394	2.74177	5.27349	-2.35372	1.9097956274042e-06	0.000338856
chr10	14900905	14901305	401	*	3.9548	0	4.69177	-5.88113	1.91037945411932e-06	0.000338856
chr11	94590373	94590773	401	*	3.94515	0	4.68212	-5.87698	1.91364367437581e-06	0.000339122
chr12	121406956	121407356	401	*	4.24259	0.977849	4.91823	-3.59187	1.922562772027e-06	0.000340388
chr6	20315124	20315524	401	*	3.93186	0	4.66883	-5.86927	1.92543769173427e-06	0.000340545
chr1	171890764	171891164	401	*	3.96125	0	4.69822	-5.87994	1.92700417914213e-06	0.000340545
chr1	156393509	156393909	401	*	3.94036	0	4.67733	-5.87432	1.9296359863924e-06	0.000340696
chr1	210044184	210044584	401	*	4.03474	0	4.7717	-5.91502	1.93224467137029e-06	0.000340843
chr1	63818311	63818711	401	*	3.96809	0	4.70506	-5.88232	1.93675217260228e-06	0.000341011
chr1	241842366	241842766	401	*	3.96809	0	4.70506	-5.88232	1.93675217260228e-06	0.000341011
chr1	218563549	218563949	401	*	3.98681	0	4.72377	-5.88904	1.94104345977216e-06	0.000341317
chr1	4768577	4768977	401	*	3.3574	4.67932	0	5.62748	1.94204951470219e-06	0.000341317
chr12	131118292	131118692	401	*	4.56904	5.56583	2.99685	2.41825	1.95022462539335e-06	0.000342439
chr20	9667453	9667853	401	*	4.32437	0.874396	5.00754	-3.88238	1.96563298922592e-06	0.000344381
chr3	128622555	128622955	401	*	3.95592	0	4.69288	-5.87605	1.96666847736632e-06	0.000344381
chr9	127694963	127695363	401	*	3.95592	0	4.69288	-5.87605	1.96666847736632e-06	0.000344381
chr16	82070212	82070612	401	*	3.99693	0	4.7339	-5.89862	1.96878086005919e-06	0.000344436
chr16	79961386	79961786	401	*	3.98017	0	4.71713	-5.88475	1.97355308468274e-06	0.000344956
chr3	49304124	49304524	401	*	4.25078	0.180673	4.95298	-4.21291	1.97961385777598e-06	0.000345532
chr7	86594200	86594600	401	*	5.22984	3.59495	5.76788	-1.96958	1.9804491574817e-06	0.000345532
chr1	116216565	116216965	401	*	4.41957	1.80961	5.05877	-3.08687	1.98631794996532e-06	0.00034624
chr9	135323434	135323834	401	*	4.01382	0	4.75078	-5.90719	1.98938198165694e-06	0.00034646
chr2	63224202	63224602	401	*	4.35777	1.60746	5.00632	-3.22082	1.99507134211886e-06	0.000346764
chr4	6697592	6697992	401	*	3.35914	4.68107	0	5.62746	1.99655762025335e-06	0.000346764
chr7	155765345	155765745	401	*	3.35914	4.68107	0	5.62746	1.99655762025335e-06	0.000346764
chr10	111119989	111120389	401	*	3.96769	0	4.70466	-5.88067	2.0015565202748e-06	0.000347112
chr10	118660193	118660593	401	*	3.93372	0	4.67068	-5.86332	2.00218117722476e-06	0.000347112
chr11	40619622	40620022	401	*	3.92816	0	4.66513	-5.86094	2.00611321510754e-06	0.00034748
chr1	179493778	179494178	401	*	4.36873	0	5.07986	-4.6873	2.01486712524349e-06	0.000348456
chr2	57436565	57436965	401	*	3.9261	0	4.66307	-5.8597	2.01630379023458e-06	0.000348456
chr3	33062852	33063252	401	*	3.94881	0	4.68577	-5.87434	2.01719900546142e-06	0.000348456
chr5	168989501	168989901	401	*	4.04969	0	4.78666	-5.91243	2.02029202350113e-06	0.000348517
chr10	55198831	55199231	401	*	4.01073	0	4.7477	-5.8952	2.02430740738842e-06	0.000348517
chr1	237444824	237445224	401	*	3.97338	0	4.71035	-5.87891	2.0245161750997e-06	0.000348517
chr1	197734010	197734410	401	*	4.02052	0	4.75749	-5.89899	2.02554675044185e-06	0.000348517
chr18	37987838	37988238	401	*	4.24565	0.459358	4.94018	-4.16614	2.02664475338419e-06	0.000348517
chr1	4161373	4161773	401	*	3.92685	5.19072	0	4.46679	2.03265870431431e-06	0.000349238
chr10	95527358	95527758	401	*	4.38067	1.19632	5.05272	-3.65213	2.03858499320778e-06	0.000349751
chr1	164342630	164343030	401	*	3.92052	0	4.65749	-5.85616	2.04111136656697e-06	0.000349751
chr5	25393392	25393792	401	*	3.92052	0	4.65749	-5.85616	2.04111136656697e-06	0.000349751
chr14	69739906	69740306	401	*	3.95865	0	4.69561	-5.87237	2.05019324594579e-06	0.000350993
chr7	69808763	69809163	401	*	4.44382	1.45936	5.10597	-3.4737	2.05531064005442e-06	0.000351555
chr2	79191374	79191774	401	*	4.03561	0	4.77257	-5.91313	2.06388032764872e-06	0.000352706
chr1	180587092	180587492	401	*	4.96434	3.28334	5.50908	-2.05304	2.06666532954108e-06	0.000352868
chr10	102228201	102228601	401	*	4.33595	1.19632	5.0059	-3.62186	2.07511333005777e-06	0.000353297
chr8	85341842	85342242	401	*	4.26635	0.180673	4.96893	-4.2141	2.0802983094632e-06	0.000353297
chr1	31739235	31739635	401	*	4.04607	0	4.78303	-5.91382	2.08030888867378e-06	0.000353297
chr1	182804039	182804439	401	*	3.95834	0	4.6953	-5.86798	2.08370845794939e-06	0.000353297
chr1	202365843	202366243	401	*	4.01791	0	4.75488	-5.89461	2.08491877267066e-06	0.000353297
chr7	154148856	154149256	401	*	3.38777	4.7097	0	5.63848	2.08549994868226e-06	0.000353297
chr1	232348310	232348710	401	*	3.91772	0	4.65469	-5.85262	2.08550644510451e-06	0.000353297
chr1	120239994	120240394	401	*	4.25423	0.180673	4.95651	-4.21542	2.08574460364494e-06	0.000353297
chr10	113044773	113045173	401	*	3.93423	0	4.67119	-5.86335	2.08576053768311e-06	0.000353297
chr9	129071259	129071659	401	*	3.40407	4.726	0	5.6469	2.08820678520917e-06	0.000353399
chr10	23483979	23484379	401	*	4.66348	2.08282	5.3006	-2.95345	2.10631628671455e-06	0.000355393
chr10	414630	415030	401	*	4.71285	5.69079	3.21291	2.25505	2.10925677297845e-06	0.000355393
chr11	8321821	8322221	401	*	3.98809	0	4.72505	-5.87987	2.10928596722309e-06	0.000355393
chr11	121430744	121431144	401	*	4.03352	0	4.77048	-5.89942	2.11306326483573e-06	0.000355393
chr17	15280317	15280717	401	*	4.61509	5.69632	2.6499	2.82012	2.11579584070792e-06	0.000355393
chr8	59507302	59507702	401	*	4.76986	2.86463	5.3439	-2.26804	2.11636573802147e-06	0.000355393
chr1	204529562	204529962	401	*	4.73167	2.69424	5.32073	-2.47923	2.11682985754665e-06	0.000355393
chr1	116795510	116795910	401	*	3.92867	0	4.66564	-5.85931	2.12045809549071e-06	0.000355393
chr1	154261160	154261560	401	*	3.96777	0	4.70474	-5.87515	2.12350355258568e-06	0.000355393
chr10	86295436	86295836	401	*	3.42019	4.74211	0	5.65351	2.12547234760062e-06	0.000355393
chr15	68910762	68911162	401	*	3.42019	4.74211	0	5.65351	2.12547234760062e-06	0.000355393
chr19	57467217	57467617	401	*	3.42019	4.74211	0	5.65351	2.12547234760062e-06	0.000355393
chr1	224444440	224444840	401	*	4.06683	0	4.8038	-5.91346	2.12594033427006e-06	0.000355393
chr3	150525044	150525444	401	*	4.06683	0	4.8038	-5.91346	2.12594033427006e-06	0.000355393
chr15	35286790	35287190	401	*	4.32275	0.459358	5.01951	-4.2122	2.13102857908165e-06	0.000355934
chr1	5712664	5713064	401	*	3.34233	4.66426	0	5.6119	2.13357203922639e-06	0.000355934
chr21	33431030	33431430	401	*	3.9229	0	4.65987	-5.85433	2.13528605928811e-06	0.000355934
chr11	11964041	11964441	401	*	3.91731	0	4.65427	-5.85213	2.13659740606112e-06	0.000355934
chr10	78151187	78151587	401	*	4.48394	2.0637	5.10885	-2.84915	2.14090709534249e-06	0.000356342
chr12	211714	212114	401	*	5.43583	4.07752	5.92808	-1.65023	2.14633063455823e-06	0.000356921
chr12	132976749	132977149	401	*	3.99507	5.28035	0	4.90997	2.14810601474602e-06	0.000356921
chr18	30277674	30278074	401	*	4.09573	0	4.8327	-5.92475	2.15822252779496e-06	0.000358291
chr7	75528438	75528838	401	*	4.66633	2.47392	5.27118	-2.6443	2.16096251422813e-06	0.000358336
chr13	30905424	30905824	401	*	3.95968	5.24404	0	4.88778	2.16254167766087e-06	0.000358336
chr3	180416253	180416653	401	*	4.3379	1.19632	5.00794	-3.61892	2.16533981032492e-06	0.000358336
chr8	47864927	47865327	401	*	3.37542	4.69734	0	5.62533	2.16596836143139e-06	0.000358336
chr9	94828855	94829255	401	*	3.91865	0	4.65561	-5.85032	2.17472043009928e-06	0.000359357
chr19	20438112	20438512	401	*	4.30809	1.56884	4.95593	-3.17886	2.17756375310672e-06	0.000359357
chr1	181598083	181598483	401	*	3.99538	0	4.73235	-5.87903	2.17776171351731e-06	0.000359357
chr12	128893254	128893654	401	*	3.824	5.12542	0	5.33787	2.19161320421383e-06	0.000361332
chr6	48173865	48174265	401	*	4.06635	0	4.80332	-5.91084	2.19402388666283e-06	0.000361418
chr14	73642853	73643253	401	*	4.00596	0	4.74293	-5.88218	2.19924482743546e-06	0.000361779
chr12	133057039	133057439	401	*	3.32994	4.65187	0	5.60195	2.20027183231526e-06	0.000361779
chr1	170101175	170101575	401	*	4.53468	1.92705	5.17372	-3.04297	2.20187384599257e-06	0.000361779
chr10	31818367	31818767	401	*	3.9474	0	4.68436	-5.8571	2.20636557029486e-06	0.000362207
chr4	83990290	83990690	401	*	3.96779	0	4.70475	-5.86472	2.21144341324492e-06	0.00036273
chr1	247605455	247605855	401	*	3.90909	0	4.64605	-5.84018	2.21650440296932e-06	0.000362846
chr11	115206908	115207308	401	*	3.90909	0	4.64605	-5.84018	2.21650440296932e-06	0.000362846
chr1	165122388	165122788	401	*	3.94527	0	4.68223	-5.86037	2.21782957604055e-06	0.000362846
chr2	228219528	228219928	401	*	4.0157	0	4.75266	-5.88861	2.22394602199252e-06	0.000363536
chr12	103602353	103602753	401	*	4.36102	0.459358	5.05885	-4.23774	2.22707376121318e-06	0.000363738
chr20	25194724	25195124	401	*	4.01217	0	4.74914	-5.89477	2.22926276183007e-06	0.000363785
chr16	77097672	77098072	401	*	4.99158	3.01147	5.57432	-2.38411	2.23829435378179e-06	0.000364949
chr1	226611915	226612315	401	*	3.95246	0	4.68942	-5.86437	2.25623252829315e-06	0.000367167
chr14	36409506	36409906	401	*	3.92239	0	4.65936	-5.84318	2.25666969489491e-06	0.000367167
chr14	58115761	58116161	401	*	4.19716	0.809607	4.87791	-3.79399	2.257644445378e-06	0.000367167
chr16	22069463	22069863	401	*	3.95307	0	4.69004	-5.85844	2.25970688290749e-06	0.000367191
chr1	184365152	184365552	401	*	3.92661	0	4.66358	-5.85078	2.26672851362146e-06	0.00036802
chr15	91605524	91605924	401	*	3.89924	0	4.63621	-5.83379	2.2721136218998e-06	0.000368137
chr7	98743256	98743656	401	*	3.91117	0	4.64814	-5.83797	2.2727830136261e-06	0.000368137
chr12	58302571	58302971	401	*	4.37998	1.19632	5.052	-3.65227	2.27400413455603e-06	0.000368137
chr19	54355630	54356030	401	*	4.65579	1.45936	5.32839	-3.64437	2.27512699178433e-06	0.000368137
chr15	97055064	97055464	401	*	3.93206	0	4.66902	-5.85154	2.28253692280673e-06	0.000369024
chr4	20255696	20256096	401	*	3.45189	4.77382	0	5.66166	2.30102093598591e-06	0.000371699
chr1	194531060	194531460	401	*	3.94465	0	4.68161	-5.85086	2.30687439157293e-06	0.000372331
chr17	75811345	75811745	401	*	4.37071	1.77609	5.00882	-3.05822	2.31035514578193e-06	0.000372463
chr5	180595397	180595797	401	*	3.33774	4.65967	0	5.60161	2.3124940845392e-06	0.000372463
chr1	147825992	147826392	401	*	3.97589	0	4.71285	-5.86278	2.31351842198778e-06	0.000372463
chr20	22889978	22890378	401	*	3.91095	0	4.64792	-5.84007	2.31697338474456e-06	0.000372706
chr2	18243191	18243591	401	*	3.9369	0	4.67386	-5.84495	2.32792378002147e-06	0.00037342
chr1	2820208	2820608	401	*	3.32531	4.64724	0	5.59407	2.32812650074427e-06	0.00037342
chr16	80540143	80540543	401	*	3.93997	0	4.67694	-5.84854	2.32854345706738e-06	0.00037342
chr16	78905411	78905811	401	*	4.23562	0.459358	4.92984	-4.15352	2.32920332384503e-06	0.00037342
chr10	115726085	115726485	401	*	3.89808	0	4.63505	-5.8327	2.3312334756326e-06	0.000373434
chr1	183206231	183206631	401	*	4.06466	0	4.80162	-5.90409	2.33589241938007e-06	0.000373706
chr22	51137397	51137797	401	*	4.27543	5.39798	2.05867	3.10625	2.33830217263736e-06	0.000373706
chr9	127278329	127278729	401	*	4.37886	1.60746	5.02873	-3.24321	2.33878130360336e-06	0.000373706
chr16	80195934	80196334	401	*	3.90835	0	4.64532	-5.83338	2.34246742214634e-06	0.000373983
chr8	133413476	133413876	401	*	4.41489	0	5.12685	-4.70751	2.3491597473179e-06	0.000374476
chr5	179816678	179817078	401	*	3.33597	4.65789	0	5.59723	2.35098701609894e-06	0.000374476
chr21	40689092	40689492	401	*	3.9962	5.20557	0.997219	3.8786	2.35266798742735e-06	0.000374476
chr1	209081901	209082301	401	*	3.89524	0	4.63221	-5.83051	2.3533672540368e-06	0.000374476
chr1	101700457	101700857	401	*	4.40275	1.89618	5.03441	-2.92518	2.36173156640897e-06	0.000375496
chr8	2162550	2162950	401	*	3.38332	4.70525	0	5.62334	2.36901443611531e-06	0.000376342
chr6	139265216	139265616	401	*	4.00986	0	4.74683	-5.87474	2.37209266179073e-06	0.000376519
chr11	98435309	98435709	401	*	4.38014	0.59571	5.0746	-3.9769	2.37983829104088e-06	0.000377285
chr1	180374192	180374592	401	*	4.07001	0	4.80698	-5.90147	2.38085894951248e-06	0.000377285
chr1	154545261	154545661	401	*	4.02542	0	4.76239	-5.89205	2.40044333640866e-06	0.000379928
chr20	57596715	57597115	401	*	3.39967	4.7216	0	5.63043	2.40149683095424e-06	0.000379928
chr1	176961740	176962140	401	*	3.94436	0	4.68132	-5.84833	2.40882191474101e-06	0.000380773
chr1	200660926	200661326	401	*	4.25169	0	4.98865	-5.98013	2.4116850771411e-06	0.000380911
chr7	3304319	3304719	401	*	4.71368	2.69424	5.30079	-2.45017	2.41855283826363e-06	0.000381681
chr21	34332272	34332672	401	*	4.55227	2.21378	5.17037	-2.7697	2.42447069827358e-06	0.000382301
chr1	181638365	181638765	401	*	4.11728	0	4.85424	-5.92344	2.43513684500866e-06	0.000383667
chr1	156348967	156349367	401	*	4.29258	1.09122	4.9654	-3.61472	2.44084806837108e-06	0.000383996
chr16	80225608	80226008	401	*	4.23988	1.32673	4.89812	-3.32603	2.44122854432495e-06	0.000383996
chr12	130648409	130648809	401	*	3.90936	5.17251	0	4.44494	2.44637064928776e-06	0.000384489
chr1	216734005	216734405	401	*	3.98522	0	4.72219	-5.85951	2.45268305738097e-06	0.000385132
chr8	18145937	18146337	401	*	3.93432	0	4.67129	-5.83965	2.45447974141091e-06	0.000385132
chr12	132939870	132940270	401	*	3.34514	4.66707	0	5.59702	2.45987522903736e-06	0.000385663
chr2	147583910	147584310	401	*	3.89472	0	4.63168	-5.81968	2.47594396423289e-06	0.000387866
chr8	96936670	96937070	401	*	3.90112	0	4.63809	-5.82843	2.48102004149504e-06	0.000388343
chr8	140333940	140334340	401	*	3.31278	4.6347	0	5.58034	2.48944803004154e-06	0.000389345
chr9	121356730	121357130	401	*	3.89165	0	4.62861	-5.82223	2.49201326550549e-06	0.000389428
chr1	24664010	24664410	401	*	3.94934	5.18877	0.516968	4.14409	2.49637114796129e-06	0.000389792
chr1	214419784	214420184	401	*	4.01966	0	4.75662	-5.87247	2.49899104680272e-06	0.000389883
chr16	2643667	2644067	401	*	4.33336	5.49191	1.84693	3.41419	2.50220530157737e-06	0.000390067
chr15	87110997	87111397	401	*	3.95197	0	4.68894	-5.84184	2.51310684278733e-06	0.000391449
chr1	181470196	181470596	401	*	5.58981	4.17324	6.09258	-1.73012	2.51694536710611e-06	0.000391728
chr17	20120637	20121037	401	*	3.9879	0	4.72486	-5.85731	2.52187245464693e-06	0.000391941
chr2	2591490	2591890	401	*	4.16866	0.670589	4.85362	-3.79442	2.52240164155997e-06	0.000391941
chr11	29702664	29703064	401	*	3.99469	0	4.73165	-5.86102	2.53064730192252e-06	0.000392904
chr10	24244226	24244626	401	*	4.41188	1.60746	5.06377	-3.25414	2.5338298802574e-06	0.000393071
chr18	59604294	59604694	401	*	3.95026	0	4.68722	-5.84244	2.53582003791669e-06	0.000393071
chr11	86596765	86597165	401	*	3.90815	0	4.64512	-5.82152	2.54708057406634e-06	0.000394054
chr5	151684326	151684726	401	*	3.90815	0	4.64512	-5.82152	2.54708057406634e-06	0.000394054
chr13	99576858	99577258	401	*	3.91024	0	4.6472	-5.82212	2.54924832949655e-06	0.000394054
chr1	177244077	177244477	401	*	3.95461	0	4.69158	-5.84541	2.55038252698618e-06	0.000394054
chr1	190319155	190319555	401	*	4.04572	0	4.78269	-5.882	2.55266762882757e-06	0.000394089
chr15	27573459	27573859	401	*	4.17733	5.31332	1.86643	3.25132	2.56095718480416e-06	0.000394497
chr2	67978939	67979339	401	*	4.24753	0.874396	4.9277	-3.81334	2.5614915315444e-06	0.000394497
chr7	151168436	151168836	401	*	4.18258	0	4.91954	-5.94221	2.56281202718943e-06	0.000394497
chr11	20618755	20619155	401	*	3.88148	0	4.61845	-5.81322	2.56353833004381e-06	0.000394497
chr8	32507146	32507546	401	*	3.95471	0	4.69167	-5.84041	2.56786809888282e-06	0.000394684
chr17	61205051	61205451	401	*	3.98592	0	4.72289	-5.85443	2.568871477574e-06	0.000394684
chr3	72743846	72744246	401	*	4.29502	5.3365	2.53106	2.61203	2.5751527154808e-06	0.000395068
chr19	55048525	55048925	401	*	3.43182	4.75375	0	5.63961	2.57551188075688e-06	0.000395068
chr1	96401276	96401676	401	*	3.91335	0	4.65032	-5.8304	2.57755396114146e-06	0.000395068
chr10	33323561	33323961	401	*	3.87187	0	4.60884	-5.80656	2.57999683713765e-06	0.000395127
chr17	77143895	77144295	401	*	4.66006	2.17076	5.29041	-2.9827	2.58295766753538e-06	0.000395265
chr15	54374001	54374401	401	*	3.90459	0	4.64156	-5.81781	2.5948256984406e-06	0.000396641
chr12	64535750	64536150	401	*	3.30809	4.63002	0	5.5738	2.59650581813457e-06	0.000396641
chr20	47765765	47766165	401	*	4.41663	1.80961	5.05562	-3.08599	2.59931426300371e-06	0.000396641
chr8	61963446	61963846	401	*	4.3911	1.77609	5.03065	-3.07209	2.60022420026159e-06	0.000396641
chr16	20248293	20248693	401	*	3.93892	0	4.67589	-5.83794	2.60814921062802e-06	0.000397348
chr16	77458152	77458552	401	*	4.74659	2.74177	5.33208	-2.40463	2.61160927453992e-06	0.000397348
chr6	41560845	41561245	401	*	4.67819	2.52914	5.2788	-2.56729	2.61407556541386e-06	0.000397348
chr3	168445106	168445506	401	*	4.21855	0.180673	4.91995	-4.16858	2.61474725619987e-06	0.000397348
chr1	217241325	217241725	401	*	3.91876	0	4.65573	-5.82891	2.61521948745804e-06	0.000397348
chr1	162089216	162089616	401	*	4.2721	0.459358	4.9674	-4.17622	2.62544948491524e-06	0.00039851
chr3	48309918	48310318	401	*	3.91022	0	4.64719	-5.82462	2.62702922782358e-06	0.00039851
chr1	207885905	207886305	401	*	3.9329	0	4.66986	-5.83531	2.63165879522666e-06	0.000398897
chr1	213493856	213494256	401	*	4.3675	0	5.07861	-4.67408	2.63515339172599e-06	0.000399111
chr11	58400921	58401321	401	*	3.93155	0	4.66852	-5.82976	2.64326292029496e-06	0.000399913
chr6	157711701	157712101	401	*	4.99512	3.2386	5.55031	-2.14625	2.64461975778605e-06	0.000399913
chr4	164902416	164902816	401	*	3.98472	0	4.72168	-5.85159	2.65001585096094e-06	0.000400413
chr11	15139672	15140072	401	*	4.06711	5.31938	0.397112	4.49222	2.66198159756524e-06	0.000401705
chr10	120144065	120144465	401	*	3.35425	4.67618	0	5.59299	2.66795880150589e-06	0.000401705
chr17	80492202	80492602	401	*	3.35425	4.67618	0	5.59299	2.66795880150589e-06	0.000401705
chr1	162874806	162875206	401	*	4.36895	1.19632	5.04046	-3.63321	2.66978335940726e-06	0.000401705
chr1	210056691	210057091	401	*	5.14042	3.43149	5.68909	-2.04611	2.67005959667267e-06	0.000401705
chr1	38097621	38098021	401	*	4.70349	2.69424	5.28948	-2.43556	2.6712263430529e-06	0.000401705
chr7	135754013	135754413	401	*	4.22763	0.180673	4.92925	-4.17361	2.67322805993059e-06	0.000401705
chr11	133389557	133389957	401	*	3.31601	4.63794	0	5.57493	2.68794429966121e-06	0.0004036
chr20	48196983	48197383	401	*	4.57539	5.64492	2.67301	2.70618	2.7030873979727e-06	0.000405556
chr1	225703493	225703893	401	*	4.2336	0.874396	4.9132	-3.80223	2.71200300247641e-06	0.000406521
chr4	26915204	26915604	401	*	3.92001	0	4.65697	-5.8184	2.7137579396496e-06	0.000406521
chr9	88684545	88684945	401	*	3.88839	0	4.62535	-5.80666	2.71725086442643e-06	0.000406663
chr4	7776757	7777157	401	*	4.32097	0	5.03122	-4.63619	2.71894722919995e-06	0.000406663
chr3	4204002	4204402	401	*	4.46132	0	5.17407	-4.7264	2.72142845163291e-06	0.000406717
chr5	53811508	53811908	401	*	3.99716	0	4.73412	-5.85159	2.72586488916542e-06	0.000406978
chr10	119301435	119301835	401	*	3.44764	4.76956	0	5.64148	2.7274239603933e-06	0.000406978
chr1	145547065	145547465	401	*	3.89008	0	4.62704	-5.80882	2.7337300582835e-06	0.000407602
chr12	40385789	40386189	401	*	3.94589	0	4.68285	-5.82884	2.75536306836294e-06	0.000410508
chr15	48434663	48435063	401	*	3.87519	0	4.61216	-5.79728	2.7618295257936e-06	0.000411152
chr2	63866229	63866629	401	*	3.89892	0	4.63589	-5.80764	2.77503541088707e-06	0.00041268
chr2	102480996	102481396	401	*	4.24744	1.27967	4.90869	-3.33948	2.77639230858607e-06	0.00041268
chr4	184484906	184485306	401	*	4.30074	0	5.01061	-4.62396	2.78696682005756e-06	0.00041393
chr1	50918570	50918970	401	*	4.3312	0	5.04165	-4.64995	2.79114962284728e-06	0.000414231
chr12	132982675	132983075	401	*	4.33483	5.40622	2.42265	2.77877	2.80002555868443e-06	0.000414687
chr16	86677345	86677745	401	*	3.91969	0	4.65666	-5.82273	2.80043940433174e-06	0.000414687
chr1	163716708	163717108	401	*	4.5305	1.64509	5.18717	-3.34798	2.80071264285784e-06	0.000414687
chr10	87832961	87833361	401	*	4.2307	0.459358	4.92477	-4.135	2.80626126208493e-06	0.000415188
chr10	15180894	15181294	401	*	3.8802	0	4.61717	-5.79706	2.81001832816923e-06	0.000415423
chr8	140439020	140439420	401	*	3.35879	4.68072	0	5.58954	2.81472942907497e-06	0.000415522
chr17	62333968	62334368	401	*	4.20765	1.09122	4.87649	-3.52222	2.81718429374089e-06	0.000415522
chr4	41634700	41635100	401	*	4.72647	5.66883	3.35147	2.09872	2.81718573721372e-06	0.000415522
chr1	4573191	4573591	401	*	3.30953	4.63146	0	5.56491	2.82217660102097e-06	0.000415926
chr1	180503007	180503407	401	*	4.36012	0.459358	5.05792	-4.22583	2.82662398262815e-06	0.000415926
chr1	226058772	226059172	401	*	3.87668	0	4.61364	-5.80143	2.83291759831808e-06	0.000415926
chr13	80813483	80813883	401	*	3.30013	4.62206	0	5.56004	2.83291959851221e-06	0.000415926
chr8	139893037	139893437	401	*	3.30013	4.62206	0	5.56004	2.83291959851221e-06	0.000415926
chr13	112317713	112318113	401	*	4.36895	1.86463	5.00044	-2.91023	2.83293743899165e-06	0.000415926
chr17	74930408	74930808	401	*	3.96688	5.22673	0.134453	4.46073	2.83684655650028e-06	0.000416092
chr6	85950618	85951018	401	*	3.95377	0	4.69073	-5.83651	2.83840959873919e-06	0.000416092
chr1	169210171	169210571	401	*	3.92632	0	4.66329	-5.81518	2.85067305410551e-06	0.000417507
chr9	563034	563434	401	*	4.30579	1.74177	4.94171	-2.99176	2.85242163244927e-06	0.000417507
chr3	37960701	37961101	401	*	3.31421	4.63614	0	5.56579	2.85884460421963e-06	0.000418128
chr14	103991126	103991526	401	*	4.62857	1.68175	5.28868	-3.42545	2.86521768115782e-06	0.000418741
chr1	32497172	32497572	401	*	3.89092	0	4.62789	-5.79856	2.8719875858191e-06	0.000419411
chr7	142900501	142900901	401	*	3.87552	0	4.61248	-5.79503	2.87842118491039e-06	0.000419884
chr11	78411115	78411515	401	*	4.23446	0.459358	4.92865	-4.13315	2.88058924202599e-06	0.000419884
chr8	38137655	38138055	401	*	4.0339	0	4.77086	-5.86086	2.88179847548855e-06	0.000419884
chr5	127745932	127746332	401	*	3.93546	0	4.67242	-5.81857	2.89041354134809e-06	0.000420492
chr20	30767350	30767750	401	*	4.00565	0	4.74261	-5.85978	2.89325460926387e-06	0.000420492
chr14	26446164	26446564	401	*	3.91171	0	4.64867	-5.80788	2.89465162010709e-06	0.000420492
chr1	147327469	147327869	401	*	4.34183	0	5.05248	-4.65521	2.89474070831296e-06	0.000420492
chr16	78933636	78934036	401	*	4.4992	1.68175	5.15189	-3.30815	2.89981484567819e-06	0.00042091
chr1	199704702	199705102	401	*	5.114	3.31869	5.67432	-2.18212	2.91228992546139e-06	0.000421925
chr7	157644234	157644634	401	*	3.29868	4.62061	0	5.55735	2.91422512472621e-06	0.000421925
chr1	216783533	216783933	401	*	3.85344	0	4.5904	-5.78269	2.91497174771198e-06	0.000421925
chr2	39769357	39769757	401	*	4.79312	2.70662	5.38738	-2.46213	2.91853627299255e-06	0.000421925
chr4	156082076	156082476	401	*	4.08377	0	4.82073	-5.88192	2.91956468628171e-06	0.000421925
chr9	82822272	82822672	401	*	4.01454	0	4.7515	-5.85184	2.92137246450541e-06	0.000421925
chr9	27003492	27003892	401	*	3.87883	0	4.61579	-5.79205	2.92393514699491e-06	0.000421925
chr13	41940700	41941100	401	*	3.89608	0	4.63305	-5.80015	2.92675172254709e-06	0.000421925
chr4	163856361	163856761	401	*	3.46328	4.7852	0	5.64161	2.92724814475531e-06	0.000421925
chr17	55966569	55966969	401	*	4.70732	5.74645	2.95431	2.60561	2.93176531914238e-06	0.000421925
chr11	43093629	43094029	401	*	3.31134	4.63327	0	5.56361	2.93247695791782e-06	0.000421925
chr18	23050225	23050625	401	*	3.87444	0	4.61141	-5.78969	2.93321154092959e-06	0.000421925
chr3	124730845	124731245	401	*	4.32474	1.77609	4.95954	-2.99743	2.95287541525393e-06	0.000423805
chr3	123591200	123591600	401	*	3.88233	0	4.6193	-5.79181	2.95400032089484e-06	0.000423805
chr1	165927730	165928130	401	*	3.92714	0	4.66411	-5.81715	2.95543564761347e-06	0.000423805
chr1	183862813	183863213	401	*	3.87743	0	4.61439	-5.79654	2.95733191215706e-06	0.000423805
chr2	44157096	44157496	401	*	3.87743	0	4.61439	-5.79654	2.95733191215706e-06	0.000423805
chr3	56871332	56871732	401	*	4.79973	2.89618	5.37357	-2.27145	2.96921694061841e-06	0.00042519
chr1	223527859	223528259	401	*	3.85083	0	4.5878	-5.78152	2.98298807323947e-06	0.000426841
chr9	82655577	82655977	401	*	4.87712	2.8486	5.46521	-2.38563	2.98519959553522e-06	0.000426841
chr9	135303634	135304034	401	*	3.83806	0	4.57503	-5.77404	2.99283933111315e-06	0.000427601
chr1	183522640	183523040	401	*	4.20213	0	4.93909	-5.92978	2.99687745638609e-06	0.000427601
chr10	29642858	29643258	401	*	4.39028	1.70662	5.0345	-3.08108	2.99771986129852e-06	0.000427601
chr1	234725119	234725519	401	*	3.90206	0	4.63903	-5.80738	2.99943452958773e-06	0.000427601
chr1	210949723	210950123	401	*	3.89018	0	4.62714	-5.79263	3.00751252301862e-06	0.000428262
chr12	130605113	130605513	401	*	3.86078	5.09253	0.553003	4.05499	3.00853818952449e-06	0.000428262
chr1	208123031	208123431	401	*	4.08366	0	4.82063	-5.87756	3.01369178284917e-06	0.000428678
chr4	105840049	105840449	401	*	3.97429	0	4.71126	-5.8287	3.01622239383558e-06	0.000428719
chr11	640706	641106	401	*	5.49643	4.1648	5.98369	-1.60814	3.03221417554597e-06	0.000430673
chr7	153221017	153221417	401	*	3.98191	5.1841	1.06866	3.67995	3.04088995100687e-06	0.000431021
chr10	5742978	5743378	401	*	3.90156	0	4.63853	-5.79581	3.04125089766087e-06	0.000431021
chr1	162643538	162643938	401	*	3.88891	0	4.62587	-5.79742	3.04140541616411e-06	0.000431021
chr5	139495350	139495750	401	*	3.86818	5.08571	0.764748	4.01215	3.04567504997531e-06	0.000431307
chr2	123682973	123683373	401	*	3.87155	0	4.60851	-5.78367	3.0549459753909e-06	0.000431946
chr1	181520426	181520826	401	*	5.40649	4.0685	5.89496	-1.5935	3.05844897185051e-06	0.000431946
chr6	56528707	56529107	401	*	4.22492	0.459358	4.91882	-4.13292	3.0606656161365e-06	0.000431946
chr12	45014083	45014483	401	*	3.87946	0	4.61642	-5.78637	3.06176461301072e-06	0.000431946
chr15	56163040	56163440	401	*	3.87946	0	4.61642	-5.78637	3.06176461301072e-06	0.000431946
chr6	112029656	112030056	401	*	4.81847	3.03565	5.37715	-2.13676	3.06902472644259e-06	0.000431946
chr11	115591436	115591836	401	*	4.79581	2.99699	5.35658	-2.16775	3.07009445386631e-06	0.000431946
chr1	247080526	247080926	401	*	3.84736	0	4.58432	-5.77198	3.07015338154973e-06	0.000431946
chr4	68740916	68741316	401	*	3.88921	0	4.62618	-5.79373	3.07045897454031e-06	0.000431946
chr8	140743036	140743436	401	*	3.34092	4.66285	0	5.57419	3.07506822002609e-06	0.000432277
chr1	5452844	5453244	401	*	3.35775	4.67968	0	5.58263	3.08216416774914e-06	0.000432957
chr6	110427307	110427707	401	*	3.89798	0	4.63495	-5.7924	3.08843977249151e-06	0.000433329
chr15	87218704	87219104	401	*	4.28389	0.874396	4.96549	-3.83067	3.08933328168454e-06	0.000433329
chr1	238341751	238342151	401	*	3.8329	0	4.56987	-5.76754	3.11020318059488e-06	0.000435938
chr1	4697969	4698369	401	*	3.93171	5.12644	1.10193	3.6262	3.11588537050121e-06	0.000436415
chr1	174042925	174043325	401	*	4.30365	1.56884	4.95121	-3.16028	3.12274446058259e-06	0.000437057
chr2	26075760	26076160	401	*	3.83114	0	4.56811	-5.76383	3.12582975784775e-06	0.000437169
chr12	68028239	68028639	401	*	3.29395	4.61588	0	5.54737	3.13577647716536e-06	0.000437922
chr4	142822255	142822655	401	*	3.29395	4.61588	0	5.54737	3.13577647716536e-06	0.000437922
chr17	40432211	40432611	401	*	3.37439	4.69632	0	5.58919	3.13894060133539e-06	0.000438044
chr19	15674050	15674450	401	*	3.32816	4.65008	0	5.56241	3.14256983754811e-06	0.000438232
chr1	244107766	244108166	401	*	3.86875	0	4.60572	-5.78555	3.14623771829127e-06	0.000438425
chr10	132289281	132289681	401	*	3.73661	5.03673	0	5.25393	3.15351585203071e-06	0.00043912
chr17	14450837	14451237	401	*	4.09831	5.29454	1.25206	3.60591	3.15756274837442e-06	0.000439364
chr19	9119271	9119671	401	*	3.75393	5.05432	0	5.26258	3.16727126673215e-06	0.000440395
chr1	181605741	181606141	401	*	3.90636	0	4.64333	-5.80223	3.17037508970642e-06	0.000440508
chr1	159912651	159913051	401	*	5.91124	4.61588	6.39155	-1.55142	3.1977462229082e-06	0.000443989
chr17	37817192	37817592	401	*	4.28572	0.874396	4.9674	-3.84068	3.20564227697507e-06	0.000444763
chr9	77588843	77589243	401	*	4.19615	0.59571	4.88474	-3.8241	3.21040229445624e-06	0.000445102
chr1	216749738	216750138	401	*	4.29049	0.459358	4.98633	-4.16871	3.21525138953806e-06	0.000445204
chr6	160135516	160135916	401	*	3.84277	0	4.57973	-5.76926	3.21806940452843e-06	0.000445204
chr6	145736940	145737340	401	*	3.85766	0	4.59463	-5.77679	3.21865845391029e-06	0.000445204
chr20	53746543	53746943	401	*	3.30665	4.62858	0	5.55111	3.22926276176109e-06	0.000445204
chr7	152986722	152987122	401	*	3.30665	4.62858	0	5.55111	3.22926276176109e-06	0.000445204
chr10	90675391	90675791	401	*	3.28114	4.60307	0	5.53724	3.22934796860888e-06	0.000445204
chr17	60975860	60976260	401	*	3.28114	4.60307	0	5.53724	3.22934796860888e-06	0.000445204
chr19	30801529	30801929	401	*	4.91523	3.11411	5.4763	-2.1495	3.23078556942465e-06	0.000445204
chr18	24065253	24065653	401	*	3.8583	0	4.59527	-5.77609	3.23353714737202e-06	0.000445204
chr9	100743583	100743983	401	*	4.58051	5.69563	2.41288	3.04746	3.23632059566356e-06	0.000445204
chr1	200494026	200494426	401	*	3.88445	0	4.62142	-5.78146	3.23668471711254e-06	0.000445204
chr12	108372235	108372635	401	*	3.843	0	4.57996	-5.76389	3.24402942590027e-06	0.000445749
chr16	67498427	67498827	401	*	3.39084	4.71277	0	5.59389	3.24581372838112e-06	0.000445749
chr1	203517236	203517636	401	*	3.85474	0	4.5917	-5.77456	3.24761804320575e-06	0.000445749
chr5	31636028	31636428	401	*	3.86069	0	4.59765	-5.77181	3.25578027404954e-06	0.00044655
chr5	136816155	136816555	401	*	3.86843	0	4.60539	-5.77863	3.26106650459622e-06	0.000446955
chr7	152053054	152053454	401	*	4.36843	1.41649	5.02882	-3.40038	3.2665249819723e-06	0.000447033
chr1	198646134	198646534	401	*	3.8385	0	4.57547	-5.76102	3.26723834230923e-06	0.000447033
chr12	107975465	107975865	401	*	4.18654	0.180673	4.88713	-4.14003	3.26862834691892e-06	0.000447033
chr7	149486352	149486752	401	*	5.09502	5.94573	3.98848	1.74077	3.27272834354545e-06	0.000447274
chr10	120015325	120015725	401	*	4.08654	0	4.82351	-5.86966	3.27774299870466e-06	0.000447299
chr1	2953263	2953663	401	*	3.92236	5.15205	0.646171	4.08298	3.27908414388594e-06	0.000447299
chr11	36586578	36586978	401	*	4.58795	2.40979	5.19141	-2.56217	3.27990951032626e-06	0.000447299
chr13	47357008	47357408	401	*	3.81997	0	4.55693	-5.75341	3.29154793513848e-06	0.000448568
chr4	22972161	22972561	401	*	3.90722	0	4.64418	-5.78812	3.30041422315004e-06	0.000449141
chr8	18459280	18459680	401	*	4.37199	1.60746	5.02143	-3.21251	3.30226109482666e-06	0.000449141
chr4	23652860	23653260	401	*	3.86415	0	4.60112	-5.76957	3.3027853286097e-06	0.000449141
chr2	49446441	49446841	401	*	3.83685	0	4.57382	-5.76349	3.31071298131503e-06	0.0004499
chr13	28812202	28812602	401	*	4.32143	0	5.0317	-4.62309	3.31588453710034e-06	0.000450284
chr13	21617980	21618380	401	*	4.19913	0.459358	4.89224	-4.10232	3.32078832437927e-06	0.000450631
chr3	50138041	50138441	401	*	3.84769	0	4.58465	-5.76499	3.32425583347935e-06	0.000450782
chr4	6345029	6345429	401	*	3.82673	0	4.5637	-5.75478	3.32785289903283e-06	0.000450951
chr16	80040272	80040672	401	*	3.87424	0	4.6112	-5.77229	3.33029096900118e-06	0.000450963
chr1	151187612	151188012	401	*	3.85908	0	4.59605	-5.76635	3.33980031829858e-06	0.000451931
chr15	58067919	58068319	401	*	3.87346	0	4.61043	-5.77668	3.36027409990734e-06	0.000454104
chr17	2718268	2718668	401	*	4.87451	3.12746	5.42842	-2.10437	3.36058988384646e-06	0.000454104
chr11	12653315	12653715	401	*	3.89819	0	4.63515	-5.78367	3.36776330280519e-06	0.0004545
chr6	162657747	162658147	401	*	4.31748	0	5.03241	-4.647	3.36993302448166e-06	0.0004545
chr1	152946305	152946705	401	*	3.88635	0	4.62332	-5.78093	3.37299997352074e-06	0.0004545
chr1	241840749	241841149	401	*	4.34299	0	5.05831	-4.66454	3.37383607490936e-06	0.0004545
chr1	3763454	3763854	401	*	3.97289	0	4.70986	-5.81399	3.37537603900434e-06	0.0004545
chr7	21212155	21212555	401	*	4.86557	2.88533	5.44832	-2.39381	3.38649030534325e-06	0.000455677
chr2	43602818	43603218	401	*	4.45966	2.03565	5.08488	-2.81997	3.39119844372134e-06	0.00045599
chr6	10401914	10402314	401	*	4.34335	5.38114	2.59648	2.62482	3.39928298397374e-06	0.000456757
chr10	133372260	133372660	401	*	3.28921	4.61114	0	5.53616	3.40899864540182e-06	0.000457421
chr15	96705458	96705858	401	*	3.28921	4.61114	0	5.53616	3.40899864540182e-06	0.000457421
chr10	111601531	111601931	401	*	3.81553	0	4.55249	-5.74746	3.41510303006214e-06	0.00045792
chr12	114364868	114365268	401	*	3.92846	0	4.66542	-5.80313	3.43701168564773e-06	0.000460536
chr12	113099588	113099988	401	*	3.90688	0	4.64385	-5.78611	3.44029471757196e-06	0.000460654
chr12	21796132	21796532	401	*	3.86575	0	4.60271	-5.76672	3.44388842407646e-06	0.000460813
chr1	8389609	8390009	401	*	4.10393	5.25531	1.67589	3.24441	3.45288802280764e-06	0.000461384
chr1	47153958	47154358	401	*	3.82419	0	4.56115	-5.74673	3.4529712990638e-06	0.000461384
chr14	68639880	68640280	401	*	3.8396	0	4.57657	-5.75717	3.45670355856958e-06	0.000461488
chr7	156371470	156371870	401	*	3.27303	4.59495	0	5.5251	3.45855963948908e-06	0.000461488
chr12	94419658	94420058	401	*	3.81597	0	4.55294	-5.74334	3.46309468806167e-06	0.000461538
chr1	2539036	2539436	401	*	3.80143	5.05674	0.0686575	4.33243	3.46871690639613e-06	0.000461538
chr15	102273308	102273708	401	*	3.83827	0	4.57524	-5.75792	3.46876302418123e-06	0.000461538
chr5	98056832	98057232	401	*	3.81073	0	4.54769	-5.74126	3.46896445113287e-06	0.000461538
chr1	180343313	180343713	401	*	3.8785	0	4.61547	-5.7685	3.47578126921615e-06	0.000461538
chr4	162966076	162966476	401	*	3.8785	0	4.61547	-5.7685	3.47578126921615e-06	0.000461538
chr7	87038589	87038989	401	*	3.8785	0	4.61547	-5.7685	3.47578126921615e-06	0.000461538
chr17	39087735	39088135	401	*	4.52417	1.84237	5.16827	-3.1478	3.48475613462781e-06	0.000462409
chr12	120504707	120505107	401	*	4.20643	1.14473	4.87257	-3.50426	3.48789800410507e-06	0.000462506
chr12	132652556	132652956	401	*	3.29212	4.61405	0	5.53308	3.49228286767447e-06	0.000462767
chr1	174449576	174449976	401	*	3.95582	0	4.69279	-5.80142	3.49834394130574e-06	0.000463006
chr4	154491509	154491909	401	*	3.33738	4.65931	0	5.55513	3.49891322311001e-06	0.000463006
chr10	120163511	120163911	401	*	4.29502	0.874396	4.97706	-3.83695	3.50582627071293e-06	0.000463192
chr1	206958469	206958869	401	*	3.33633	4.65826	0	5.55765	3.50756525019849e-06	0.000463192
chr19	57614876	57615276	401	*	3.33633	4.65826	0	5.55765	3.50756525019849e-06	0.000463192
chr1	158068659	158069059	401	*	4.96957	3.09122	5.54036	-2.25649	3.51860593418769e-06	0.000463431
chr1	117498289	117498689	401	*	3.92115	0	4.65812	-5.78529	3.52007122240197e-06	0.000463431
chr1	199056275	199056675	401	*	3.82252	0	4.55949	-5.74838	3.52433973678817e-06	0.000463431
chr2	161083996	161084396	401	*	4.28675	5.429	1.92952	3.23522	3.52473490487254e-06	0.000463431
chr8	96482874	96483274	401	*	3.84889	0	4.58585	-5.75595	3.52541383239678e-06	0.000463431
chr1	216955249	216955649	401	*	4.15924	0	4.89621	-5.88936	3.52624341371839e-06	0.000463431
chr9	37972360	37972760	401	*	3.82096	0	4.55793	-5.74746	3.52629217738583e-06	0.000463431
chr1	236517209	236517609	401	*	3.83466	0	4.57162	-5.75473	3.52967090130426e-06	0.000463435
chr15	92972606	92973006	401	*	3.83091	0	4.56788	-5.75314	3.53115517321411e-06	0.000463435
chr1	19957283	19957683	401	*	3.86552	0	4.60249	-5.76622	3.56658517650943e-06	0.000467764
chr1	91536151	91536551	401	*	4.40763	2.03565	5.02858	-2.78259	3.57406873171421e-06	0.000468425
chr5	171353364	171353764	401	*	4.6421	2.48833	5.24318	-2.51992	3.5776340479714e-06	0.000468572
chr18	56132732	56133132	401	*	3.29686	4.61879	0	5.53245	3.5853656098256e-06	0.000469264
chr11	91625020	91625420	401	*	3.81652	0	4.55349	-5.74354	3.59735750035905e-06	0.000470513
chr11	124789637	124790037	401	*	4.26098	0	4.97008	-4.58419	3.60171543291667e-06	0.000470762
chr1	166839592	166839992	401	*	5.11359	3.33473	5.67175	-2.10816	3.61041056982399e-06	0.000471577
chr11	31626732	31627132	401	*	3.88	0	4.61697	-5.76442	3.61641171530073e-06	0.000471895
chr16	79314606	79315006	401	*	3.88637	0	4.62334	-5.76649	3.61970946913232e-06	0.000471895
chr4	20489227	20489627	401	*	3.81919	0	4.55615	-5.74119	3.62022811852008e-06	0.000471895
chr17	9066424	9066824	401	*	3.86671	0	4.60368	-5.76246	3.62917350646159e-06	0.000472618
chr2	122217959	122218359	401	*	4.02333	0	4.7603	-5.82611	3.63236942676681e-06	0.000472618
chr2	22912268	22912668	401	*	3.95438	0	4.69135	-5.80044	3.63316823499685e-06	0.000472618
chr22	19749816	19750216	401	*	4.49731	5.5274	2.78531	2.48644	3.63632553230966e-06	0.000472708
chr13	53374440	53374840	401	*	4.16475	0.809607	4.84419	-3.7461	3.64167880160922e-06	0.000473083
chr4	140302803	140303203	401	*	3.80994	0	4.54691	-5.7343	3.6569639899218e-06	0.000474333
chr5	54850549	54850949	401	*	3.80323	0	4.54019	-5.73203	3.66011859255279e-06	0.000474333
chr11	64146087	64146487	401	*	3.26338	4.58531	0	5.5144	3.66072859412254e-06	0.000474333
chr1	5425868	5426268	401	*	3.36991	4.69183	0	5.56997	3.66119708644786e-06	0.000474333
chr12	5257913	5258313	401	*	3.84267	0	4.57963	-5.74546	3.68774629592248e-06	0.000477128
chr2	214003868	214004268	401	*	3.84267	0	4.57963	-5.74546	3.68774629592248e-06	0.000477128
chr14	71043374	71043774	401	*	3.99362	0	4.73059	-5.81076	3.69701504402792e-06	0.000478004
chr1	147123443	147123843	401	*	5.27053	3.9117	5.76288	-1.6337	3.70459421480015e-06	0.000478662
chr1	229198184	229198584	401	*	5.82486	4.67793	6.2744	-1.372	3.72821769337414e-06	0.000481085
chr4	54971353	54971753	401	*	4.41248	5.54263	2.14337	3.25488	3.73051873356218e-06	0.000481085
chr5	166239591	166239991	401	*	3.79635	0	4.53332	-5.72689	3.73087496398184e-06	0.000481085
chr1	232346889	232347289	401	*	3.83158	0	4.56855	-5.7396	3.73680866165684e-06	0.000481526
chr7	157587497	157587897	401	*	3.28445	4.60638	0	5.52374	3.74165699889599e-06	0.000481827
chr1	241335519	241335919	401	*	4.83029	2.88049	5.40956	-2.3079	3.74712659108231e-06	0.0004821
chr8	10622052	10622452	401	*	4.44384	2.21378	5.05224	-2.65643	3.7502702600741e-06	0.0004821
chr1	180569764	180570164	401	*	3.80164	0	4.53861	-5.72808	3.75132136025389e-06	0.0004821
chr3	138705135	138705535	401	*	4.62889	1.68175	5.28902	-3.40411	3.75560217116663e-06	0.000482327
chr14	67526060	67526460	401	*	3.99222	0	4.72918	-5.81169	3.76567727744263e-06	0.000483297
chr11	19678041	19678441	401	*	3.9056	5.17251	0	4.76638	3.77271471549499e-06	0.000483482
chr11	71290648	71291048	401	*	3.71486	5.00564	0	5.22073	3.77424014244695e-06	0.000483482
chr22	31666026	31666426	401	*	3.88429	5.13739	0.197377	4.36753	3.77467878099429e-06	0.000483482
chr5	159809470	159809870	401	*	3.86188	0	4.59884	-5.75162	3.77912330236776e-06	0.000483728
chr15	22386849	22387249	401	*	3.97034	5.17152	1.06866	3.66659	3.8081520802609e-06	0.000487118
chr1	17350378	17350778	401	*	4.79455	0	5.52364	-5.50267	3.81831602313769e-06	0.000487938
chr1	177051606	177052006	401	*	3.81754	0	4.5545	-5.73206	3.81965023665914e-06	0.000487938
chr1	209260055	209260455	401	*	5.77764	4.39839	6.27373	-1.6664	3.83384877504025e-06	0.000489323
chr11	17655933	17656333	401	*	4.1563	5.26441	2.03338	2.96889	3.83629779668101e-06	0.000489323
chr16	81692963	81693363	401	*	3.88532	0	4.62229	-5.76112	3.8381472825827e-06	0.000489323
chr16	86314651	86315051	401	*	3.90406	0	4.64102	-5.77078	3.8462375031151e-06	0.000489727
chr15	88670430	88670830	401	*	4.02063	5.17027	1.60639	3.2839	3.84642655886661e-06	0.000489727
chr18	47906623	47907023	401	*	3.79534	0	4.53231	-5.71987	3.86196310086483e-06	0.000491379
chr9	134812386	134812786	401	*	3.79002	0	4.52699	-5.71773	3.86943939768204e-06	0.000492004
chr2	213839271	213839671	401	*	4.59067	2.56884	5.17804	-2.42415	3.89819059168429e-06	0.000495331
chr3	14184379	14184779	401	*	3.8286	0	4.56557	-5.733	3.90272217122258e-06	0.000495579
chr1	212990325	212990725	401	*	3.90712	0	4.64408	-5.77078	3.90708772435638e-06	0.000495805
chr3	181374458	181374858	401	*	3.93434	0	4.67131	-5.77708	3.91500328928865e-06	0.00049648
chr1	82435932	82436332	401	*	3.79229	0	4.52925	-5.71677	3.92207498649366e-06	0.000496878
chr4	113423954	113424354	401	*	3.7959	0	4.53286	-5.72286	3.92332353708263e-06	0.000496878
chr1	164805855	164806255	401	*	3.89988	0	4.63685	-5.76156	3.92707034218078e-06	0.000497025
chr17	43346853	43347253	401	*	3.85875	0	4.59572	-5.74349	3.93433931003266e-06	0.000497436
chr2	207089961	207090361	401	*	4.20612	1.32673	4.86245	-3.27767	3.93550879848925e-06	0.000497436
chr7	14945262	14945662	401	*	3.78161	0	4.51857	-5.7124	3.93969160787245e-06	0.000497637
chr1	183846510	183846910	401	*	5.05512	3.52914	5.57634	-1.81887	3.96370296540767e-06	0.000500274
chr1	162619431	162619831	401	*	5.00659	2.94224	5.59853	-2.46153	3.96578935453357e-06	0.000500274
chr8	139884754	139885154	401	*	3.88689	5.16928	0	4.79993	3.97243385912455e-06	0.000500735
chr7	157776199	157776599	401	*	3.26673	4.58866	0	5.50778	3.97737200489181e-06	0.000500735
chr3	64344570	64344970	401	*	4.07006	5.20145	1.79214	3.16153	3.98018329155553e-06	0.000500735
chr1	202134798	202135198	401	*	5.52332	4.17126	6.01441	-1.62552	3.98151881999716e-06	0.000500735
chr18	56983823	56984223	401	*	3.85583	0	4.5928	-5.74079	3.98250291061525e-06	0.000500735
chr14	53294398	53294798	401	*	3.77853	0	4.51549	-5.70945	3.99565278856421e-06	0.000501837
chr19	31155123	31155523	401	*	4.64317	2.67618	5.22442	-2.36599	3.99649958296928e-06	0.000501837
chr1	210049149	210049549	401	*	3.7976	0	4.53456	-5.71622	3.99953825571677e-06	0.00050189
chr8	56287149	56287549	401	*	3.31458	4.63651	0	5.53192	4.00321819743517e-06	0.000502023
chr11	40377868	40378268	401	*	3.86458	0	4.60155	-5.74348	4.00762650219022e-06	0.000502247
chr14	103422609	103423009	401	*	3.8172	0	4.55416	-5.72319	4.01222430387432e-06	0.000502268
chr6	80420063	80420463	401	*	3.87582	0	4.61279	-5.75108	4.01401224767609e-06	0.000502268
chr1	228110243	228110643	401	*	5.87603	4.64545	6.34338	-1.47983	4.01705848906827e-06	0.000502268
chr7	90616425	90616825	401	*	3.96187	0	4.69883	-5.78588	4.01827145214442e-06	0.000502268
chr1	200499862	200500262	401	*	3.89914	0	4.63611	-5.75811	4.02192354769089e-06	0.000502397
chr17	34933156	34933556	401	*	3.90198	0	4.63895	-5.75907	4.02765807390414e-06	0.000502786
chr3	37694722	37695122	401	*	4.48917	5.46363	3.00207	2.24384	4.03653120484527e-06	0.00050291
chr10	7014978	7015378	401	*	3.25367	4.5756	0	5.49892	4.04255407545512e-06	0.00050291
chr5	8461967	8462367	401	*	3.25367	4.5756	0	5.49892	4.04255407545512e-06	0.00050291
chr9	129082048	129082448	401	*	3.25367	4.5756	0	5.49892	4.04255407545512e-06	0.00050291
chr7	111428653	111429053	401	*	3.86243	0	4.59939	-5.74161	4.04363264048008e-06	0.00050291
chr1	182672435	182672835	401	*	3.79082	0	4.52779	-5.71242	4.05080879348399e-06	0.00050291
chr11	34978655	34979055	401	*	3.81798	0	4.55495	-5.72236	4.05275451845023e-06	0.00050291
chr1	177013852	177014252	401	*	4.2204	0.180673	4.92184	-4.15331	4.05674724843538e-06	0.00050291
chr12	120484981	120485381	401	*	3.82873	0	4.56569	-5.72863	4.05778117044381e-06	0.00050291
chr22	26672746	26673146	401	*	4.28885	1.19632	4.95652	-3.54786	4.06036919946185e-06	0.00050291
chr2	58105147	58105547	401	*	3.81419	0	4.55116	-5.7205	4.06076638277043e-06	0.00050291
chr3	28508954	28509354	401	*	3.80389	0	4.54085	-5.71878	4.06150196924996e-06	0.00050291
chr1	42118248	42118648	401	*	4.30915	1.41649	4.96624	-3.34373	4.06274811070495e-06	0.00050291
chr7	119605383	119605783	401	*	3.77315	0	4.51011	-5.70533	4.06640287941078e-06	0.000503038
chr11	66587809	66588209	401	*	3.86694	0	4.6039	-5.74383	4.07870192655467e-06	0.000504234
chr6	84688048	84688448	401	*	3.8529	0	4.58987	-5.73625	4.09042854939281e-06	0.000505358
chr1	157063863	157064263	401	*	3.82539	0	4.56235	-5.72978	4.09611086003139e-06	0.000505485
chr1	159116711	159117111	401	*	4.77134	2.53531	5.3803	-2.69819	4.09673535783713e-06	0.000505485
chr15	27924858	27925258	401	*	4.48722	5.53436	2.69659	2.62572	4.10111263084528e-06	0.0005057
chr9	100444488	100444888	401	*	3.78241	0	4.51938	-5.70754	4.10883586342203e-06	0.000506327
chr2	173714180	173714580	401	*	3.76002	5.0605	0	5.2447	4.12872815439098e-06	0.000508451
chr4	99510346	99510746	401	*	3.82562	0	4.56258	-5.72446	4.13666929992504e-06	0.000509102
chr12	47936525	47936925	401	*	3.84951	0	4.58648	-5.74098	4.14253233213703e-06	0.000509497
chr17	30568466	30568866	401	*	4.37292	2.0637	4.98848	-2.72311	4.15496460771066e-06	0.000510698
chr10	78402976	78403376	401	*	3.94732	0	4.68428	-5.77779	4.16031796484984e-06	0.000511029
chr22	25789212	25789612	401	*	3.25029	4.57222	0	5.49295	4.16906097864149e-06	0.000511775
chr20	36680367	36680767	401	*	4.23319	0.874396	4.91277	-3.77546	4.17889441433573e-06	0.000512654
chr8	126789869	126790269	401	*	3.88433	0	4.6213	-5.75751	4.1927611733298e-06	0.000514026
chr3	10788894	10789294	401	*	3.83925	0	4.57622	-5.73545	4.20192154431251e-06	0.00051482
chr4	166964412	166964812	401	*	4.20391	0.180673	4.90494	-4.13273	4.20572302629137e-06	0.000514957
chr16	5092087	5092487	401	*	3.89111	0	4.62807	-5.75746	4.20992755310465e-06	0.000515143
chr10	133595711	133596111	401	*	3.88399	5.10167	0.778441	3.81672	4.22616744117659e-06	0.0005168
chr1	18564821	18565221	401	*	3.87531	0	4.61228	-5.74473	4.23477687424295e-06	0.000517523
chr1	230896729	230897129	401	*	4.45436	0	5.17129	-4.73709	4.24252579405897e-06	0.000517967
chr11	97203033	97203433	401	*	4.26624	1.37231	4.9234	-3.31526	4.24381150234311e-06	0.000517967
chr12	15641937	15642337	401	*	3.2454	4.56733	0	5.48856	4.2478824524782e-06	0.000518134
chr1	27757811	27758211	401	*	4.77232	5.72886	3.34917	2.18327	4.25360602184853e-06	0.000518502
chr5	126412160	126412560	401	*	3.82825	5.1267	0	5.27855	4.26851645310927e-06	0.000519989
chr1	19741357	19741757	401	*	5.10155	3.61405	5.61647	-1.79105	4.28022886757402e-06	0.000521062
chr1	4043215	4043615	401	*	3.26969	4.59162	0	5.49902	4.28330973112197e-06	0.000521062
chr4	139535111	139535511	401	*	3.95849	5.19268	0.612415	4.09852	4.2854812257442e-06	0.000521062
chr1	58668463	58668863	401	*	4.34014	0	5.05075	-4.61347	4.28998198644881e-06	0.000521279
chr1	232347633	232348033	401	*	3.83357	0	4.57054	-5.72054	4.30275784270756e-06	0.000522178
chr1	167045446	167045846	401	*	4.28818	0	4.99782	-4.59212	4.30705797919068e-06	0.000522178
chr18	22085470	22085870	401	*	4.29587	1.52914	4.94545	-3.15542	4.3072289272182e-06	0.000522178
chr10	132422174	132422574	401	*	3.3654	4.68733	0	5.54902	4.31311172070241e-06	0.000522178
chr6	133458594	133458994	401	*	4.23272	0	4.9463	-4.57263	4.31426305927319e-06	0.000522178
chr2	100290586	100290986	401	*	3.24879	4.57072	0	5.4893	4.31644434261729e-06	0.000522178
chr8	140609594	140609994	401	*	3.24879	4.57072	0	5.4893	4.31644434261729e-06	0.000522178
chr1	157008756	157009156	401	*	3.80815	0	4.54512	-5.71015	4.32488150293766e-06	0.000522869
chr10	20526173	20526573	401	*	3.93055	0	4.66752	-5.76441	4.33242779717284e-06	0.000523394
chr1	14602314	14602714	401	*	3.84385	0	4.58082	-5.72913	4.33468492601734e-06	0.000523394
chr1	5692318	5692718	401	*	4.21678	5.36432	1.81902	3.2077	4.34143584685026e-06	0.000523851
chr1	95818125	95818525	401	*	3.7775	0	4.51447	-5.69608	4.34666366359531e-06	0.000523851
chr1	190747409	190747809	401	*	3.7775	0	4.51447	-5.69608	4.34666366359531e-06	0.000523851
chr1	20206005	20206405	401	*	3.76151	0	4.49848	-5.69216	4.36057233949027e-06	0.000524243
chr13	113623932	113624332	401	*	3.76151	0	4.49848	-5.69216	4.36057233949027e-06	0.000524243
chr3	3376520	3376920	401	*	3.76151	0	4.49848	-5.69216	4.36057233949027e-06	0.000524243
chr13	76705724	76706124	401	*	3.84497	0	4.58194	-5.72551	4.36084996582766e-06	0.000524243
chr7	157780563	157780963	401	*	3.89405	5.10635	0.858497	3.80437	4.36881345683655e-06	0.000524473
chr8	61856265	61856665	401	*	4.40174	5.50711	2.29585	2.9052	4.37113458192929e-06	0.000524473
chr1	209748481	209748881	401	*	4.19821	0.37231	4.8939	-4.10075	4.37151465609184e-06	0.000524473
chr2	45067519	45067919	401	*	3.81642	0	4.55338	-5.71182	4.37374694607706e-06	0.000524473
chr1	208434955	208435355	401	*	3.97739	0	4.71435	-5.78085	4.37644089522904e-06	0.000524473
chr7	100139797	100140197	401	*	4.25358	1.52914	4.90047	-3.12863	4.38055700069167e-06	0.000524638
chr2	148031551	148031951	401	*	3.9555	0	4.69246	-5.77438	4.39309159373888e-06	0.000525811
chr7	127949989	127950389	401	*	3.948	0	4.68496	-5.77127	4.40083684731321e-06	0.000526409
chr13	42942589	42942989	401	*	3.97845	0	4.71541	-5.78667	4.40757385494771e-06	0.000526779
chr1	53877597	53877997	401	*	3.8589	5.11075	0.197377	4.34139	4.40942021180441e-06	0.000526779
chr17	26159060	26159460	401	*	4.08218	0	4.81915	-5.82549	4.4134894477498e-06	0.000526937
chr6	90037124	90037524	401	*	3.76279	0	4.49975	-5.6884	4.42127993774068e-06	0.000527538
chr19	1310581	1310981	401	*	4.56215	2.25555	5.17748	-2.67106	4.43713634413288e-06	0.000529101
chr15	94427582	94427982	401	*	3.78821	0	4.52518	-5.69719	4.44213233780462e-06	0.000529367
chr11	121512412	121512812	401	*	3.7592	0	4.49617	-5.68895	4.44501452740644e-06	0.000529382
chr1	113100037	113100437	401	*	4.49957	0.670589	5.19535	-4.02781	4.44969740395025e-06	0.000529611
chr1	182060149	182060549	401	*	4.45325	0.874396	5.1411	-3.95611	4.46109162858458e-06	0.000530325
chr11	46438797	46439197	401	*	4.25724	1.48833	4.90695	-3.13103	4.46122662231175e-06	0.000530325
chr11	75562121	75562521	401	*	4.27748	0	4.98691	-4.57199	4.47318781741044e-06	0.000531417
chr1	241585639	241586039	401	*	3.76672	0	4.50368	-5.68841	4.47804292658013e-06	0.000531664
chr2	112741173	112741573	401	*	4.32661	1.60746	4.97316	-3.16139	4.48693989559167e-06	0.000532391
chr2	201571986	201572386	401	*	4.3632	2.0637	4.9779	-2.7129	4.49457335185239e-06	0.000532967
chr11	59839353	59839753	401	*	3.8144	0	4.55137	-5.70927	4.50413463186457e-06	0.000533771
chr5	12885669	12886069	401	*	3.86319	0	4.60015	-5.72768	4.52127507086235e-06	0.000535471
chr8	139977516	139977916	401	*	3.67946	4.97869	0	5.18788	4.52937012574015e-06	0.000536098
chr12	93130826	93131226	401	*	3.75816	0	4.49513	-5.68348	4.54129730683055e-06	0.000537002
chr11	43246894	43247294	401	*	4.35365	0.874396	5.03792	-3.86466	4.54260222363131e-06	0.000537002
chr8	80732382	80732782	401	*	3.23557	4.5575	0	5.47614	4.55296603976e-06	0.000537895
chr1	232003751	232004151	401	*	4.34243	0.180673	5.04679	-4.23986	4.55778711892251e-06	0.000538133
chr19	57458665	57459065	401	*	3.38196	4.70388	0	5.55062	4.5626952033018e-06	0.000538381
chr1	36064109	36064509	401	*	4.17765	5.30746	1.91087	3.12464	4.57181455227927e-06	0.000538728
chr6	110560446	110560846	401	*	3.94323	0	4.6802	-5.76008	4.57385158666255e-06	0.000538728
chr1	172746784	172747184	401	*	3.80177	0	4.53874	-5.70315	4.57801609640875e-06	0.000538728
chr12	7034014	7034414	401	*	5.23664	6.18448	3.8433	2.14876	4.57854565842456e-06	0.000538728
chr2	91670093	91670493	401	*	3.2925	4.61442	0	5.50538	4.58249347801263e-06	0.000538728
chr4	109263798	109264198	401	*	3.2925	4.61442	0	5.50538	4.58249347801263e-06	0.000538728
chr7	38586381	38586781	401	*	4.77264	2.99699	5.33038	-2.1304	4.58703609990038e-06	0.000538932
chr8	1320562	1320962	401	*	4.24951	1.48833	4.89874	-3.12452	4.59669097525669e-06	0.00053901
chr6	7816404	7816804	401	*	3.7736	0	4.51057	-5.68725	4.5977359706021e-06	0.00053901
chr11	46352774	46353174	401	*	3.82086	5.09828	0	4.7342	4.60063028470282e-06	0.00053901
chr12	125039284	125039684	401	*	4.66973	5.66037	3.1216	2.31105	4.60249434416014e-06	0.00053901
chr1	4379271	4379671	401	*	3.2793	4.60122	0	5.49528	4.60457120961869e-06	0.00053901
chr3	159633183	159633583	401	*	3.78207	0	4.51903	-5.6902	4.60477786997363e-06	0.00053901
chr14	56197669	56198069	401	*	4.60318	2.65789	5.18194	-2.3248	4.60738377395085e-06	0.00053901
chr13	21285818	21286218	401	*	4.35913	1.70662	5.00127	-3.03123	4.61552961961025e-06	0.000539634
chr4	20277203	20277603	401	*	3.78843	0	4.52539	-5.69372	4.63943577601937e-06	0.000541791
chr9	74365878	74366278	401	*	3.88255	0	4.61952	-5.73148	4.63962847856666e-06	0.000541791
chr1	161713560	161713960	401	*	4.4276	0.59571	5.12346	-3.99213	4.64246492499444e-06	0.000541792
chr13	99497908	99498308	401	*	4.18391	0.874396	4.86146	-3.73576	4.6509265551245e-06	0.00054245
chr19	35361056	35361456	401	*	4.21374	0.459358	4.9073	-4.0893	4.65706352070369e-06	0.000542697
chr1	229421142	229421542	401	*	4.12861	0.670589	4.81208	-3.74077	4.66086598131847e-06	0.000542697
chr10	75054177	75054577	401	*	3.74641	0	4.48338	-5.67571	4.66437148091518e-06	0.000542697
chr16	16135203	16135603	401	*	3.74641	0	4.48338	-5.67571	4.66437148091518e-06	0.000542697
chr12	71902761	71903161	401	*	3.76648	0	4.50344	-5.68672	4.69550080776658e-06	0.000545368
chr1	57550655	57551055	401	*	4.41174	2.18852	5.0195	-2.62065	4.69643078510336e-06	0.000545368
chr6	17876603	17877003	401	*	4.31578	0	5.02594	-4.59152	4.69670410526945e-06	0.000545368
chr10	75114471	75114871	401	*	3.74325	0	4.48022	-5.67348	4.70182477089633e-06	0.000545368
chr16	89084061	89084461	401	*	4.25495	1.56884	4.89934	-3.11481	4.70353938222344e-06	0.000545368
chr3	38681155	38681555	401	*	3.80188	0	4.53884	-5.6949	4.70504793247719e-06	0.000545368
chr10	77755453	77755853	401	*	3.75689	0	4.49385	-5.68055	4.7144683696408e-06	0.000545368
chr4	24880120	24880520	401	*	3.75689	0	4.49385	-5.68055	4.7144683696408e-06	0.000545368
chr14	62544941	62545341	401	*	4.50478	1.45936	5.17009	-3.48581	4.71566741663987e-06	0.000545368
chr1	213285326	213285726	401	*	3.80491	0	4.54188	-5.6958	4.7157655611341e-06	0.000545368
chr9	33750840	33751240	401	*	3.78674	0	4.52371	-5.68876	4.73191490433567e-06	0.000546703
chr18	34919815	34920215	401	*	4.28723	1.19632	4.95482	-3.54779	4.73301120984803e-06	0.000546703
chr8	1507616	1508016	401	*	4.33611	1.70662	4.97667	-3.01764	4.75517636243635e-06	0.000548932
chr1	223566661	223567061	401	*	3.79837	0	4.53533	-5.69956	4.78449281072458e-06	0.000551509
chr19	11352373	11352773	401	*	4.94421	3.18852	5.49928	-2.10644	4.78757351178852e-06	0.000551509
chr2	223321265	223321665	401	*	3.77898	0	4.51595	-5.68391	4.78957787496067e-06	0.000551509
chr12	132892448	132892848	401	*	3.23063	4.55256	0	5.46804	4.79012478180969e-06	0.000551509
chr8	20767951	20768351	401	*	3.76336	0	4.50032	-5.68286	4.7918811261666e-06	0.000551509
chr6	170207881	170208281	401	*	4.27067	0.59571	4.96173	-3.85868	4.79979466699669e-06	0.000551588
chr1	2894746	2895146	401	*	3.82613	5.08571	0	4.34602	4.8008076587194e-06	0.000551588
chr13	107936873	107937273	401	*	4.18356	0.874396	4.8611	-3.73727	4.80376482309186e-06	0.000551588
chr17	7005491	7005891	401	*	3.25704	4.57897	0	5.48167	4.80982519655194e-06	0.000551588
chr4	6735832	6736232	401	*	3.25704	4.57897	0	5.48167	4.80982519655194e-06	0.000551588
chr8	139822791	139823191	401	*	3.25704	4.57897	0	5.48167	4.80982519655194e-06	0.000551588
chr1	179270639	179271039	401	*	3.84408	0	4.58105	-5.71059	4.85334178429419e-06	0.000555494
chr14	49346058	49346458	401	*	3.81963	0	4.5566	-5.70134	4.85464211000881e-06	0.000555494
chr10	133022376	133022776	401	*	3.34409	4.66602	0	5.52454	4.85547097381067e-06	0.000555494
chr6	161503571	161503971	401	*	3.34409	4.66602	0	5.52454	4.85547097381067e-06	0.000555494
chr1	114276280	114276680	401	*	3.75585	0	4.49281	-5.67367	4.86989979938104e-06	0.000556792
chr5	41502974	41503374	401	*	4.58023	1.68175	5.23765	-3.35044	4.87262563175629e-06	0.000556792
chr3	69662016	69662416	401	*	3.81039	0	4.54736	-5.69508	4.88601664267854e-06	0.000557523
chr1	207525723	207526123	401	*	3.81018	0	4.54714	-5.69297	4.89230945984164e-06	0.000557523
chr8	78144325	78144725	401	*	3.81018	0	4.54714	-5.69297	4.89230945984164e-06	0.000557523
chr6	12423660	12424060	401	*	3.79579	0	4.53276	-5.68738	4.89454833728056e-06	0.000557523
chr10	23582860	23583260	401	*	4.9661	3.16281	5.52745	-2.13253	4.89731977601848e-06	0.000557523
chr15	34177099	34177499	401	*	3.8295	0	4.56647	-5.7045	4.90097842312823e-06	0.000557523
chr20	16169967	16170367	401	*	4.66715	2.74177	5.24358	-2.3016	4.90216958267526e-06	0.000557523
chr16	77548761	77549161	401	*	3.79512	0	4.53209	-5.68729	4.90228584353599e-06	0.000557523
chr1	171923480	171923880	401	*	3.77153	0	4.5085	-5.67987	4.91752807885482e-06	0.000558925
chr6	157035876	157036276	401	*	4.24188	0	4.95062	-4.54144	4.92218484839642e-06	0.000559123
chr1	205811230	205811630	401	*	3.90958	0	4.64655	-5.74735	4.92907220805151e-06	0.000559235
chr1	244952881	244953281	401	*	5.04661	3.09647	5.62593	-2.2737	4.93610570412209e-06	0.000559235
chr2	54936231	54936631	401	*	3.76024	0	4.4972	-5.67772	4.93693347728991e-06	0.000559235
chr1	214578091	214578491	401	*	5.22134	3.70935	5.74029	-1.81154	4.9370564723501e-06	0.000559235
chr1	190109782	190110182	401	*	3.75863	0	4.49559	-5.67017	4.94103028996928e-06	0.000559235
chr1	146806089	146806489	401	*	3.73691	0	4.47388	-5.66454	4.94332552248157e-06	0.000559235
chr8	126170359	126170759	401	*	4.39935	1.40307	5.06212	-3.30411	4.94358973974097e-06	0.000559235
chr1	208490546	208490946	401	*	4.47753	1.19632	5.15388	-3.70053	4.94651301457096e-06	0.000559236
chr5	159994214	159994614	401	*	4.32379	1.60746	4.97016	-3.15186	4.96151604411714e-06	0.000560602
chr1	243806641	243807041	401	*	3.89366	0	4.63062	-5.72952	4.97462034713768e-06	0.000561751
chr1	212613821	212614221	401	*	3.76753	0	4.50449	-5.67475	4.99162246739925e-06	0.000563339
chr1	241580628	241581028	401	*	4.23655	0.459358	4.9308	-4.10213	4.99560180477449e-06	0.000563388
chr2	153508364	153508764	401	*	4.00147	0	4.73843	-5.77338	4.99792915278808e-06	0.000563388
chr3	108122986	108123386	401	*	4.7972	2.63364	5.39925	-2.49993	5.00894973951983e-06	0.000564108
chr1	145014762	145015162	401	*	5.98915	4.91051	6.42319	-1.29585	5.01019884068295e-06	0.000564108
chr22	20078410	20078810	401	*	3.76485	0	4.50182	-5.67709	5.01492989819691e-06	0.000564293
chr1	213336275	213336675	401	*	3.92302	0	4.65999	-5.73846	5.01772544997754e-06	0.000564293
chr15	84777998	84778398	401	*	3.77602	0	4.51299	-5.67705	5.02382026276753e-06	0.000564581
chr5	141554710	141555110	401	*	3.23215	4.55408	0	5.46219	5.02912653405295e-06	0.000564581
chr8	2103921	2104321	401	*	3.23215	4.55408	0	5.46219	5.02912653405295e-06	0.000564581
chr7	25215618	25216018	401	*	3.74723	0	4.4842	-5.66609	5.03708835169255e-06	0.000564599
chr3	4334987	4335387	401	*	3.76487	0	4.50184	-5.67006	5.03812193617904e-06	0.000564599
chr6	49509012	49509412	401	*	3.76487	0	4.50184	-5.67006	5.03812193617904e-06	0.000564599
chr6	39584290	39584690	401	*	3.86015	0	4.59712	-5.71162	5.04287481933325e-06	0.000564802
chr1	210018557	210018957	401	*	4.72562	0	5.45255	-5.43448	5.0484410358784e-06	0.00056482
chr16	83094880	83095280	401	*	3.7335	0	4.47047	-5.65828	5.04892736856367e-06	0.00056482
chr6	140609582	140609982	401	*	3.78434	0	4.52131	-5.67884	5.05395251052306e-06	0.000565053
chr1	45314926	45315326	401	*	4.35117	5.37081	2.68488	2.51018	5.05854359092928e-06	0.000565236
chr4	24235819	24236219	401	*	3.8031	0	4.54006	-5.68956	5.064420655882e-06	0.000565563
chr1	117717616	117718016	401	*	4.18054	0	4.89065	-4.51688	5.07768401731973e-06	0.000566714
chr3	20376060	20376460	401	*	3.86208	0	4.59905	-5.71467	5.08145889214371e-06	0.000566806
chr1	241240774	241241174	401	*	4.21581	1.48833	4.8629	-3.09623	5.08739637327805e-06	0.000567138
chr12	111549986	111550386	401	*	4.13085	0.279671	4.82726	-4.06463	5.09709215835716e-06	0.000567889
chr2	191426874	191427274	401	*	3.22223	4.54416	0	5.45548	5.12057757399796e-06	0.000568614
chr8	27872208	27872608	401	*	4.09413	5.21619	1.88068	3.13911	5.12065960772539e-06	0.000568614
chr13	94430688	94431088	401	*	4.51796	1.45936	5.18395	-3.49484	5.12235390987896e-06	0.000568614
chr1	50509779	50510179	401	*	3.75236	0	4.48932	-5.66302	5.12330731137601e-06	0.000568614
chr17	19846502	19846902	401	*	3.75236	0	4.48932	-5.66302	5.12330731137601e-06	0.000568614
chr6	105214201	105214601	401	*	3.36089	4.68282	0	5.52635	5.12497151452233e-06	0.000568614
chr1	47146384	47146784	401	*	3.94538	0	4.68235	-5.7458	5.12682489212343e-06	0.000568614
chr4	7220598	7220998	401	*	3.73669	0	4.47365	-5.65747	5.12732373316262e-06	0.000568614
chr1	180322132	180322532	401	*	4.15934	0	4.8963	-5.83671	5.14679440307434e-06	0.000569954
chr1	101521544	101521944	401	*	3.83499	0	4.57196	-5.69749	5.14815083577344e-06	0.000569954
chr2	164179956	164180356	401	*	3.76301	0	4.49997	-5.67067	5.14832257528638e-06	0.000569954
chr15	83759754	83760154	401	*	3.76937	0	4.50633	-5.67348	5.15255125865228e-06	0.000570093
chr1	65146361	65146761	401	*	3.80783	0	4.5448	-5.68956	5.16055122891418e-06	0.000570649
chr3	141119372	141119772	401	*	3.81398	0	4.55094	-5.68726	5.17321268410026e-06	0.000571719
chr1	35177681	35178081	401	*	3.77039	0	4.50736	-5.67517	5.18059086363061e-06	0.000572205
chr6	102487219	102487619	401	*	4.13346	0.459358	4.82449	-4.03271	5.18978274172316e-06	0.000572878
chr14	78730536	78730936	401	*	4.50377	2.37231	5.10263	-2.55442	5.19266636541926e-06	0.000572878
chr8	94806775	94807175	401	*	3.81241	0	4.54937	-5.6857	5.20033677827176e-06	0.000573284
chr1	221501418	221501818	401	*	3.74476	0	4.48173	-5.66043	5.20433265860129e-06	0.000573284
chr1	182935065	182935465	401	*	3.77339	0	4.51035	-5.66897	5.20531183235599e-06	0.000573284
chr1	144679561	144679961	401	*	3.7322	0	4.46917	-5.65592	5.21682227604118e-06	0.000573892
chr17	17386050	17386450	401	*	3.7322	0	4.46917	-5.65592	5.21682227604118e-06	0.000573892
chr1	247703582	247703982	401	*	4.16621	0.874396	4.84301	-3.71543	5.24495593791453e-06	0.000576656
chr1	186865692	186866092	401	*	3.9301	0	4.66707	-5.74024	5.25185392934296e-06	0.000577084
chr16	87386465	87386865	401	*	4.78658	2.95727	5.35127	-2.2155	5.27043618198083e-06	0.000578794
chr6	12420616	12421016	401	*	3.80737	0	4.54433	-5.68349	5.28472315289926e-06	0.000580031
chr3	4100752	4101152	401	*	4.19323	0	4.90616	-4.53519	5.30576069102373e-06	0.000582007
chr1	218397320	218397720	401	*	4.12423	0.459358	4.81497	-4.02296	5.32071160744921e-06	0.000583198
chr9	137635337	137635737	401	*	4.25755	1.03565	4.9313	-3.56531	5.32270669997815e-06	0.000583198
chr2	22914655	22915055	401	*	4.95851	3.13154	5.5229	-2.21532	5.33790762932219e-06	0.000584315
chr12	78411571	78411971	401	*	4.73436	2.53531	5.33984	-2.64028	5.33899060802688e-06	0.000584315
chr8	2364297	2364697	401	*	3.91617	5.15957	0.414755	4.10413	5.34697178759301e-06	0.000584854
chr8	13102637	13103037	401	*	4.52764	5.5741	2.74026	2.59109	5.3562735309027e-06	0.000585108
chr12	109711097	109711497	401	*	3.8492	0	4.58617	-5.69924	5.3582018713668e-06	0.000585108
chr21	31005233	31005633	401	*	3.76843	0	4.50539	-5.66723	5.35844423767264e-06	0.000585108
chr2	156803335	156803735	401	*	3.72071	0	4.45767	-5.64546	5.36397781779256e-06	0.000585335
chr4	118559943	118560343	401	*	4.14371	0.459358	4.83507	-4.03709	5.36681322942987e-06	0.000585335
chr1	236184548	236184948	401	*	5.60806	4.26114	6.0982	-1.61816	5.3696792473686e-06	0.000585335
chr3	158211023	158211423	401	*	4.28161	1.19632	4.94893	-3.52683	5.37371385688124e-06	0.000585442
chr8	66584228	66584628	401	*	3.74896	0	4.48593	-5.65975	5.3788212539463e-06	0.000585665
chr6	68063957	68064357	401	*	3.76637	0	4.50333	-5.66147	5.39108007827614e-06	0.000586667
chr11	126971515	126971915	401	*	4.82349	3.0637	5.37911	-2.09204	5.40123665594652e-06	0.000587241
chr9	4116224	4116624	401	*	4.3782	0.874396	5.06337	-3.87759	5.40248134500562e-06	0.000587241
chr1	4225123	4225523	401	*	3.88482	5.12644	0.414755	4.07678	5.42861553230803e-06	0.000589748
chr12	66991085	66991485	401	*	3.71511	0	4.45207	-5.64177	5.43354117688056e-06	0.000589948
chr19	57348462	57348862	401	*	3.21224	4.53417	0	5.44376	5.44044322090697e-06	0.000590364
chr3	181408735	181409135	401	*	3.81239	0	4.54935	-5.68483	5.45293276290283e-06	0.000590731
chr12	131188092	131188492	401	*	5.26988	6.1114	4.18689	1.69446	5.45335999364848e-06	0.000590731
chr1	68702608	68703008	401	*	3.85723	0	4.5942	-5.69989	5.45392939056923e-06	0.000590731
chr1	200338373	200338773	401	*	4.47233	1.68175	5.12339	-3.25466	5.45615208204961e-06	0.000590731
chr1	4018216	4018616	401	*	3.8129	5.08466	0	4.70293	5.46155342733675e-06	0.000590761
chr7	159029519	159029919	401	*	3.65129	4.95007	0	5.15417	5.46259072186532e-06	0.000590761
chr1	218373854	218374254	401	*	3.86394	0	4.60091	-5.70261	5.47204876715292e-06	0.000591283
chr4	7594328	7594728	401	*	4.11447	0.670589	4.79741	-3.72095	5.47601726793817e-06	0.000591283
chr1	37318914	37319314	401	*	4.1595	0.459358	4.85137	-4.04194	5.47892812881072e-06	0.000591283
chr7	23062680	23063080	401	*	3.37749	4.69942	0	5.52627	5.47975318765794e-06	0.000591283
chr3	112457337	112457737	401	*	3.76569	0	4.50265	-5.65921	5.48876664126629e-06	0.000591324
chr19	11478120	11478520	401	*	3.71272	0	4.44969	-5.63956	5.49318883270437e-06	0.000591324
chr3	51320603	51321003	401	*	3.32246	4.64439	0	5.49902	5.49346485667954e-06	0.000591324
chr4	151096939	151097339	401	*	4.05845	5.27276	0.997219	3.89381	5.49555674159561e-06	0.000591324
chr7	147281397	147281797	401	*	4.05845	5.27276	0.997219	3.89381	5.49555674159561e-06	0.000591324
chr4	62354709	62355109	401	*	3.75167	0	4.48863	-5.6537	5.503235860103e-06	0.000591696
chr14	66316779	66317179	401	*	3.72286	0	4.45982	-5.64047	5.50518401581976e-06	0.000591696
chr1	21923954	21924354	401	*	5.27118	3.87502	5.77032	-1.67476	5.51414707193452e-06	0.000591719
chr3	145236939	145237339	401	*	3.95366	5.23506	0	4.81147	5.51691833485143e-06	0.000591719
chr1	200361537	200361937	401	*	3.80649	0	4.54346	-5.67594	5.51737536374092e-06	0.000591719
chr1	162209676	162210076	401	*	4.56033	2.49467	5.15241	-2.48267	5.51926178566579e-06	0.000591719
chr1	218012398	218012798	401	*	3.73433	0	4.4713	-5.64667	5.53044447821326e-06	0.000591719
chr7	30041692	30042092	401	*	3.72843	0	4.46539	-5.64184	5.5311315031562e-06	0.000591719
chr3	193272656	193273056	401	*	4.77426	2.95727	5.33738	-2.19248	5.53118189998501e-06	0.000591719
chr13	39952436	39952836	401	*	3.72498	0	4.46195	-5.6452	5.53202921692178e-06	0.000591719
chr1	151996754	151997154	401	*	4.8926	2.74709	5.49286	-2.58475	5.53316731938481e-06	0.000591719
chr1	49219679	49220079	401	*	3.871	0	4.60797	-5.70739	5.55227807042922e-06	0.00059333
chr18	18888668	18889068	401	*	4.49885	5.57579	2.55706	2.86018	5.55646281149275e-06	0.00059333
chr20	39339788	39340188	401	*	3.81764	0	4.55461	-5.67878	5.55752101407039e-06	0.00059333
chr1	201908418	201908818	401	*	5.23297	3.51593	5.78277	-2.01131	5.56065833356234e-06	0.000593335
chr7	152581212	152581612	401	*	3.23406	4.55599	0	5.4524	5.59329520820028e-06	0.000595199
chr6	38466264	38466664	401	*	3.894	0	4.63096	-5.71061	5.606356135617e-06	0.000595199
chr20	44333852	44334252	401	*	4.64941	2.60746	5.23896	-2.45178	5.60807833738887e-06	0.000595199
chr1	113795907	113796307	401	*	4.39197	0.459358	5.09064	-4.20581	5.61070505182309e-06	0.000595199
chr3	157522401	157522801	401	*	3.78946	0	4.52643	-5.6649	5.61255777603952e-06	0.000595199
chr6	63682952	63683352	401	*	3.78946	0	4.52643	-5.6649	5.61255777603952e-06	0.000595199
chr7	157860014	157860414	401	*	3.65242	4.95123	0	5.15105	5.61266834953271e-06	0.000595199
chr2	43144408	43144808	401	*	4.69448	0	5.42119	-5.40417	5.61296543609969e-06	0.000595199
chr12	114156599	114156999	401	*	4.49461	2.30339	5.09934	-2.58228	5.61507092950378e-06	0.000595199
chr1	220724308	220724708	401	*	3.71749	0	4.45446	-5.638	5.62044511565456e-06	0.000595199
chr16	72069626	72070026	401	*	3.65096	4.94631	0	5.14943	5.62128581798098e-06	0.000595199
chr4	9103529	9103929	401	*	3.65096	4.94631	0	5.14943	5.62128581798098e-06	0.000595199
chr5	87076299	87076699	401	*	3.9003	0	4.63727	-5.71247	5.62170864910316e-06	0.000595199
chr10	64731684	64732084	401	*	3.71643	0	4.45339	-5.6352	5.62337979163529e-06	0.000595199
chr1	72580942	72581342	401	*	3.75989	0	4.49685	-5.65753	5.62531518452879e-06	0.000595199
chr18	2410859	2411259	401	*	3.74606	0	4.48302	-5.64815	5.62779607051281e-06	0.000595199
chr15	27496859	27497259	401	*	3.76815	4.98124	0.722586	3.91218	5.63359395270208e-06	0.000595305
chr3	182374825	182375225	401	*	3.96114	0	4.69811	-5.74328	5.63500527534223e-06	0.000595305
chr17	34445670	34446070	401	*	4.51708	2.38777	5.11572	-2.49298	5.64211149839003e-06	0.000595727
chr14	38590507	38590907	401	*	3.70841	0	4.44538	-5.63192	5.64551927265867e-06	0.000595743
chr1	14830751	14831151	401	*	3.83552	0	4.57248	-5.69352	5.65063069946651e-06	0.000595743
chr10	13424981	13425381	401	*	3.72048	0	4.45745	-5.63622	5.65158074861379e-06	0.000595743
chr15	35544039	35544439	401	*	3.87688	5.15305	0	4.74694	5.66431734150199e-06	0.000596758
chr16	89425795	89426195	401	*	4.98473	3.45286	5.5069	-1.83196	5.67249697771665e-06	0.000596774
chr11	20332959	20333359	401	*	4.35296	0.874396	5.0372	-3.85046	5.67418335708938e-06	0.000596774
chr16	78260528	78260928	401	*	3.82906	0	4.56603	-5.68635	5.67556586743775e-06	0.000596774
chr5	108376134	108376534	401	*	3.77382	0	4.51079	-5.66134	5.67692015420269e-06	0.000596774
chr1	146895040	146895440	401	*	4.17798	0	4.89065	-4.51976	5.68064812711794e-06	0.000596838
chr13	60746256	60746656	401	*	3.77957	0	4.51653	-5.65961	5.687326289984e-06	0.000597213
chr1	52649008	52649408	401	*	4.22158	0	4.93498	-4.54314	5.69207499669096e-06	0.000597254
chr22	38538839	38539239	401	*	4.26325	5.45246	1.49209	3.55022	5.69394775504327e-06	0.000597254
chr6	41429725	41430125	401	*	3.20722	4.52914	0	5.43593	5.69956032928938e-06	0.000597516
chr8	107092085	107092485	401	*	3.90314	0	4.6401	-5.71124	5.71856863480633e-06	0.000598932
chr13	110591116	110591516	401	*	4.13802	0.809607	4.81636	-3.69735	5.71974496861906e-06	0.000598932
chr21	33604906	33605306	401	*	4.20842	1.09122	4.8773	-3.48741	5.72244046645881e-06	0.000598932
chr8	140666250	140666650	401	*	3.25666	4.57859	0	5.45821	5.7286447989764e-06	0.000598963
chr2	66352925	66353325	401	*	3.77419	0	4.51116	-5.6566	5.73097397809636e-06	0.000598963
chr2	239672235	239672635	401	*	3.75874	0	4.4957	-5.657	5.73625402200202e-06	0.000598963
chr20	52429886	52430286	401	*	3.72202	0	4.45899	-5.63453	5.73675806469541e-06	0.000598963
chr6	110823495	110823895	401	*	3.74267	0	4.47964	-5.64218	5.73835067468766e-06	0.000598963
chr3	137248696	137249096	401	*	3.74583	0	4.4828	-5.64326	5.74484493985656e-06	0.000599314
chr1	204682561	204682961	401	*	4.98699	3.48114	5.50494	-1.78547	5.76287617892497e-06	0.000600658
chr16	15132593	15132993	401	*	3.73751	0	4.47448	-5.64232	5.76399065622007e-06	0.000600658
chr12	128960953	128961353	401	*	3.82115	5.10167	0	4.72794	5.77533135270639e-06	0.000601219
chr1	166036112	166036512	401	*	3.81464	0	4.5516	-5.6723	5.77878013364003e-06	0.000601219
chr19	32879173	32879573	401	*	3.81464	0	4.5516	-5.6723	5.77878013364003e-06	0.000601219
chr12	130596789	130597189	401	*	4.03409	5.28381	0.414755	4.19585	5.78303789772493e-06	0.000601336
chr9	100168378	100168778	401	*	4.33461	1.45936	4.9907	-3.33814	5.7936018430497e-06	0.000602108
chr9	12633339	12633739	401	*	3.69951	0	4.43647	-5.62462	5.81977523583499e-06	0.000604203
chr5	53558907	53559307	401	*	3.78661	0	4.52358	-5.66061	5.82400035690865e-06	0.000604203
chr1	197708087	197708487	401	*	3.91408	0	4.65105	-5.71549	5.82635169893248e-06	0.000604203
chr10	122559403	122559803	401	*	3.87081	0	4.60778	-5.69463	5.82636631097825e-06	0.000604203
chr5	174874855	174875255	401	*	4.22177	1.41649	4.87372	-3.25417	5.84061595519606e-06	0.000605353
chr18	48423134	48423534	401	*	3.78024	0	4.51721	-5.65562	5.85329341557239e-06	0.000606339
chr1	160298198	160298598	401	*	4.08451	0	4.82147	-5.78527	5.85675392490348e-06	0.00060637
chr8	99166355	99166755	401	*	4.1556	0.874396	4.83195	-3.70297	5.86102357085468e-06	0.00060637
chr12	46086802	46087202	401	*	3.72177	0	4.45874	-5.63609	5.86307610755433e-06	0.00060637
chr16	19985950	19986350	401	*	3.795	0	4.53196	-5.66268	5.8703673275384e-06	0.000606797
chr16	84354135	84354535	401	*	3.79478	0	4.53175	-5.66067	5.87711158774413e-06	0.000607166
chr9	124351243	124351643	401	*	3.4305	4.75243	0	5.54255	5.89450395483705e-06	0.000607819
chr7	6989690	6990090	401	*	4.17035	0.59571	4.85805	-3.76909	5.89489620425407e-06	0.000607819
chr1	235809630	235810030	401	*	4.86564	3.14069	5.41653	-2.07002	5.89697514166495e-06	0.000607819
chr7	14389704	14390104	401	*	3.73245	0	4.46941	-5.63495	5.89808483713369e-06	0.000607819
chr10	35471652	35472052	401	*	3.7329	0	4.46987	-5.63916	5.89927899583936e-06	0.000607819
chr1	83033908	83034308	401	*	3.84626	0	4.58323	-5.68462	5.9102908818806e-06	0.000608627
chr1	173651522	173651922	401	*	3.79173	0	4.52869	-5.65856	5.91627544677151e-06	0.000608916
chr16	80401940	80402340	401	*	3.82904	0	4.56601	-5.67614	5.9224683286901e-06	0.000609226
chr10	14065814	14066214	401	*	4.20148	5.26021	2.35429	2.69506	5.92899980294816e-06	0.000609571
chr9	104369907	104370307	401	*	3.72759	0	4.46456	-5.63191	5.93778721728662e-06	0.000610117
chr6	54218909	54219309	401	*	3.74817	0	4.48513	-5.6395	5.94235309026428e-06	0.000610117
chr20	1955448	1955848	401	*	4.16172	0.741772	4.84374	-3.72888	5.94385779854072e-06	0.000610117
chr1	164505646	164506046	401	*	4.39815	1.95727	5.02472	-2.87756	5.95242141971992e-06	0.000610669
chr5	87534668	87535068	401	*	3.80333	0	4.5403	-5.66362	5.96578869670351e-06	0.000611088
chr1	208961840	208962240	401	*	3.73633	0	4.47329	-5.6345	5.96612791399262e-06	0.000611088
chr1	178247321	178247721	401	*	4.15832	1.14473	4.822	-3.44088	5.96793876981098e-06	0.000611088
chr2	69087507	69087907	401	*	3.71881	0	4.45577	-5.62795	5.96985590190355e-06	0.000611088
chr2	215720997	215721397	401	*	4.27339	1.48833	4.9241	-3.13709	5.97243699585078e-06	0.000611088
chr1	151913572	151913972	401	*	4.98173	3.41315	5.50971	-1.886	5.97882238804077e-06	0.000611415
chr4	14071482	14071882	401	*	4.40275	1.45936	5.06267	-3.40152	5.99026980093182e-06	0.000612259
chr1	181727866	181728266	401	*	3.76358	0	4.50055	-5.65385	6.00940522452895e-06	0.000613659
chr4	53996613	53997013	401	*	3.26525	4.58718	0	5.45967	6.01036863462516e-06	0.000613659
chr16	89012944	89013344	401	*	4.17703	1.32673	4.83167	-3.23645	6.01518195870464e-06	0.000613795
chr10	78696763	78697163	401	*	4.22955	1.52914	4.87488	-3.08657	6.01964847630314e-06	0.000613795
chr18	59896719	59897119	401	*	3.70059	0	4.43755	-5.62266	6.02472447896325e-06	0.000613795
chr3	172917154	172917554	401	*	3.70059	0	4.43755	-5.62266	6.02472447896325e-06	0.000613795
chr10	74318487	74318887	401	*	3.77761	0	4.51458	-5.65884	6.02925295103217e-06	0.000613795
chr8	6531769	6532169	401	*	4.25295	1.19632	4.91883	-3.49897	6.0309027147704e-06	0.000613795
chr3	189891391	189891791	401	*	4.11675	0.459358	4.80724	-4.00796	6.03508306496092e-06	0.000613894
chr7	16469605	16470005	401	*	3.87006	0	4.60703	-5.68917	6.04291704456313e-06	0.000614365
chr1	32280241	32280641	401	*	4.68425	5.69097	3.07209	2.36175	6.05200190944203e-06	0.000614963
chr12	128518175	128518575	401	*	3.28298	4.60491	0	5.46728	6.07109360099029e-06	0.000615788
chr1	209078886	209079286	401	*	3.70997	0	4.44693	-5.62239	6.07343361151046e-06	0.000615788
chr4	173975548	173975948	401	*	3.70997	0	4.44693	-5.62239	6.07343361151046e-06	0.000615788
chr9	91974459	91974859	401	*	3.70997	0	4.44693	-5.62239	6.07343361151046e-06	0.000615788
chr13	48101921	48102321	401	*	3.87371	0	4.61067	-5.68996	6.07617858252057e-06	0.000615788
chr1	208292342	208292742	401	*	3.78011	0	4.51708	-5.66013	6.07964048678621e-06	0.000615813
chr4	151017638	151018038	401	*	4.52782	1.68175	5.18221	-3.30284	6.0843476395515e-06	0.000615965
chr11	31793835	31794235	401	*	3.79332	0	4.53028	-5.65549	6.08950703272866e-06	0.000616162
chr1	216268787	216269187	401	*	4.27838	1.19632	4.94554	-3.51846	6.11700259215528e-06	0.000618617
chr10	133657220	133657620	401	*	4.9448	5.90858	3.49628	2.14534	6.12354146527305e-06	0.000618855
chr10	16786904	16787304	401	*	3.77716	0	4.51412	-5.64815	6.12901357553182e-06	0.000618855
chr1	164871873	164872273	401	*	3.6971	0	4.43406	-5.61684	6.12903230355231e-06	0.000618855
chr2	235724853	235725253	401	*	4.15024	5.28357	1.8585	3.10647	6.13246050075782e-06	0.000618861
chr1	180876723	180877123	401	*	4.19665	0	4.90963	-4.52716	6.1382003967685e-06	0.000618861
chr1	167237624	167238024	401	*	4.34949	1.19632	5.02008	-3.57489	6.1403888904565e-06	0.000618861
chr2	86041917	86042317	401	*	5.54326	4.22002	6.02894	-1.57999	6.14262427524368e-06	0.000618861
chr2	37569851	37570251	401	*	3.20876	4.53069	0	5.42668	6.14523360234237e-06	0.000618861
chr1	204609602	204610002	401	*	4.63808	2.67618	5.21875	-2.34573	6.15362758437289e-06	0.000619163
chr12	132996362	132996762	401	*	3.82158	5.09593	0	4.7015	6.15468944615583e-06	0.000619163
chr12	79950879	79951279	401	*	4.1407	0.180673	4.8401	-4.065	6.15809688466496e-06	0.000619181
chr2	54840733	54841133	401	*	3.99631	5.21427	0.887011	3.87268	6.16250064219626e-06	0.000619299
chr3	65817881	65818281	401	*	4.64682	2.56884	5.24019	-2.48173	6.17482143259117e-06	0.000620212
chr7	330305	330705	401	*	3.68726	0	4.42423	-5.61193	6.18475199215978e-06	0.000620707
chr11	73145680	73146080	401	*	4.1828	1.37231	4.83507	-3.23107	6.18622063379713e-06	0.000620707
chr6	16633871	16634271	401	*	3.87913	0	4.6161	-5.69207	6.19351754558643e-06	0.000620789
chr8	98259523	98259923	401	*	3.87913	0	4.6161	-5.69207	6.19351754558643e-06	0.000620789
chr1	178425521	178425921	401	*	3.68969	0	4.42666	-5.61226	6.20408297310989e-06	0.000621523
chr10	131998436	131998836	401	*	3.3005	4.62243	0	5.4724	6.24730698980513e-06	0.000625527
chr12	8207234	8207634	401	*	3.69189	0	4.42885	-5.60963	6.25411534886925e-06	0.000625882
chr1	151293494	151293894	401	*	4.06676	0.37231	4.75844	-3.98751	6.2605406783377e-06	0.000626198
chr3	43218194	43218594	401	*	4.0243	5.15606	1.74382	3.2131	6.26585845741959e-06	0.000626352
chr2	179915771	179916171	401	*	4.14087	0.459358	4.83214	-4.01977	6.26861349830804e-06	0.000626352
chr1	160835901	160836301	401	*	4.19101	0	4.89872	-4.49962	6.28865696779337e-06	0.000628027
chr1	207973579	207973979	401	*	3.71559	0	4.45255	-5.61929	6.30492843418155e-06	0.000629151
chr10	132871738	132872138	401	*	3.7038	5.00342	0	5.17093	6.30647019757914e-06	0.000629151
chr22	24503851	24504251	401	*	4.26543	0	4.97954	-4.57977	6.32093960473859e-06	0.000630107
chr1	168476352	168476752	401	*	3.71249	0	4.44946	-5.61827	6.3226313781973e-06	0.000630107
chr10	133119778	133120178	401	*	3.19361	4.51553	0	5.41614	6.32822073319373e-06	0.000630337
chr16	77554611	77555011	401	*	4.62703	0	5.35326	-5.36056	6.33180211712468e-06	0.000630366
chr12	128845577	128845977	401	*	3.6309	4.92588	0	5.125	6.33674926102067e-06	0.000630531
chr10	45226937	45227337	401	*	3.21878	4.5407	0	5.42746	6.34324727185286e-06	0.00063085
chr1	157408235	157408635	401	*	4.21337	0.874396	4.89214	-3.74056	6.35707440588269e-06	0.000631898
chr15	42678304	42678704	401	*	3.91911	5.15079	0.612415	4.0485	6.36705982057826e-06	0.000632452
chr11	58314917	58315317	401	*	3.68618	0	4.42314	-5.60513	6.36924181783979e-06	0.000632452
chr2	188384223	188384623	401	*	3.99459	5.12516	1.72259	3.19267	6.38589180897649e-06	0.000633348
chr1	178404085	178404485	401	*	3.71213	0	4.4491	-5.61411	6.38633098953089e-06	0.000633348
chr3	160547357	160547757	401	*	4.1923	0	4.90521	-4.51684	6.39266184764416e-06	0.000633348
chr1	11775278	11775678	401	*	4.18592	0	4.89872	-4.52174	6.39390513169836e-06	0.000633348
chr5	166284627	166285027	401	*	4.3997	2.11822	5.0128	-2.70919	6.39478999376324e-06	0.000633348
chr12	41162271	41162671	401	*	3.71536	0	4.45232	-5.61503	6.4018386777479e-06	0.000633559
chr11	15745719	15746119	401	*	3.98189	5.15179	1.39711	3.54551	6.40352289260759e-06	0.000633559
chr1	192844630	192845030	401	*	3.72748	0	4.46445	-5.62629	6.40857274742026e-06	0.000633668
chr14	78071842	78072242	401	*	3.71104	0	4.448	-5.61756	6.41218403784591e-06	0.000633668
chr15	68938717	68939117	401	*	4.18883	5.34532	1.71942	3.28996	6.41454476757179e-06	0.000633668
chr11	5016957	5017357	401	*	3.75049	0	4.48746	-5.62968	6.42372464770607e-06	0.000634249
chr8	110722167	110722567	401	*	4.68209	2.85354	5.24668	-2.19027	6.42727968780642e-06	0.000634273
chr2	195420231	195420631	401	*	3.76292	0	4.49988	-5.63874	6.43575965845027e-06	0.000634783
chr14	101924703	101925103	401	*	4.096	0.180673	4.7942	-4.03867	6.44013785530992e-06	0.000634888
chr22	48593517	48593917	401	*	3.72971	0	4.46668	-5.6257	6.4451813692293e-06	0.000634914
chr1	185335237	185335637	401	*	3.70673	0	4.44369	-5.61299	6.4472590981022e-06	0.000634914
chr1	245041073	245041473	401	*	3.70361	0	4.44058	-5.61222	6.45364309946989e-06	0.000634914
chr8	10139236	10139636	401	*	3.70361	0	4.44058	-5.61222	6.45364309946989e-06	0.000634914
chr7	136021714	136022114	401	*	3.68812	0	4.42509	-5.60644	6.4581783895164e-06	0.000634929
chr4	96281344	96281744	401	*	4.70612	5.65737	3.3012	2.14817	6.46042137682038e-06	0.000634929
chr1	207461667	207462067	401	*	4.16384	0.670589	4.84863	-3.75096	6.46702759021897e-06	0.000635253
chr6	91262081	91262481	401	*	4.03917	0	4.77613	-5.75324	6.47541617450246e-06	0.000635751
chr17	68353151	68353551	401	*	3.7665	0	4.50346	-5.63692	6.48530947639874e-06	0.000636322
chr11	66504799	66505199	401	*	3.87797	0	4.61494	-5.68224	6.48786275769795e-06	0.000636322
chr3	141288394	141288794	401	*	3.8013	0	4.53827	-5.65284	6.49155137426121e-06	0.000636358
chr1	51259027	51259427	401	*	3.68641	0	4.42337	-5.60461	6.500879748517e-06	0.000636643
chr13	45371084	45371484	401	*	4.41469	1.92705	5.04491	-2.88483	6.50110070943655e-06	0.000636643
chr14	51867286	51867686	401	*	3.71858	0	4.45555	-5.61409	6.50497808697701e-06	0.000636698
chr15	32145432	32145832	401	*	4.48151	2.45286	5.06962	-2.41187	6.51308281813023e-06	0.000636955
chr3	147210110	147210510	401	*	3.79106	0	4.52802	-5.64541	6.51424813658059e-06	0.000636955
chr1	50940832	50941232	401	*	4.26287	1.19632	4.92925	-3.50166	6.52186804379937e-06	0.000637375
chr8	140243188	140243588	401	*	3.2107	4.53263	0	5.42205	6.52802474451027e-06	0.000637651
chr10	114322795	114323195	401	*	4.65636	2.75903	5.22945	-2.2575	6.53877865457725e-06	0.000638377
chr1	165173008	165173408	401	*	4.36925	1.95727	4.9935	-2.83829	6.54243963080589e-06	0.000638409
chr12	51402840	51403240	401	*	4.86555	3.16281	5.41336	-1.99702	6.55252486360407e-06	0.000639068
chr2	47406291	47406691	401	*	4.1492	0.459358	4.84074	-4.02189	6.55602415005087e-06	0.000639084
chr16	58576634	58577034	401	*	3.73881	0	4.47577	-5.62253	6.57692819212318e-06	0.000640476
chr18	36677929	36678329	401	*	3.71774	0	4.45471	-5.61212	6.576979127052e-06	0.000640476
chr1	181695761	181696161	401	*	3.68202	0	4.41899	-5.59869	6.59264453709624e-06	0.000641351
chr22	27260585	27260985	401	*	3.81253	0	4.5495	-5.65371	6.59543961581602e-06	0.000641351
chr13	36416797	36417197	401	*	3.68067	0	4.41764	-5.60059	6.59600853309266e-06	0.000641351
chr1	230336174	230336574	401	*	4.93176	3.3497	5.46183	-1.8999	6.60773786669281e-06	0.000641771
chr8	23299588	23299988	401	*	3.72996	0	4.46692	-5.61808	6.60776856269137e-06	0.000641771
chr1	60503260	60503660	401	*	3.74452	0	4.48149	-5.63146	6.61384559529125e-06	0.000641771
chr18	39288665	39289065	401	*	3.75909	0	4.49606	-5.6288	6.61818449049059e-06	0.000641771
chr20	7892322	7892722	401	*	4.18253	5.25438	2.26794	2.79245	6.61878796687408e-06	0.000641771
chr9	67339353	67339753	401	*	4.90398	5.85725	3.49213	2.14252	6.62040139102809e-06	0.000641771
chr3	13591218	13591618	401	*	4.80119	5.77935	3.3004	2.3048	6.63121670359069e-06	0.000642146
chr7	121670225	121670625	401	*	4.33897	0.59571	5.03218	-3.89968	6.633067614974e-06	0.000642146
chr7	159011169	159011569	401	*	4.1689	5.35387	1.441	3.47426	6.63431901685818e-06	0.000642146
chr3	157582936	157583336	401	*	4.47905	2.3497	5.07769	-2.53161	6.64305268568594e-06	0.000642667
chr8	109496922	109497322	401	*	3.69274	0	4.42971	-5.60153	6.65826534446397e-06	0.000643814
chr20	36524094	36524494	401	*	4.23202	1.56884	4.87488	-3.07133	6.67262835496185e-06	0.000644877
chr3	197103532	197103932	401	*	4.17548	0	4.88287	-4.48151	6.67885807808952e-06	0.000645154
chr1	1695432	1695832	401	*	3.90841	5.18558	0	4.75449	6.69113651129005e-06	0.000646015
chr1	156149844	156150244	401	*	4.60092	2.46748	5.19997	-2.46701	6.69589274698079e-06	0.000646149
chr4	127490444	127490844	401	*	4.48471	2.37231	5.08164	-2.52091	6.70081981123195e-06	0.000646299
chr17	26131252	26131652	401	*	4.2008	0.874396	4.87906	-3.72947	6.71328597371014e-06	0.000647176
chr4	48500734	48501134	401	*	3.72179	0	4.45876	-5.61094	6.71668230182858e-06	0.000647178
chr10	97304771	97305171	401	*	3.61961	4.91437	0	5.11317	6.72180963905388e-06	0.000647346
chr6	13305308	13305708	401	*	3.7162	0	4.45316	-5.60847	6.7377509160125e-06	0.000648556
chr5	91018828	91019228	401	*	3.84366	0	4.58063	-5.66187	6.759904265084e-06	0.000650137
chr1	215378680	215379080	401	*	3.80683	0	4.5438	-5.64995	6.76096281551102e-06	0.000650137
chr3	170361161	170361561	401	*	3.72653	0	4.4635	-5.61132	6.77506704718128e-06	0.000650872
chr18	34913826	34914226	401	*	4.41385	1.77609	5.05498	-3.05768	6.77539090450785e-06	0.000650872
chr12	132866133	132866533	401	*	4.32506	5.48892	1.79358	3.31134	6.78965552840236e-06	0.000651916
chr15	65736183	65736583	401	*	4.16778	0.874396	4.84465	-3.69947	6.79815056202118e-06	0.000651941
chr6	155545146	155545546	401	*	3.81885	0	4.55582	-5.65445	6.79973565342071e-06	0.000651941
[truncated: 22,090 more rows]
