# Supplementary material for: Epigenome and transcriptome changes in KMT2D-related Kabuki syndrome Type 1 iPSCs, neuronal progenitors and cortical neurons
Source: PLoS Genet. 2025 Sep 19;21(9):e1011608. doi: 10.1371/journal.pgen.1011608 (PMC12468740; doi:10.1371/journal.pgen.1011608)
Supplement: S6 Appendix — (XLSX) [file pgen.1011608.s024.xlsx]

## Sheet: S6 Appendix
seqnames	start	end	width	strand	Conc	Conc_Neuron_KS	Conc_Neuron_WT	Fold	p.value	FDR
chr1	156360035	156360435	401	*	5.49061	1.69625	6.18537	-4.15719	1.44475975159105e-11	1.37954449130822e-06
chr16	89101921	89102321	401	*	5.69348	3.35043	6.31197	-2.80774	2.0206000692917e-11	1.37954449130822e-06
chr1	203330850	203331250	401	*	5.70376	3.46334	6.31312	-2.68389	3.71350490282847e-11	1.69023889157141e-06
chr2	23920822	23921222	401	*	5.36267	1.90739	6.04604	-3.84613	6.26703704241764e-11	1.83538070632345e-06
chr1	160335791	160336191	401	*	5.32906	1.47386	6.02559	-4.18497	7.81758581978112e-11	1.83538070632345e-06
chr1	155840745	155841145	401	*	5.34168	2.5346	5.99374	-3.25809	8.06477153670554e-11	1.83538070632345e-06
chr22	39228969	39229369	401	*	5.35916	1.21083	6.06321	-4.43293	1.17139899770891e-10	2.28503129055937e-06
chr1	204611491	204611891	401	*	5.24435	0.888898	5.95285	-4.57778	3.47516271150845e-10	5.9315814741382e-06
chr16	89204765	89205165	401	*	5.32887	2.22564	5.99707	-3.48822	4.68420480925797e-10	6.82803072401785e-06
chr16	89202936	89203336	401	*	5.29889	2.22564	5.96561	-3.45728	5.00046190644891e-10	6.82803072401785e-06
chr1	204652359	204652759	401	*	5.11943	1.47386	5.80953	-3.9619	8.89673660714468e-10	1.10439235475672e-05
chr1	243635423	243635823	401	*	5.20852	2.74847	5.8366	-2.8748	1.23250442679914e-09	1.40246678725474e-05
chr7	132139527	132139927	401	*	5.06101	2.26918	5.71214	-3.20485	1.41132500166383e-09	1.48241235636302e-05
chr1	154690159	154690559	401	*	5.10006	2.26918	5.75355	-3.24276	1.52694197704911e-09	1.48929195058644e-05
chr1	151685468	151685868	401	*	5.66523	3.46334	6.27098	-2.61188	2.18552812926053e-09	1.98952996662845e-05
chr16	85464799	85465199	401	*	5.35232	2.48621	6.00789	-3.24275	2.34499416837166e-09	2.00127664814258e-05
chr1	175533170	175533570	401	*	5.04212	1.47386	5.72959	-3.8597	4.69909556125763e-09	3.51744235952043e-05
chr1	154723714	154724114	401	*	5.32629	3.29048	5.91517	-2.44664	4.7233263111197e-09	3.51744235952043e-05
chr15	78339985	78340385	401	*	3.99657	5.3185	0	6.31066	4.89435252298738e-09	3.51744235952043e-05
chr1	182653282	182653682	401	*	5.40174	3.33685	5.99374	-2.46435	5.85904260333042e-09	4.00020274699781e-05
chr11	117399351	117399751	401	*	4.96933	2.2975	5.61277	-3.07995	7.10295540400343e-09	4.45525318265739e-05
chr20	62721004	62721404	401	*	5.31071	3.12352	5.91504	-2.5902	7.17810367185624e-09	4.45525318265739e-05
chr18	35079410	35079810	401	*	4.92026	2.10762	5.57265	-3.18963	8.0812419328651e-09	4.62475873664016e-05
chr1	204633095	204633495	401	*	5.03749	1.8889	5.70787	-3.47276	8.12858552885167e-09	4.62475873664016e-05
chr1	181376142	181376542	401	*	4.91024	1.21083	5.60208	-3.95957	9.05261750321366e-09	4.94446725931527e-05
chr7	819165	819565	401	*	4.97993	2.10762	5.63585	-3.24502	9.99687552939187e-09	5.25020522995155e-05
chr1	209423971	209424371	401	*	5.02385	1.69625	5.70216	-3.62768	1.17141821968043e-08	5.72257463182042e-05
chr10	47108019	47108419	401	*	5.4591	2.99377	6.08759	-2.83183	1.17344882159366e-08	5.72257463182042e-05
chr1	204158484	204158884	401	*	5.50737	3.52864	6.08995	-2.36885	1.25462359655544e-08	5.77477944064557e-05
chr1	34439093	34439493	401	*	4.91383	1.90739	5.57713	-3.34529	1.26873614567307e-08	5.77477944064557e-05
chr1	204822769	204823169	401	*	5.06427	0.888898	5.76894	-4.34502	1.45044176852022e-08	6.38886847122254e-05
chr10	3168604	3169004	401	*	5.26067	3.28341	5.84309	-2.37329	1.55056674557271e-08	6.61646212420194e-05
chr1	209799148	209799548	401	*	5.06004	1.69625	5.73983	-3.66011	1.64279557187502e-08	6.72526073630805e-05
chr1	180925116	180925516	401	*	5.10472	0.888898	5.81029	-4.37347	1.70002548625536e-08	6.72526073630805e-05
chr1	17020139	17020539	401	*	4.88657	1.96149	5.54548	-3.30433	1.72381965148359e-08	6.72526073630805e-05
chr1	204801230	204801630	401	*	5.18151	2.49846	5.8257	-3.04112	1.93554801068226e-08	7.3415336045178e-05
chr9	132880752	132881152	401	*	4.92834	1.47386	5.61168	-3.73183	2.00150563092564e-08	7.3865294835577e-05
chr3	10545164	10545564	401	*	5.06656	2.28341	5.71716	-3.16643	2.08827875086782e-08	7.50395491772366e-05
chr19	42499659	42500059	401	*	5.2087	3.11559	5.80365	-2.47368	2.3694968433827e-08	8.14818419997815e-05
chr1	180135805	180136205	401	*	5.54806	2.71737	6.20154	-3.18219	2.3932674033086e-08	8.14818419997815e-05
chr3	126160304	126160704	401	*	5.06647	2.87309	5.67141	-2.58654	2.44657960716454e-08	8.14818419997815e-05
chr1	166035240	166035640	401	*	4.95158	1.49846	5.63487	-3.74271	2.58598531726622e-08	8.40740769290638e-05
chr17	27423513	27423913	401	*	4.96627	2.38837	5.6032	-2.94121	2.64864998510884e-08	8.41088042248003e-05
chr20	61749607	61750007	401	*	4.94603	2.54645	5.56926	-2.78521	2.98611967224307e-08	9.26701520466925e-05
chr1	156355785	156356185	401	*	4.84468	1.47386	5.52476	-3.63979	3.1525973214973e-08	9.377070672648e-05
chr1	156403525	156403925	401	*	4.84353	0.888898	5.54279	-4.13753	3.15892763674172e-08	9.377070672648e-05
chr16	87669403	87669803	401	*	4.80563	1.94368	5.46095	-3.21679	3.39069783244441e-08	9.59428984594184e-05
chr1	155566410	155566810	401	*	4.97518	1.69625	5.65143	-3.56179	3.42920534162545e-08	9.59428984594184e-05
chr7	135454909	135455309	401	*	4.77025	1.2403	5.45637	-3.80108	3.52566153258681e-08	9.59428984594184e-05
chr1	38580585	38580985	401	*	4.99975	1.21083	5.69435	-4.00385	3.59046028956011e-08	9.59428984594184e-05
chr10	73839542	73839942	401	*	4.88993	2.26918	5.52988	-2.98499	3.64477145219949e-08	9.59428984594184e-05
chr10	104172165	104172565	401	*	5.23085	3.19066	5.82021	-2.41384	3.65368274884272e-08	9.59428984594184e-05
chr9	103789028	103789428	401	*	4.78148	1.56985	5.45477	-3.56499	3.80276695314929e-08	9.77457305759686e-05
chr16	89008663	89009063	401	*	5.18887	3.21313	5.77111	-2.35878	3.9093603097005e-08	9.77457305759686e-05
chr16	49507969	49508369	401	*	4.71778	1.2403	5.40198	-3.74973	3.9467551629858e-08	9.77457305759686e-05
chr12	57654739	57655139	401	*	4.90523	1.59289	5.5829	-3.66901	4.00867161163418e-08	9.77457305759686e-05
chr2	209055436	209055836	401	*	4.96658	0	5.70355	-6.35802	4.14840802507993e-08	9.93783892997569e-05
chr20	34406326	34406726	401	*	4.77367	1.92565	5.42817	-3.18334	4.29799933829784e-08	0.000100349
chr2	3286965	3287365	401	*	5.43574	3.31624	6.03339	-2.4828	4.33590641224177e-08	0.000100349
chr1	144989588	144989988	401	*	5.09043	0	5.82739	-6.40316	4.58612573840678e-08	0.000102027
chr1	2573429	2573829	401	*	4.39318	5.52162	2.13605	3.09391	4.63700527329578e-08	0.000102027
chr1	204640096	204640496	401	*	4.78774	1.21083	5.47552	-3.81217	4.67259482600978e-08	0.000102027
chr1	232553103	232553503	401	*	4.83244	1.47386	5.51202	-3.62443	4.80221447488654e-08	0.000102027
chr1	156410742	156411142	401	*	4.78633	0.888898	5.48404	-4.07398	4.82155601723968e-08	0.000102027
chr16	77719311	77719711	401	*	4.8989	0.47386	5.60875	-4.48631	4.85669856035657e-08	0.000102027
chr16	58527945	58528345	401	*	5.06596	2.72781	5.68403	-2.68941	4.95000595725613e-08	0.000102411
chr19	14294429	14294829	401	*	5.0294	2.28341	5.67767	-3.11153	5.21668280506481e-08	0.000105774
chr16	85659198	85659598	401	*	5.64054	4.07654	6.1678	-1.93724	5.35361434805092e-08	0.000105774
chr20	42574599	42574999	401	*	4.87457	2.10762	5.52416	-3.10564	5.37010219052611e-08	0.000105774
chr10	84224870	84225270	401	*	4.7763	2.10762	5.41952	-3.01602	5.42241441550883e-08	0.000105774
chr3	10506359	10506759	401	*	4.80877	0.47386	5.51685	-4.41326	5.73468317764984e-08	0.00011029
chr7	70111955	70112355	401	*	4.99072	2.38837	5.62938	-2.94488	5.96620864481671e-08	0.000113149
chr1	145057563	145057963	401	*	4.73887	1.21083	5.42492	-3.75876	6.13903493870496e-08	0.000114832
chr10	98797848	98798248	401	*	5.01972	2.62329	5.64269	-2.74386	7.11944336822908e-08	0.000128762
chr12	1754240	1754640	401	*	4.78174	1.21083	5.46931	-3.79743	7.12979473704599e-08	0.000128762
chr1	184194805	184195205	401	*	4.79354	1.90739	5.45026	-3.19597	7.22170543425398e-08	0.000128762
chr16	85457343	85457743	401	*	4.82612	2.26918	5.46152	-2.90526	7.26092412049153e-08	0.000128762
chr8	80876176	80876576	401	*	4.70718	0.888898	5.40264	-3.9958	7.70467195416746e-08	0.000134879
chr17	27334886	27335286	401	*	4.78145	0	5.51842	-6.20738	8.04375416509119e-08	0.000139033
chr11	133856094	133856494	401	*	4.82253	1.61556	5.4956	-3.56639	8.70144744812809e-08	0.000148521
chr19	54928673	54929073	401	*	5.02425	2.6455	5.64576	-2.73728	9.53901152758156e-08	0.000159054
chr17	30871895	30872295	401	*	4.97917	2.74847	5.58762	-2.58471	9.55155744480235e-08	0.000159054
chr12	96514860	96515260	401	*	3.60059	4.92252	0	5.86042	9.8541065638966e-08	0.000162115
chr1	216220778	216221178	401	*	4.70479	0.888898	5.40019	-3.98721	1.00616494408221e-07	0.000163559
chr16	83582574	83582974	401	*	4.74217	0	5.47913	-6.16375	1.03093931865875e-07	0.000165615
chr21	47813237	47813637	401	*	4.67434	1.2403	5.3569	-3.68295	1.13694685803822e-07	0.000180521
chr17	109841	110241	401	*	4.67356	1.56985	5.34179	-3.43597	1.15657629129812e-07	0.000181527
chr1	155689311	155689711	401	*	4.92288	1.69625	5.59684	-3.48405	1.17224934332086e-07	0.000181896
chr1	166123102	166123502	401	*	4.84295	1.69625	5.51324	-3.41434	1.19070157387973e-07	0.000182683
chr4	64484996	64485396	401	*	4.72739	1.96149	5.37692	-3.09961	1.26305288194891e-07	0.000190729
chr2	3293216	3293616	401	*	5.03758	2.61206	5.66292	-2.75431	1.28400303544193e-07	0.000190729
chr1	181284158	181284558	401	*	5.03211	2.93469	5.62751	-2.44613	1.28504703284028e-07	0.000190729
chr1	38792990	38793390	401	*	4.71456	2.12352	5.35242	-2.93321	1.30689181360679e-07	0.000191885
chr1	204412467	204412867	401	*	4.78643	0	5.52339	-6.15773	1.33560638915314e-07	0.000194015
chr1	205000996	205001396	401	*	5.27377	3.25481	5.86082	-2.37183	1.39190890681354e-07	0.00019855
chr1	156401066	156401466	401	*	4.64906	0	5.38603	-6.08793	1.39590657613784e-07	0.00019855
chr2	208089470	208089870	401	*	4.81132	2.38837	5.43645	-2.75583	1.44429791482838e-07	0.000203315
chr9	140392340	140392740	401	*	4.86412	1.8889	5.52577	-3.25107	1.5570826341452e-07	0.000216956
chr19	899460	899860	401	*	5.23594	2.85415	5.8577	-2.7324	1.6223635719619e-07	0.000219816
chr1	157669976	157670376	401	*	4.616	0.888898	5.30872	-3.89169	1.62273510673005e-07	0.000219816
chr1	11523096	11523496	401	*	4.65883	0	5.39579	-6.07555	1.64441301401521e-07	0.000219816
chr20	24945740	24946140	401	*	4.70965	1.71737	5.37221	-3.2751	1.67939217802484e-07	0.000219816
chr11	134380298	134380698	401	*	4.95504	2.22564	5.60225	-3.03402	1.68662217649466e-07	0.000219816
chr3	50445549	50445949	401	*	4.62814	0	5.3651	-6.05601	1.6870573592015e-07	0.000219816
chr5	176211854	176212254	401	*	5.02439	2.48621	5.65842	-2.85	1.69029607221787e-07	0.000219816
chr1	240472702	240473102	401	*	5.1719	3.33685	5.73732	-2.19137	1.74958636558883e-07	0.00022538
chr1	243638156	243638556	401	*	4.79531	1.92565	5.45108	-3.17591	1.78444682507882e-07	0.000227722
chr1	229515887	229516287	401	*	4.64064	0	5.37761	-6.05814	1.80716400985486e-07	0.000228486
chr8	143693985	143694385	401	*	5.27185	3.27632	5.85632	-2.35716	1.87716569590793e-07	0.000235159
chr1	208821681	208822081	401	*	4.72979	2.09154	5.37095	-2.94658	1.91800094424509e-07	0.000236353
chr1	228657344	228657744	401	*	4.60968	0	5.34665	-6.03717	1.92131952221052e-07	0.000236353
chr5	176229979	176230379	401	*	4.58489	0	5.32186	-6.02319	1.95559640402164e-07	0.000238422
chr11	132832354	132832754	401	*	4.9008	2.6889	5.50749	-2.57864	2.01173820977213e-07	0.000243096
chr1	209277874	209278274	401	*	4.63541	0.47386	5.33976	-4.22547	2.0853820219749e-07	0.000249785
chr4	1561796	1562196	401	*	4.71328	1.90739	5.36526	-3.0955	2.12488168525493e-07	0.000252303
chr16	87812015	87812415	401	*	4.79164	1.8889	5.4493	-3.17327	2.15270461543398e-07	0.000253403
chr1	155098478	155098878	401	*	5.63214	4.15362	6.14555	-1.83558	2.24727920317924e-07	0.000262275
chr14	23899459	23899859	401	*	5.01331	2.83496	5.6168	-2.5107	2.33147034877959e-07	0.000269795
chr1	117559887	117560287	401	*	4.94978	1.69625	5.62493	-3.49254	2.36255170282821e-07	0.000270058
chr1	230511630	230512030	401	*	5.00464	1.8889	5.67345	-3.37172	2.3733013823812e-07	0.000270058
chr20	60174253	60174653	401	*	4.73484	2.26918	5.36336	-2.79211	2.48673207334811e-07	0.000280627
chr22	46746416	46746816	401	*	4.59586	1.77892	5.24852	-3.14169	2.54890437419679e-07	0.000285285
chr16	81729132	81729532	401	*	6.12394	4.41669	6.67238	-2.05665	2.65284659782526e-07	0.000291877
chr1	203128491	203128891	401	*	4.85097	0	5.5693	-4.7848	2.66157752281362e-07	0.000291877
chr14	32797694	32798094	401	*	4.91443	2.49846	5.539	-2.72345	2.67192452854248e-07	0.000291877
chr16	3059554	3059954	401	*	3.50166	4.82359	0	5.71259	2.76900054869731e-07	0.000292171
chr22	27552946	27553346	401	*	4.53407	0.996454	5.22046	-3.7878	2.7763349840778e-07	0.000292171
chr8	20676996	20677396	401	*	4.51003	0	5.24699	-5.94805	2.78106636540542e-07	0.000292171
chr1	204828124	204828524	401	*	4.99167	2.21083	5.64213	-3.06023	2.78190115845512e-07	0.000292171
chr5	178879281	178879681	401	*	4.62593	0.47386	5.33007	-4.20847	2.80056831810233e-07	0.000292171
chr16	89870762	89871162	401	*	4.49863	0	5.23559	-5.94311	2.802997881552e-07	0.000292171
chr12	122206257	122206657	401	*	5.06197	3.19066	5.63189	-2.21664	2.82544640283168e-07	0.00029228
chr1	164598323	164598723	401	*	4.5755	0.925648	5.26574	-3.83237	2.90246478801143e-07	0.000295709
chr9	96017238	96017638	401	*	5.0051	3.0364	5.58654	-2.31068	2.93335249071655e-07	0.000295709
chr1	155056108	155056508	401	*	5.36286	3.65647	5.91118	-2.06733	2.93690645907109e-07	0.000295709
chr3	134852106	134852506	401	*	4.54744	0.888898	5.23797	-3.81387	2.94522069917522e-07	0.000295709
chr11	134516789	134517189	401	*	4.82677	1.90739	5.48536	-3.19418	3.03308784667592e-07	0.000302308
chr11	44841687	44842087	401	*	4.99441	2.07527	5.65299	-3.1942	3.07848968039999e-07	0.000304352
chr2	159598850	159599250	401	*	3.44944	4.77137	0	5.67402	3.09817028300845e-07	0.000304352
chr11	126732341	126732741	401	*	4.52531	1.2403	5.20182	-3.5183	3.19029798199386e-07	0.00030889
chr12	133119682	133120082	401	*	5.12053	2.93469	5.72474	-2.52063	3.21379597958727e-07	0.00030889
chr11	134775062	134775462	401	*	4.6833	2.09154	5.32121	-2.89295	3.22079054560463e-07	0.00030889
chr8	144302709	144303109	401	*	4.56178	1.52266	5.22677	-3.31749	3.26853424238262e-07	0.00030889
chr1	204837782	204838182	401	*	4.83885	1.8889	5.49913	-3.20787	3.29154029737561e-07	0.00030889
chr1	181397387	181397787	401	*	5.70117	4.02374	6.24539	-2.02773	3.30440584607223e-07	0.00030889
chr12	13359216	13359616	401	*	3.45448	4.7764	0	5.66962	3.30540553248999e-07	0.00030889
chr20	25337261	25337661	401	*	4.89115	2.37515	5.52352	-2.82314	3.32533773857982e-07	0.00030889
chr1	164704925	164705325	401	*	5.08074	3.07781	5.66603	-2.3698	3.42411598901126e-07	0.000315916
chr16	81477363	81477763	401	*	4.8507	1.56985	5.52704	-3.55966	3.46057618995615e-07	0.000317137
chr14	50414633	50415033	401	*	4.55001	0.888898	5.24062	-3.80864	3.54043405796833e-07	0.000322293
chr1	230436609	230437009	401	*	4.65586	1.77892	5.31205	-3.19243	3.56684980112997e-07	0.000322547
chr12	1930643	1931043	401	*	4.73969	1.69625	5.40491	-3.28795	3.68127355966691e-07	0.000327409
chr3	122774008	122774408	401	*	4.44255	0	5.17952	-5.88479	3.68252009767681e-07	0.000327409
chr1	175834596	175834996	401	*	4.79458	2.22564	5.43086	-2.85745	3.7016431521109e-07	0.000327409
chr16	80424144	80424544	401	*	4.42348	0	5.16045	-5.87386	3.73573473526837e-07	0.000327409
chr12	1953570	1953970	401	*	4.86093	2.76884	5.45578	-2.43857	3.75051395599751e-07	0.000327409
chr6	36931118	36931518	401	*	4.60454	1.79886	5.25651	-3.13083	3.76547824858565e-07	0.000327409
chr17	77652637	77653037	401	*	4.92776	2.3618	5.56383	-2.85692	3.78846020649527e-07	0.000327409
chr1	208327416	208327816	401	*	5.53168	3.29533	6.14067	-2.55009	3.87740270550848e-07	0.00033187
chr1	214808439	214808839	401	*	4.43869	0	5.17566	-5.87446	3.88868234018528e-07	0.00033187
chr22	24826223	24826623	401	*	4.63137	1.32527	5.30878	-3.58901	3.93673091056646e-07	0.000333884
chr13	44689987	44690387	401	*	3.43166	4.75359	0	5.63835	4.04354821431644e-07	0.000337085
chr8	142539869	142540269	401	*	4.60999	0.47386	5.31375	-4.17409	4.04422694721997e-07	0.000337085
chr1	223681144	223681544	401	*	4.81181	1.8889	5.4706	-3.17169	4.04853669966908e-07	0.000337085
chr1	112452583	112452983	401	*	4.65634	2.12352	5.28997	-2.85547	4.14342002204623e-07	0.000342894
chr1	165903142	165903542	401	*	4.73409	1.92565	5.38624	-3.09201	4.17630688410719e-07	0.000343534
chr2	241236437	241236837	401	*	4.68292	2.09154	5.32081	-2.88763	4.29722040976165e-07	0.000347363
chr1	230428155	230428555	401	*	5.39648	3.57963	5.95957	-2.16018	4.29785027914976e-07	0.000347363
chr1	159143423	159143823	401	*	4.42131	0	5.15828	-5.8587	4.29917335771322e-07	0.000347363
chr1	204929754	204930154	401	*	4.98605	0	5.70606	-4.84651	4.37037045829784e-07	0.000351038
chr15	90034416	90034816	401	*	4.65015	2.15482	5.28096	-2.83276	4.39949517476483e-07	0.000351311
chr14	103929192	103929592	401	*	4.61416	1.47386	5.28414	-3.36403	4.46809332406118e-07	0.000354715
chr16	8805751	8806151	401	*	4.5811	0.47386	5.28419	-4.1507	4.51169718661645e-07	0.000356106
chr1	157939142	157939542	401	*	4.47702	0	5.21399	-5.87626	4.56304610134844e-07	0.000356367
chr16	87403839	87404239	401	*	5.49505	3.60251	6.06757	-2.24426	4.56902799448172e-07	0.000356367
chr1	177723488	177723888	401	*	4.90954	2.21083	5.55476	-2.96787	4.60027492920729e-07	0.000356367
chr1	54982316	54982716	401	*	4.70788	1.69625	5.37145	-3.25031	4.61939548985597e-07	0.000356367
chr1	156445670	156446070	401	*	4.46655	0	5.20351	-5.86777	4.73472692223304e-07	0.000361562
chr19	42545611	42546011	401	*	4.50219	0	5.23915	-5.88228	4.7658316686462e-07	0.000361562
chr18	47505267	47505667	401	*	5.23594	3.16783	5.82828	-2.38919	4.78167476473185e-07	0.000361562
chr1	154706262	154706662	401	*	4.61633	0.888898	5.30906	-3.85178	4.80398339570017e-07	0.000361562
chr10	72096535	72096935	401	*	4.87667	2.75869	5.47417	-2.45533	4.81946011697262e-07	0.000361562
chr20	59892433	59892833	401	*	5.00608	3.13925	5.57545	-2.21527	4.84631098716523e-07	0.000361562
chr5	176280360	176280760	401	*	5.37866	3.75359	5.91525	-1.97582	4.87208897063694e-07	0.000361562
chr22	48951441	48951841	401	*	4.79009	2.52266	5.40193	-2.58828	4.94362873516682e-07	0.000364888
chr13	25685488	25685888	401	*	4.52447	1.21083	5.2022	-3.50698	5.03866711893624e-07	0.000369423
chr16	84820308	84820708	401	*	5.52853	2.99377	6.16231	-2.8331	5.06713472708349e-07	0.000369423
chr17	64949079	64949479	401	*	5.15791	3.09154	5.75007	-2.38773	5.08622865422946e-07	0.000369423
chr11	44988251	44988651	401	*	4.49562	0.996454	5.18062	-3.735	5.12790550521268e-07	0.000370479
chr16	89188854	89189254	401	*	4.46302	0	5.19999	-5.85561	5.15651675295621e-07	0.000370585
chr8	10029875	10030275	401	*	4.53014	1.49846	5.19475	-3.27775	5.21428577074864e-07	0.000372775
chr14	52545853	52546253	401	*	3.90347	5.12747	0.710862	3.85432	5.26080306039639e-07	0.000374142
chr16	89198822	89199222	401	*	4.34946	0	5.08642	-5.79969	5.32748840538904e-07	0.000375773
chr16	2760625	2761025	401	*	4.68538	0.888898	5.38021	-3.90917	5.33878466971284e-07	0.000375773
chr17	77644176	77644576	401	*	4.78437	2.38837	5.4073	-2.70423	5.40552202478078e-07	0.00037852
chr15	77949705	77950105	401	*	4.41365	0	5.15061	-5.82531	5.45336184931594e-07	0.000379921
chr1	183186387	183186787	401	*	4.33813	0	5.0751	-5.78928	5.48976429662701e-07	0.000380516
chr15	71480567	71480967	401	*	4.44089	0	5.17785	-5.82806	5.61861469337697e-07	0.00038748
chr11	70391168	70391568	401	*	4.97904	3.04478	5.55651	-2.27742	5.65901675840975e-07	0.000388305
chr6	168088714	168089114	401	*	4.83753	1.92565	5.4957	-3.18272	5.69019946966381e-07	0.000388493
chr22	26450308	26450708	401	*	4.4664	0.996454	5.15032	-3.70449	5.76862068861424e-07	0.000391274
chr22	49593892	49594292	401	*	4.54954	0.888898	5.24013	-3.79148	5.8481312010325e-07	0.000391274
chr1	204983544	204983944	401	*	5.56655	3.88568	6.11127	-2.01996	5.8623734327767e-07	0.000391274
chr1	230492169	230492569	401	*	4.65376	1.21083	5.33666	-3.61661	5.87252915959778e-07	0.000391274
chr1	180567826	180568226	401	*	4.55522	1.94368	5.19453	-2.90578	5.87420771532381e-07	0.000391274
chr11	874788	875188	401	*	4.82262	2.2403	5.45986	-2.87312	5.93304573574874e-07	0.000392252
chr22	48800717	48801117	401	*	4.54807	1.21083	5.22677	-3.52384	5.94634603493946e-07	0.000392252
chr1	166133364	166133764	401	*	4.33736	0	5.07433	-5.77634	6.01235885693453e-07	0.0003947
chr10	11265392	11265792	401	*	4.31419	0	5.05115	-5.76405	6.14662901789274e-07	0.000401584
chr1	232655631	232656031	401	*	4.50266	0.47386	5.20383	-4.07077	6.22916739655035e-07	0.000404751
chr1	229865649	229866049	401	*	4.32821	0	5.06517	-5.77043	6.27296688792068e-07	0.000404751
chr2	73164111	73164511	401	*	5.214	3.31624	5.78714	-2.22283	6.30083618574753e-07	0.000404751
chr20	35968767	35969167	401	*	3.37863	4.70055	0	5.56381	6.31366894415695e-07	0.000404751
chr1	201008407	201008807	401	*	5.60381	3.78238	6.16749	-2.1531	6.40210881995157e-07	0.000408502
chr1	175657744	175658144	401	*	4.55923	1.21083	5.2384	-3.52429	6.50093817123922e-07	0.00041056
chr19	42648508	42648908	401	*	4.51057	1.21083	5.18771	-3.48569	6.52290220063205e-07	0.00041056
chr1	243561114	243561514	401	*	4.30294	0	5.03991	-5.75122	6.52456404082519e-07	0.00041056
chr16	89146336	89146736	401	*	4.36377	0	5.10073	-5.7789	6.58427649411738e-07	0.000411733
chr20	35115624	35116024	401	*	4.5223	1.26918	5.19744	-3.48438	6.6035041433265e-07	0.000411733
chr16	81709370	81709770	401	*	4.91864	2.37515	5.55306	-2.83259	6.73001783427709e-07	0.000414272
chr6	40253172	40253572	401	*	4.36871	0	5.10567	-5.77887	6.73246892864504e-07	0.000414272
chr6	42725662	42726062	401	*	4.50489	1.2403	5.18052	-3.47709	6.73524933707359e-07	0.000414272
chr2	46733128	46733528	401	*	4.5448	1.94368	5.18337	-2.89703	6.88657465376264e-07	0.000421681
chr2	23922097	23922497	401	*	4.66483	0	5.38057	-4.59583	6.96019752044071e-07	0.000422426
chr16	88456852	88457252	401	*	4.89563	2.62329	5.5079	-2.57805	6.96061494895844e-07	0.000422426
chr22	37858411	37858811	401	*	4.89211	2.72781	5.49422	-2.46794	7.01406304296991e-07	0.000423786
chr12	108585322	108585722	401	*	4.60927	2.15482	5.23691	-2.77973	7.07537539509026e-07	0.000425607
chr3	39224987	39225387	401	*	4.28923	0	5.0262	-5.7368	7.12186889343261e-07	0.000426525
chr9	127183270	127183670	401	*	4.55501	1.21083	5.234	-3.52338	7.15628513753001e-07	0.000426715
chr19	34157228	34157628	401	*	4.40992	0	5.14688	-5.78793	7.28129929580763e-07	0.000432281
chr1	160071709	160072109	401	*	4.71613	0.888898	5.41186	-3.91862	7.31343426944747e-07	0.000432309
chr10	35754843	35755243	401	*	4.64042	1.69625	5.30039	-3.16927	7.48233104382424e-07	0.000434084
chr5	175321303	175321703	401	*	4.87053	2.51061	5.49046	-2.65273	7.48529530450464e-07	0.000434084
chr2	241757277	241757677	401	*	4.95442	1.69625	5.62978	-3.45737	7.49937956150563e-07	0.000434084
chr7	149572268	149572668	401	*	4.98095	2.82526	5.58222	-2.46111	7.54963298817654e-07	0.000434084
chr1	166132027	166132427	401	*	4.3573	0	5.09427	-5.75433	7.57362379782096e-07	0.000434084
chr1	160052017	160052417	401	*	4.8244	2.05882	5.4739	-3.01483	7.5860370801575e-07	0.000434084
chr1	144010311	144010711	401	*	6.11155	4.84293	6.5866	-1.6244	7.58656143337178e-07	0.000434084
chr1	208943488	208943888	401	*	4.60906	1.69625	5.26729	-3.14107	7.59777039480269e-07	0.000434084
chr12	131493543	131493943	401	*	4.80921	2.07527	5.45672	-2.98768	7.6509887460222e-07	0.000434914
chr11	75347203	75347603	401	*	4.99939	2.91655	5.59327	-2.38873	7.67842989847228e-07	0.000434914
chr1	204733344	204733744	401	*	4.72913	2.5346	5.33417	-2.50956	7.84899810905659e-07	0.000434914
chr15	75341216	75341616	401	*	4.57586	1.71737	5.23098	-3.10813	7.86004566177773e-07	0.000434914
chr3	10671019	10671419	401	*	4.25865	0	4.99562	-5.70943	7.8614365889885e-07	0.000434914
chr1	198257196	198257596	401	*	4.48539	0.888898	5.17384	-3.72587	7.90196584700941e-07	0.000434914
chr5	176880059	176880459	401	*	4.6597	1.83795	5.31264	-3.14522	7.90902621515002e-07	0.000434914
chr1	176993556	176993956	401	*	4.92292	2.49846	5.54817	-2.71521	7.92570899174287e-07	0.000434914
chr14	30743823	30744223	401	*	4.47739	0.47386	5.17792	-4.04064	7.95882512465707e-07	0.000434914
chr1	114520478	114520878	401	*	3.33181	4.65373	0	5.51446	7.96115346154969e-07	0.000434914
chr18	4845851	4846251	401	*	4.29676	0	5.03372	-5.72386	7.9626623296378e-07	0.000434914
chr7	1765714	1766114	401	*	4.57425	1.26918	5.25162	-3.52535	8.0367436062029e-07	0.000437212
chr2	190424279	190424679	401	*	4.01061	5.25593	0.474189	4.15351	8.15562316942483e-07	0.00043897
chr1	55544874	55545274	401	*	4.45727	1.2403	5.1308	-3.42556	8.15695378186611e-07	0.00043897
chr21	44282612	44283012	401	*	4.57806	0.47386	5.28108	-4.11978	8.18785996149812e-07	0.00043897
chr1	185394191	185394591	401	*	4.7195	1.8889	5.37298	-3.0674	8.2227443025439e-07	0.00043897
chr20	59854950	59855350	401	*	4.24197	0	4.97894	-5.696	8.24481035047126e-07	0.00043897
chr7	31275890	31276290	401	*	4.86265	2.69955	5.46465	-2.50834	8.29842729005738e-07	0.00043897
chr6	157411897	157412297	401	*	4.32045	0	5.05742	-5.72978	8.33831203052957e-07	0.00043897
chr16	87944058	87944458	401	*	4.33358	0	5.07054	-5.73686	8.37539913446549e-07	0.00043897
chr5	179400470	179400870	401	*	4.2383	0	4.97527	-5.6921	8.41917208293361e-07	0.00043897
chr16	27542308	27542708	401	*	4.50552	0.615557	5.20302	-4.04047	8.47715362794053e-07	0.00043897
chr1	236184131	236184531	401	*	5.512	3.83496	6.05618	-2.00993	8.4868769065518e-07	0.00043897
chr19	49243466	49243866	401	*	4.90036	2.45274	5.52747	-2.77912	8.4903025522764e-07	0.00043897
chr15	89892435	89892835	401	*	4.71466	2.2403	5.34385	-2.75867	8.52874846586843e-07	0.00043897
chr7	1764488	1764888	401	*	4.48524	0.996454	5.16987	-3.70289	8.53644895113379e-07	0.00043897
chr1	242403540	242403940	401	*	4.24526	0	4.98222	-5.69091	8.55127766397865e-07	0.00043897
chr5	175257572	175257972	401	*	4.6513	0	5.36685	-4.57062	8.61452704245976e-07	0.000439326
chr5	168388920	168389320	401	*	3.94679	5.22919	0	4.80543	8.62256138742558e-07	0.000439326
chr1	241398901	241399301	401	*	4.33864	0	5.07561	-5.73053	8.67874436755336e-07	0.000440545
chr14	105084804	105085204	401	*	4.61825	1.69625	5.27699	-3.14329	8.7587309785911e-07	0.000442958
chr1	203738098	203738498	401	*	4.97957	3.20568	5.53707	-2.11069	8.89485438166434e-07	0.000448013
chr3	133591315	133591715	401	*	4.56866	1.32527	5.24337	-3.50254	8.9242946668102e-07	0.000448013
chr22	21945594	21945994	401	*	4.69218	1.94368	5.34062	-3.02583	8.98036798708593e-07	0.000448131
chr3	129221605	129222005	401	*	5.10111	2.90739	5.70608	-2.48978	8.99229287183417e-07	0.000448131
chr11	134556006	134556406	401	*	5.09788	3.13141	5.67907	-2.3046	9.05365585841094e-07	0.000449549
chr2	171019305	171019705	401	*	4.27808	0	5.01505	-5.69547	9.11914200690658e-07	0.00045116
chr7	23107239	23107639	401	*	4.21997	0	4.95694	-5.67316	9.17194429301128e-07	0.000452134
chr7	25842916	25843316	401	*	3.31337	4.6353	0	5.48729	9.2805661316388e-07	0.000454738
chr1	144018782	144019182	401	*	4.39477	0	5.13174	-5.74607	9.29137989268751e-07	0.000454738
chr1	210028907	210029307	401	*	4.42724	1.32527	5.09538	-3.37296	9.34159459892291e-07	0.000455563
chr2	31289732	31290132	401	*	4.66618	2.2403	5.29154	-2.7084	9.38790307706914e-07	0.000456038
chr19	36361486	36361886	401	*	4.8849	2.40148	5.5148	-2.78075	9.41813814282619e-07	0.000456038
chr5	141127386	141127786	401	*	5.00574	2.91655	5.60028	-2.39285	9.50632973124738e-07	0.000457215
chr11	78400889	78401289	401	*	4.72759	1.47386	5.40275	-3.43946	9.50940536997718e-07	0.000457215
chr2	73219613	73220013	401	*	4.84593	2.51061	5.46376	-2.63263	9.69896534835227e-07	0.000462704
chr1	204705684	204706084	401	*	4.26997	0	5.00694	-5.68464	9.77474386289316e-07	0.000462704
chr1	159851723	159852123	401	*	4.6748	2.2975	5.29619	-2.69815	9.77686899906147e-07	0.000462704
chr1	204789112	204789512	401	*	4.59807	0.888898	5.29022	-3.81015	9.78825174495618e-07	0.000462704
chr15	78055678	78056078	401	*	4.90487	2.21083	5.54979	-2.94412	9.81167720580804e-07	0.000462704
chr9	34987122	34987522	401	*	5.2911	3.46334	5.8556	-2.15877	9.83128992237186e-07	0.000462704
chr2	75282393	75282793	401	*	4.46595	1.21083	5.14117	-3.42672	9.91004887891739e-07	0.000462704
chr1	33343214	33343614	401	*	4.20102	0	4.93798	-5.65339	9.91856059772252e-07	0.000462704
chr11	2231982	2232382	401	*	5.01648	3.02798	5.60016	-2.31218	9.92854430616923e-07	0.000462704
chr12	117289687	117290087	401	*	4.60293	1.73818	5.25841	-3.12222	1.00405615258554e-06	0.000466333
chr17	983404	983804	401	*	5.127	2.90739	5.73442	-2.51047	1.00974719794024e-06	0.000466627
chr19	10838892	10839292	401	*	4.54558	1.96149	5.18294	-2.88136	1.01152338434364e-06	0.000466627
chr3	62709614	62710014	401	*	4.87936	2.89178	5.46294	-2.33132	1.02329677720152e-06	0.000470468
chr14	100241556	100241956	401	*	4.86089	2.73818	5.45886	-2.4242	1.0313764473885e-06	0.000472592
chr11	134771644	134772044	401	*	4.45246	0.47386	5.15234	-4.00752	1.03545290558034e-06	0.000472873
chr5	173471811	173472211	401	*	4.22811	0	4.96508	-5.65829	1.06841487497923e-06	0.0004863
chr1	204906879	204907279	401	*	4.20153	0	4.93849	-5.64278	1.0749552519251e-06	0.000487651
chr16	77503417	77503817	401	*	4.26033	0	4.9973	-5.66977	1.08357117501328e-06	0.000489932
chr1	181325848	181326248	401	*	4.42127	1.56985	5.07598	-3.13328	1.11316864959089e-06	0.000500887
chr16	90084531	90084931	401	*	5.23294	2.91655	5.84912	-2.60954	1.11543918353957e-06	0.000500887
chr22	49035538	49035938	401	*	4.51494	1.75869	5.16386	-3.03018	1.11880560276026e-06	0.000500887
chr16	70425803	70426203	401	*	4.18115	0	4.91812	-5.63001	1.12374377568747e-06	0.000501454
chr1	201011984	201012384	401	*	4.38644	0	5.12341	-5.71664	1.12953047998419e-06	0.000502395
chr17	71512415	71512815	401	*	4.73464	2.66736	5.32689	-2.39506	1.13926071232107e-06	0.000505077
chr10	4540511	4540911	401	*	4.5033	1.71737	5.15407	-3.02351	1.14713441074813e-06	0.000505911
chr3	72380235	72380635	401	*	4.18319	0	4.92015	-5.62616	1.14855127774154e-06	0.000505911
chr1	181673624	181674024	401	*	4.8195	2.87309	5.39838	-2.27386	1.15768209228151e-06	0.000508293
chr1	175810630	175811030	401	*	4.61828	2.09154	5.25146	-2.79879	1.16174485167356e-06	0.000508442
chr7	143104775	143105175	401	*	3.28624	4.60817	0	5.44599	1.17580646523403e-06	0.000512952
chr1	242342442	242342842	401	*	4.6094	0	5.32431	-4.52567	1.19182539244735e-06	0.000518285
chr1	223317340	223317740	401	*	4.51183	1.47386	5.17677	-3.23423	1.19949852023941e-06	0.000519965
chr5	71079712	71080112	401	*	4.56991	1.61556	5.23043	-3.24789	1.20713210255553e-06	0.000520719
chr5	152953115	152953515	401	*	4.15986	0	4.89683	-5.60788	1.21257969710294e-06	0.000520719
chr2	50547768	50548168	401	*	4.17447	0	4.91144	-5.61701	1.21618775361088e-06	0.000520719
chr15	78788394	78788794	401	*	4.21148	0	4.94844	-5.63364	1.21649126456653e-06	0.000520719
chr1	215111598	215111998	401	*	4.15832	0	4.89529	-5.60645	1.2347007932389e-06	0.000526171
chr15	80787861	80788261	401	*	4.46971	1.59289	5.12589	-3.17028	1.23693334483423e-06	0.000526171
chr22	19068106	19068506	401	*	4.4831	1.21083	5.15906	-3.43871	1.24246405079823e-06	0.000526882
chr16	89976360	89976760	401	*	4.49822	0.47386	5.19928	-4.03647	1.25066521058397e-06	0.000528477
chr18	77194040	77194440	401	*	4.5803	0	5.29476	-4.50156	1.25396650208696e-06	0.000528477
chr2	2747009	2747409	401	*	4.74662	2.05882	5.39112	-2.92575	1.25898757007463e-06	0.000528961
chr5	96467424	96467824	401	*	3.27489	4.59682	0	5.43218	1.26511894126758e-06	0.000529906
chr1	203013602	203014002	401	*	4.46736	1.21083	5.14265	-3.42215	1.27490820157812e-06	0.000530905
chr4	102173095	102173495	401	*	4.22197	0	4.95893	-5.62717	1.27527956538979e-06	0.000530905
chr1	164810674	164811074	401	*	4.1622	0	4.89917	-5.60268	1.28143117461872e-06	0.000531845
chr1	224872140	224872540	401	*	4.78633	2.74847	5.37544	-2.34378	1.31297376275605e-06	0.000541688
chr1	11544456	11544856	401	*	5.02626	3.20568	5.58984	-2.15455	1.31308301252862e-06	0.000541688
chr17	71797351	71797751	401	*	4.17354	0	4.9105	-5.6056	1.31737044462411e-06	0.00054182
chr5	5925648	5926048	401	*	4.1439	0	4.88087	-5.58888	1.32574554268994e-06	0.000543222
chr5	87853193	87853593	401	*	4.48854	1.21083	5.16474	-3.43938	1.32873480837572e-06	0.000543222
chr16	82069569	82069969	401	*	4.20126	0	4.93822	-5.61093	1.33306685728716e-06	0.000543366
chr8	143378961	143379361	401	*	4.16086	0	4.89783	-5.59476	1.33871112112443e-06	0.000543493
chr17	33088342	33088742	401	*	4.41303	0.47386	5.11187	-3.96472	1.34585366536362e-06	0.000543493
chr1	241242669	241243069	401	*	4.12967	0	4.86664	-5.58159	1.3492992536923e-06	0.000543493
chr16	83583799	83584199	401	*	4.12967	0	4.86664	-5.58159	1.3492992536923e-06	0.000543493
chr16	89717976	89718376	401	*	4.63216	0.961485	5.32308	-3.80507	1.35907012322941e-06	0.000543744
chr19	34104081	34104481	401	*	4.4775	1.21083	5.15322	-3.42623	1.36530830899469e-06	0.000543744
chr17	39838418	39838818	401	*	4.17819	0	4.91515	-5.60351	1.36646814441661e-06	0.000543744
chr5	3602298	3602698	401	*	4.17634	0	4.9133	-5.60119	1.37141474815942e-06	0.000543744
chr17	56137539	56137939	401	*	5.06701	2.60075	5.69557	-2.73162	1.37610941334427e-06	0.000543744
chr11	3144158	3144558	401	*	4.4996	0.615557	5.19694	-4.01279	1.37868715446757e-06	0.000543744
chr1	30216850	30217250	401	*	4.22503	0	4.96199	-5.62038	1.38078341288431e-06	0.000543744
chr9	138148588	138148988	401	*	4.68023	2.25481	5.30556	-2.71039	1.38346178724689e-06	0.000543744
chr9	140773695	140774095	401	*	4.22845	0	4.96541	-5.62345	1.38576003787215e-06	0.000543744
chr1	154539351	154539751	401	*	4.41549	0.47386	5.1144	-3.9633	1.41129836917933e-06	0.000552178
chr20	46480415	46480815	401	*	4.14532	0	4.88228	-5.58151	1.41809444169675e-06	0.000553251
chr20	59897673	59898073	401	*	4.4273	1.49846	5.08642	-3.14985	1.42547144631972e-06	0.000554545
chr12	114290992	114291392	401	*	5.0344	3.26202	5.5917	-2.09573	1.43648265691383e-06	0.000555988
chr1	174488419	174488819	401	*	4.13315	0	4.87012	-5.57401	1.43732503541606e-06	0.000555988
chr16	77949774	77950174	401	*	4.55642	0	5.2705	-4.47468	1.45035287471834e-06	0.000556994
chr1	9663706	9664106	401	*	4.18854	0	4.92551	-5.59929	1.45655414850514e-06	0.000556994
chr1	209804543	209804943	401	*	4.42913	0.47386	5.12841	-3.96998	1.46070866340551e-06	0.000556994
chr4	1780472	1780872	401	*	4.94313	3.20568	5.49573	-2.06939	1.46098145423303e-06	0.000556994
chr1	29840984	29841384	401	*	4.23355	0	4.97052	-5.61675	1.46111437615351e-06	0.000556994
chr7	55569209	55569609	401	*	4.5303	0.47386	5.23216	-4.04727	1.46658298738657e-06	0.000556994
chr10	88115344	88115744	401	*	4.19108	0	4.92804	-5.59761	1.46847966924591e-06	0.000556994
chr19	18075104	18075504	401	*	4.9779	2.76884	5.58432	-2.52367	1.47865543603706e-06	0.000558087
chr3	141658775	141659175	401	*	4.7406	2.37515	5.361	-2.64172	1.47953551311825e-06	0.000558087
chr3	11082994	11083394	401	*	4.39686	0.888898	5.08219	-3.62296	1.48362238514384e-06	0.000558087
chr20	62746739	62747139	401	*	4.48096	1.79886	5.12508	-2.97751	1.49228426085654e-06	0.000558839
chr17	77445908	77446308	401	*	4.21725	0	4.95422	-5.60522	1.49565242488959e-06	0.000558839
chr1	35201962	35202362	401	*	4.13418	0	4.87115	-5.56645	1.50774026145339e-06	0.000558839
chr12	125395089	125395489	401	*	4.73337	2.41447	5.34978	-2.6217	1.50830339239785e-06	0.000558839
chr17	27490109	27490509	401	*	4.62592	2.10762	5.25847	-2.79586	1.51736194439003e-06	0.000558839
chr17	27212231	27212631	401	*	4.59918	1.90739	5.24395	-2.93216	1.51876337586014e-06	0.000558839
chr1	169071819	169072219	401	*	5.09673	3.46957	5.63363	-1.95676	1.52016417364568e-06	0.000558839
chr1	205321860	205322260	401	*	5.68662	4.23412	6.19563	-1.79567	1.52205040103923e-06	0.000558839
chr17	33037691	33038091	401	*	4.14227	0	4.87924	-5.57194	1.52322521924868e-06	0.000558839
chr1	159798209	159798609	401	*	4.11198	0	4.84895	-5.55477	1.5345948561497e-06	0.000558839
chr10	134245819	134246219	401	*	4.65699	2.10762	5.29184	-2.81174	1.53719671631616e-06	0.000558839
chr16	84589332	84589732	401	*	5.24113	3.59111	5.7814	-1.98185	1.53841033819444e-06	0.000558839
chr1	18910152	18910552	401	*	5.01415	3.0996	5.5893	-2.22437	1.53992544270021e-06	0.000558839
chr19	1633723	1634123	401	*	4.95471	3.01097	5.53328	-2.24705	1.54653637077127e-06	0.000558839
chr1	26075631	26076031	401	*	4.38499	0.888898	5.06988	-3.6108	1.5500399007076e-06	0.000558839
chr6	2197524	2197924	401	*	3.26147	4.5834	0	5.39972	1.55110319743208e-06	0.000558839
chr1	37721946	37722346	401	*	4.11178	0	4.84875	-5.55527	1.56257243532734e-06	0.00056149
chr1	156674386	156674786	401	*	4.62937	0.0305946	5.34233	-4.50871	1.56913933824178e-06	0.000562169
chr9	134689298	134689698	401	*	4.93038	3.05311	5.50104	-2.2062	1.57269689027893e-06	0.000562169
chr6	159018458	159018858	401	*	4.18287	0	4.91984	-5.58498	1.58682725002183e-06	0.000565739
chr1	197245895	197246295	401	*	4.16635	0	4.90332	-5.57513	1.60649829742706e-06	0.000571261
chr1	90540405	90540805	401	*	4.12131	0	4.85828	-5.55248	1.61544748984558e-06	0.000571285
chr20	2719849	2720249	401	*	4.64992	2.15482	5.28072	-2.8001	1.6212453448222e-06	0.000571285
chr1	144991775	144992175	401	*	4.53715	0	5.25091	-4.44856	1.62360828997249e-06	0.000571285
chr3	12939676	12940076	401	*	4.85336	2.94368	5.42793	-2.22062	1.62415673285437e-06	0.000571285
chr8	26054557	26054957	401	*	4.1035	0	4.84046	-5.54358	1.62748560024775e-06	0.000571285
chr8	52189246	52189646	401	*	4.09147	0	4.82843	-5.53663	1.64289704478379e-06	0.000574474
chr1	244131016	244131416	401	*	4.08993	0	4.82689	-5.53597	1.64535869028943e-06	0.000574474
chr15	57508226	57508626	401	*	3.74811	5.00802	0	4.24757	1.65018390336077e-06	0.000574474
chr5	136457937	136458337	401	*	4.61682	2.28341	5.23449	-2.63098	1.66726872182167e-06	0.000574474
chr22	46373729	46374129	401	*	4.55236	1.21083	5.23124	-3.4869	1.66822101541248e-06	0.000574474
chr11	72859203	72859603	401	*	4.11281	0	4.84978	-5.54607	1.67068197064405e-06	0.000574474
chr1	145022973	145023373	401	*	4.94744	0	5.66699	-4.71818	1.67103412595344e-06	0.000574474
chr8	143225603	143226003	401	*	4.36814	0.47386	5.06577	-3.91345	1.67344621131876e-06	0.000574474
chr1	157659889	157660289	401	*	4.61019	1.47386	5.27998	-3.30567	1.67443374314443e-06	0.000574474
chr14	56339293	56339693	401	*	4.40468	0.996454	5.08624	-3.597	1.68154749517883e-06	0.000574723
chr16	89084623	89085023	401	*	4.10155	0	4.83852	-5.53647	1.68705385174886e-06	0.000574723
chr11	70564189	70564589	401	*	4.4723	1.21083	5.14779	-3.41569	1.69791212260705e-06	0.000574723
chr3	11940225	11940625	401	*	4.41191	1.2403	5.08337	-3.35905	1.69953222433847e-06	0.000574723
chr15	79357543	79357943	401	*	5.17141	3.01097	5.77314	-2.45478	1.69989131979969e-06	0.000574723
chr1	174775221	174775621	401	*	4.11717	0	4.85414	-5.5465	1.70041502322493e-06	0.000574723
chr19	34166072	34166472	401	*	5.0519	3.33001	5.60237	-2.04328	1.70533047711057e-06	0.000574962
chr11	68500143	68500543	401	*	4.16088	0	4.89784	-5.55936	1.71370449474843e-06	0.000575731
chr11	134341945	134342345	401	*	4.44352	1.21083	5.11775	-3.38648	1.72032949957979e-06	0.000575731
chr7	45126731	45127131	401	*	4.64308	2.40148	5.25255	-2.53663	1.7253395737086e-06	0.000575731
chr10	34065700	34066100	401	*	4.11543	0	4.85239	-5.53966	1.74051064259299e-06	0.000575731
chr3	10533961	10534361	401	*	4.08838	0	4.82535	-5.52756	1.7416756313152e-06	0.000575731
chr18	13232653	13233053	401	*	4.14018	0	4.87715	-5.55345	1.74175789040478e-06	0.000575731
chr1	230413201	230413601	401	*	4.64505	2.54645	5.24056	-2.41118	1.7419313658349e-06	0.000575731
chr9	138261142	138261542	401	*	4.07309	0	4.81006	-5.52204	1.74469528168078e-06	0.000575731
chr11	12936657	12937057	401	*	4.77927	2.3618	5.40396	-2.67678	1.75234175866991e-06	0.000575731
chr1	117714657	117715057	401	*	4.4764	1.96149	5.10869	-2.79545	1.75249397894738e-06	0.000575731
chr16	89081102	89081502	401	*	4.09785	0	4.83482	-5.53263	1.75399189455941e-06	0.000575731
chr16	88022294	88022694	401	*	4.19003	0	4.927	-5.57213	1.76175391467731e-06	0.000576892
chr1	204806077	204806477	401	*	4.43672	1.21083	5.11065	-3.38234	1.77374532988052e-06	0.00057848
chr9	126247975	126248375	401	*	4.39872	0.47386	5.09718	-3.93099	1.77507488820981e-06	0.00057848
chr19	19699049	19699449	401	*	4.11863	0	4.8556	-5.54011	1.78508133011902e-06	0.000580355
chr10	129351520	129351920	401	*	4.06496	0	4.80192	-5.51387	1.79229510824276e-06	0.000580832
chr14	62570011	62570411	401	*	4.07963	0	4.8166	-5.52183	1.79505394613396e-06	0.000580832
chr1	221483033	221483433	401	*	4.37341	0.47386	5.07118	-3.9172	1.79997746876782e-06	0.000581048
chr1	183622027	183622427	401	*	4.12318	0	4.86014	-5.53872	1.80634929619478e-06	0.00058173
chr20	60525302	60525702	401	*	4.5334	1.92565	5.17244	-2.85805	1.81628342461974e-06	0.000583431
chr1	181470393	181470793	401	*	5.01066	3.18309	5.57513	-2.13629	1.83124679862907e-06	0.000583431
chr16	83379565	83379965	401	*	4.87003	2.21083	5.51261	-2.88641	1.83313784975574e-06	0.000583431
chr9	92009340	92009740	401	*	4.32811	0.925648	5.00945	-3.54736	1.83578278450594e-06	0.000583431
chr1	187657613	187658013	401	*	4.10503	0	4.84199	-5.52707	1.83582252150338e-06	0.000583431
chr17	27323953	27324353	401	*	4.60722	1.71737	5.26414	-3.10536	1.84000467681319e-06	0.000583431
chr2	3199113	3199513	401	*	4.34275	0.569854	5.03687	-3.8767	1.84680711891298e-06	0.000583431
chr19	47998607	47999007	401	*	4.42317	1.21083	5.09649	-3.36852	1.8661897732094e-06	0.000583431
chr1	243653322	243653722	401	*	4.13836	0	4.87532	-5.54043	1.86766811238764e-06	0.000583431
chr10	114519556	114519956	401	*	3.22747	4.54939	0	5.35927	1.88081358912727e-06	0.000583431
chr5	152838462	152838862	401	*	4.40312	1.77892	5.04331	-2.90093	1.88464812343508e-06	0.000583431
chr1	213758573	213758973	401	*	3.22157	4.54349	0	5.35635	1.88702689909596e-06	0.000583431
chr20	60812267	60812667	401	*	5.73008	4.48197	6.20101	-1.59318	1.8876398940742e-06	0.000583431
chr2	11973703	11974103	401	*	3.27007	4.592	0	5.37788	1.88932568050858e-06	0.000583431
chr1	227508568	227508968	401	*	4.51302	1.47386	5.17802	-3.21738	1.88957983054978e-06	0.000583431
chr1	218204015	218204415	401	*	4.07317	0	4.81013	-5.50909	1.89220938836802e-06	0.000583431
chr16	79635142	79635542	401	*	5.26037	3.23526	5.8481	-2.35269	1.89373755934899e-06	0.000583431
chr1	204815816	204816216	401	*	4.21554	0	4.9525	-5.57294	1.89692638666725e-06	0.000583431
chr7	31055320	31055720	401	*	4.69425	1.8889	5.3462	-3.01376	1.90308932525362e-06	0.000583431
chr5	180017834	180018234	401	*	4.13576	0	4.87273	-5.53895	1.90379512544383e-06	0.000583431
chr1	160107735	160108135	401	*	4.45885	1.47386	5.12102	-3.1716	1.9047733520202e-06	0.000583431
chr1	156479630	156480030	401	*	5.46854	3.6711	6.02914	-2.10445	1.90861151517354e-06	0.000583431
chr22	50800847	50801247	401	*	5.01175	3.26918	5.56505	-2.06519	1.91113118121394e-06	0.000583431
chr1	154717805	154718205	401	*	4.05678	0	4.79374	-5.50017	1.9141786319049e-06	0.000583431
chr20	700796	701196	401	*	4.05354	0	4.79051	-5.49952	1.9307458058962e-06	0.00058717
chr6	45440509	45440909	401	*	3.23829	4.56021	0	5.36112	1.93877711511093e-06	0.000587901
chr15	82393050	82393450	401	*	3.21861	4.54054	0	5.35137	1.94175988305376e-06	0.000587901
chr1	165507093	165507493	401	*	4.18066	0	4.91763	-5.54766	1.94892948099921e-06	0.000588766
chr10	1245523	1245923	401	*	4.4973	0	5.21041	-4.40964	1.95895494091822e-06	0.000590145
chr14	78811251	78811651	401	*	4.08449	0	4.82145	-5.50741	1.96458900272277e-06	0.000590145
chr15	40642974	40643374	401	*	4.15902	0	4.89598	-5.54337	1.96657021113366e-06	0.000590145
chr1	166016343	166016743	401	*	4.39413	1.21083	5.06612	-3.33893	1.97128060875433e-06	0.000590145
chr16	85758112	85758512	401	*	4.63228	0	5.34754	-4.50382	1.97510212833081e-06	0.000590145
chr2	1310348	1310748	401	*	4.66424	2.37515	5.27803	-2.55682	1.98164605351473e-06	0.000590436
chr16	79929432	79929832	401	*	4.06952	0	4.80649	-5.50234	1.98472269770988e-06	0.000590436
chr10	73598224	73598624	401	*	4.8215	2.88246	5.39952	-2.26731	1.99329946196333e-06	0.000590749
chr16	87957947	87958347	401	*	5.4462	3.36849	6.03954	-2.36694	1.99442937033588e-06	0.000590749
chr3	171870950	171871350	401	*	3.94365	5.1373	1.12558	3.4359	1.99992082940741e-06	0.000591093
chr15	91503180	91503580	401	*	4.12152	0	4.85849	-5.52463	2.01428021773358e-06	0.000593853
chr4	5895531	5895931	401	*	4.37694	0.888898	5.06153	-3.5854	2.01996232295811e-06	0.000593853
chr16	757117	757517	401	*	4.4766	1.92565	5.11157	-2.80329	2.02230493161692e-06	0.000593853
chr6	373478	373878	401	*	3.21564	4.53757	0	5.344	2.0344723179173e-06	0.000595559
chr1	174715085	174715485	401	*	4.05051	0	4.78747	-5.48927	2.03683584291478e-06	0.000595559
chr16	87991174	87991574	401	*	4.96147	3.20568	5.51655	-2.0786	2.0568230080642e-06	0.000600118
chr11	134343498	134343898	401	*	4.14642	0	4.88339	-5.53191	2.06162866350541e-06	0.000600237
chr2	3402768	3403168	401	*	4.76323	2.73818	5.35095	-2.32074	2.07156683758878e-06	0.000600713
chr11	70505770	70506170	401	*	4.08286	0	4.81983	-5.50047	2.07387715400715e-06	0.000600713
chr1	203348908	203349308	401	*	4.95202	3.19819	5.50684	-2.07235	2.07646185274512e-06	0.000600713
chr8	22058979	22059379	401	*	4.55154	0	5.26554	-4.44563	2.08297373526784e-06	0.000601323
chr11	44861177	44861577	401	*	5.13162	3.33001	5.69276	-2.11809	2.10124108015254e-06	0.000603245
chr1	177280626	177281026	401	*	4.0738	0	4.81077	-5.49274	2.1016852945523e-06	0.000603245
chr16	48381371	48381771	401	*	4.53091	0	5.24458	-4.43084	2.10288315083681e-06	0.000603245
chr8	26374697	26375097	401	*	4.78606	2.52266	5.39753	-2.54844	2.11459520450086e-06	0.000605333
chr7	72861394	72861794	401	*	4.02645	0	4.76342	-5.47352	2.1222587648354e-06	0.000606256
chr1	235795540	235795940	401	*	4.50035	1.52266	5.16213	-3.19713	2.13606449947839e-06	0.000607088
chr6	33926212	33926612	401	*	4.50628	1.99645	5.13819	-2.80791	2.14269746429742e-06	0.000607088
chr14	103979038	103979438	401	*	4.52876	1.94368	5.1662	-2.84927	2.14275415313276e-06	0.000607088
chr1	170633705	170634105	401	*	5.16864	3.3093	5.73709	-2.1584	2.1445252029127e-06	0.000607088
chr1	151805038	151805438	401	*	4.4794	0	5.21637	-5.65762	2.15058778753277e-06	0.000607088
chr4	86418079	86418479	401	*	3.23536	4.55729	0	5.34579	2.15606893246554e-06	0.000607088
chr14	77678999	77679399	401	*	4.04645	0	4.78342	-5.47806	2.15629485849711e-06	0.000607088
chr11	125086272	125086672	401	*	4.3432	5.35043	2.72898	2.35841	2.16721971845102e-06	0.000608908
chr1	185291144	185291544	401	*	4.73351	1.32527	5.41507	-3.59272	2.18303905384201e-06	0.000611354
chr16	82986766	82987166	401	*	4.12743	0	4.8644	-5.51461	2.18487796158524e-06	0.000611354
chr1	204960379	204960779	401	*	4.21881	0	4.95578	-5.55218	2.19036119043533e-06	0.000611635
chr1	182771591	182771991	401	*	4.41122	1.21083	5.084	-3.3481	2.2037885429378e-06	0.000614128
chr1	169278572	169278972	401	*	4.50843	2.12352	5.13045	-2.66705	2.21796563425283e-06	0.000614285
chr1	181091381	181091781	401	*	4.68353	2.54645	5.28294	-2.43444	2.22251725238467e-06	0.000614285
chr1	205683202	205683602	401	*	4.14446	0	4.88143	-5.51944	2.22973322233019e-06	0.000614285
chr1	203612372	203612772	401	*	4.8039	2.76884	5.39271	-2.34632	2.23550946146482e-06	0.000614285
chr1	242348058	242348458	401	*	4.41439	0.925648	5.09901	-3.60775	2.24373820264067e-06	0.000614285
chr2	135330737	135331137	401	*	4.69401	1.8889	5.34596	-3.01368	2.24511816439764e-06	0.000614285
chr1	201718922	201719322	401	*	4.3988	0.888898	5.0842	-3.60567	2.24512992640349e-06	0.000614285
chr10	16635726	16636126	401	*	4.13229	0	4.86926	-5.51295	2.24893218326338e-06	0.000614285
chr7	43156856	43157256	401	*	4.01687	0	4.75384	-5.46142	2.25673045732386e-06	0.000614285
chr12	114240844	114241244	401	*	4.55115	2.25481	5.16558	-2.57073	2.25815544262535e-06	0.000614285
chr1	116370230	116370630	401	*	4.20492	0	4.94188	-5.5418	2.25875416390948e-06	0.000614285
chr11	45050179	45050579	401	*	4.48442	1.47386	5.14794	-3.18709	2.27459575891096e-06	0.000614285
chr20	60017937	60018337	401	*	4.06158	0	4.79854	-5.47506	2.28089799296975e-06	0.000614285
chr8	27111568	27111968	401	*	4.33619	0.888898	5.01926	-3.54745	2.28383993540926e-06	0.000614285
chr1	2369769	2370169	401	*	4.76177	2.05882	5.40726	-2.92263	2.28542185508363e-06	0.000614285
chr17	27417969	27418369	401	*	5.34946	3.79733	5.87486	-1.88005	2.29241329264917e-06	0.000614285
chr1	177909297	177909697	401	*	4.06217	0	4.79914	-5.48013	2.29330189218624e-06	0.000614285
chr14	94179117	94179517	401	*	5.12456	3.16783	5.70463	-2.25322	2.29766659203535e-06	0.000614285
chr10	11439720	11440120	401	*	4.86481	3.06139	5.42618	-2.13247	2.29952434434682e-06	0.000614285
chr1	223389879	223390279	401	*	4.14257	0	4.87954	-5.51286	2.30422633840967e-06	0.000614285
chr1	208250970	208251370	401	*	5.26296	3.70849	5.78873	-1.88703	2.30489719111029e-06	0.000614285
chr1	160065486	160065886	401	*	4.02814	0	4.76511	-5.46038	2.30757678254337e-06	0.000614285
chr1	32261372	32261772	401	*	4.00789	0	4.74485	-5.45345	2.30781963530726e-06	0.000614285
chr1	144029111	144029511	401	*	4.07714	0	4.8141	-5.48368	2.31497865232518e-06	0.000614992
chr17	5501396	5501796	401	*	4.75576	2.78893	5.33699	-2.28675	2.33453942970588e-06	0.000618889
chr1	175656364	175656764	401	*	4.53196	1.69625	5.18574	-3.03456	2.33871562604786e-06	0.000618889
chr1	37420891	37421291	401	*	4.10544	0	4.84241	-5.49219	2.35244622314997e-06	0.000619385
chr14	54421391	54421791	401	*	4.06009	0	4.79706	-5.47561	2.35284927816415e-06	0.000619385
chr1	154299791	154300191	401	*	5.25725	3.81212	5.765	-1.77998	2.35419678698186e-06	0.000619385
chr1	175724833	175725233	401	*	4.01368	0	4.75065	-5.4535	2.36372975887074e-06	0.000620697
chr1	205221193	205221593	401	*	4.32039	0.888898	5.00285	-3.53252	2.36854809550015e-06	0.000620769
chr1	154458353	154458753	401	*	4.37833	0.888898	5.06298	-3.58488	2.38221892826388e-06	0.000623156
chr16	87651121	87651521	401	*	4.04667	0	4.78364	-5.46695	2.39699426073072e-06	0.000625822
chr1	197239979	197240379	401	*	4.10405	0	4.84101	-5.48738	2.40189989880564e-06	0.000625906
chr16	23411562	23411962	401	*	4.63052	2.26918	5.25057	-2.64346	2.41582946866631e-06	0.000627294
chr2	3696016	3696416	401	*	4.32111	0.47386	5.01741	-3.85867	2.42023582033465e-06	0.000627294
chr13	74559345	74559745	401	*	4.42936	1.56985	5.08454	-3.10548	2.42101000186837e-06	0.000627294
chr1	178018101	178018501	401	*	4.49027	0.522655	5.18987	-3.97699	2.42969803056842e-06	0.000628353
chr11	84274770	84275170	401	*	3.99668	0	4.73364	-5.43974	2.44196204112884e-06	0.000629395
chr1	232589879	232590279	401	*	4.01649	0	4.75345	-5.44754	2.44947114741316e-06	0.000629395
chr11	3022432	3022832	401	*	5.18194	3.39494	5.74117	-2.10128	2.45253911359042e-06	0.000629395
chr1	171738837	171739237	401	*	3.9945	0	4.73147	-5.43836	2.45330282448114e-06	0.000629395
chr1	244367400	244367800	401	*	4.07082	0	4.80779	-5.474	2.45677315803822e-06	0.000629395
chr16	83390719	83391119	401	*	4.01175	0	4.74871	-5.44329	2.46850805479425e-06	0.000630511
chr6	170444767	170445167	401	*	4.72054	2.76884	5.30003	-2.26009	2.47036561645572e-06	0.000630511
chr16	85285004	85285404	401	*	4.56579	1.71737	5.22032	-3.05562	2.47739693735811e-06	0.000631126
chr1	180151574	180151974	401	*	5.1704	0	5.89993	-5.31894	2.48426270456923e-06	0.000631697
chr10	87937092	87937492	401	*	4.04346	0	4.78043	-5.45445	2.48987697008355e-06	0.000631828
chr13	36173381	36173781	401	*	3.20166	4.52359	0	5.30951	2.49531425710714e-06	0.000631828
chr1	236045395	236045795	401	*	4.3967	0.47386	5.0951	-3.91761	2.50149220757908e-06	0.000631828
chr1	11558445	11558845	401	*	4.44891	1.94368	5.08048	-2.76915	2.5032887070986e-06	0.000631828
chr1	1564281	1564681	401	*	4.03101	0	4.76797	-5.4534	2.50973394066043e-06	0.000632031
chr5	6199459	6199859	401	*	4.313	0.888898	4.99518	-3.52475	2.51765421985702e-06	0.000632031
chr1	91301110	91301510	401	*	4.49548	1.71737	5.14577	-2.99508	2.51797615100907e-06	0.000632031
chr1	184580781	184581181	401	*	4.86413	2.21083	5.50632	-2.87609	2.52333893141059e-06	0.000632214
chr1	230652982	230653382	401	*	4.52457	0	5.23813	-4.41181	2.54121693675754e-06	0.000635528
chr1	207996643	207997043	401	*	4.01863	0	4.75559	-5.44245	2.54766622962477e-06	0.000635976
chr16	88882118	88882518	401	*	4.29189	0	5.02886	-5.55675	2.57006085361566e-06	0.000640395
chr1	167086751	167087151	401	*	4.16359	0	4.90055	-5.49755	2.58420700768739e-06	0.00064082
chr1	175649169	175649569	401	*	4.51854	1.69625	5.17152	-3.0187	2.58456619879521e-06	0.00064082
chr11	126568403	126568803	401	*	4.80114	2.61206	5.40566	-2.45903	2.58584347665496e-06	0.00064082
chr1	151690243	151690643	401	*	5.65739	3.92565	6.20921	-2.04553	2.59927867148463e-06	0.000642982
chr1	179755999	179756399	401	*	3.99495	0	4.73192	-5.43099	2.60912725519453e-06	0.000644252
chr11	34353994	34354394	401	*	3.74337	4.99362	0.113609	4.17906	2.62347073835998e-06	0.000646624
chr12	39896274	39896674	401	*	3.99712	0	4.73409	-5.43013	2.63653117081028e-06	0.000648562
chr17	37751156	37751556	401	*	4.34241	0.888898	5.02572	-3.54895	2.64766410062093e-06	0.000648562
chr1	209376703	209377103	401	*	4.41593	0.615557	5.11087	-3.90204	2.65071057347837e-06	0.000648562
chr16	13874647	13875047	401	*	4.00238	0	4.73934	-5.43259	2.65351329782906e-06	0.000648562
chr13	43962515	43962915	401	*	4.28033	0.522655	4.97399	-3.81286	2.6550835742181e-06	0.000648562
chr13	113625577	113625977	401	*	4.35499	0.47386	5.05225	-3.88032	2.66098720428038e-06	0.000648844
chr1	198490027	198490427	401	*	3.98364	0	4.7206	-5.42175	2.67717676480365e-06	0.000651628
chr1	204919016	204919416	401	*	4.16285	0	4.89982	-5.49135	2.7334655602721e-06	0.000661927
chr1	156392904	156393304	401	*	4.07991	0	4.81688	-5.45605	2.73611337150427e-06	0.000661927
chr16	85731591	85731991	401	*	4.63784	1.92565	5.28394	-2.93698	2.73926663174524e-06	0.000661927
chr6	138747764	138748164	401	*	4.01673	0	4.7537	-5.43357	2.74855864458931e-06	0.000661927
chr7	30700418	30700818	401	*	4.01673	0	4.7537	-5.43357	2.74855864458931e-06	0.000661927
chr18	678412	678812	401	*	3.98894	0	4.7259	-5.42129	2.7485746125662e-06	0.000661927
chr2	135316559	135316959	401	*	4.01679	0	4.75376	-5.43281	2.75953588478524e-06	0.000663396
chr1	164930404	164930804	401	*	4.04244	0	4.7794	-5.43831	2.76762278485424e-06	0.000663584
chr5	175294997	175295397	401	*	4.09205	0	4.82902	-5.465	2.77003429528021e-06	0.000663584
chr1	167381158	167381558	401	*	4.04095	0	4.77792	-5.44168	2.77535062033413e-06	0.000663693
chr2	900666	901066	401	*	4.62426	2.52266	5.22009	-2.38389	2.79138235983498e-06	0.00066636
chr7	31495562	31495962	401	*	4.85049	2.21083	5.49175	-2.86012	2.81601850825889e-06	0.000671068
chr13	108838588	108838988	401	*	3.96283	0	4.69979	-5.40351	2.85630043220529e-06	0.000678991
chr1	151765469	151765869	401	*	3.96337	0	4.70033	-5.40358	2.85921355436768e-06	0.000678991
chr4	3588189	3588589	401	*	4.00783	0	4.74479	-5.42141	2.8665440468418e-06	0.00067955
chr8	10850059	10850459	401	*	4.45798	1.47386	5.1201	-3.15637	2.8719543343362e-06	0.000679653
chr9	134401801	134402201	401	*	3.97124	0	4.70821	-5.40265	2.89405107677506e-06	0.000683697
chr4	96134502	96134902	401	*	4.48086	1.96149	5.11348	-2.78896	2.90825441194615e-06	0.000685568
chr18	44067916	44068316	401	*	4.66445	2.6455	5.2515	-2.31464	2.9120120961027e-06	0.000685568
chr15	93000066	93000466	401	*	4.84467	2.72781	5.44205	-2.39279	2.95614452802612e-06	0.000692233
chr9	138262884	138263284	401	*	4.47756	0	5.19034	-4.36791	2.96071329023218e-06	0.000692233
chr22	43843016	43843416	401	*	3.96573	0	4.7027	-5.39713	2.96476502844237e-06	0.000692233
chr1	187091553	187091953	401	*	3.95126	0	4.68822	-5.39231	2.96542681709233e-06	0.000692233
chr1	11499595	11499995	401	*	5.02501	3.17548	5.59224	-2.14992	2.96567110796146e-06	0.000692233
chr2	73174475	73174875	401	*	4.39704	1.21083	5.06917	-3.32028	2.97886211188649e-06	0.000694126
chr1	150282641	150283041	401	*	3.98077	0	4.71773	-5.40582	2.9878984957015e-06	0.000695045
chr16	27539845	27540245	401	*	4.63336	2.37515	5.24436	-2.51803	3.00318026322483e-06	0.000697412
chr22	25209552	25209952	401	*	3.94847	0	4.68543	-5.38795	3.03339294269738e-06	0.000702206
chr1	232571780	232572180	401	*	4.53274	1.90739	5.17302	-2.85027	3.03770521087943e-06	0.000702206
chr1	14424646	14425046	401	*	4.40725	1.96149	5.0342	-2.71369	3.03925015284848e-06	0.000702206
chr6	3296874	3297274	401	*	4.5678	2.09154	5.19714	-2.72159	3.05288679850474e-06	0.000703663
chr11	119644099	119644499	401	*	4.44573	1.21083	5.12006	-3.36573	3.05586464746781e-06	0.000703663
chr14	89814727	89815127	401	*	4.63577	2.42734	5.24213	-2.50094	3.06471828108417e-06	0.000704514
chr3	65572455	65572855	401	*	4.00579	0	4.74275	-5.40972	3.07379964670943e-06	0.00070499
chr10	11237488	11237888	401	*	4.50896	2.28341	5.11694	-2.5117	3.08553132350618e-06	0.00070499
chr2	60474313	60474713	401	*	4.26174	0.961485	4.9389	-3.45853	3.08880409369055e-06	0.00070499
chr1	160333223	160333623	401	*	5.18693	3.66192	5.70799	-1.85837	3.09495285788104e-06	0.00070499
chr5	87241749	87242149	401	*	4.02386	0	4.76083	-5.41591	3.0998651797135e-06	0.00070499
chr1	177131342	177131742	401	*	4.50823	0	5.22152	-4.3815	3.10427215932799e-06	0.00070499
chr1	201552001	201552401	401	*	5.13442	3.58538	5.65933	-1.86972	3.1073506074008e-06	0.00070499
chr22	48933151	48933551	401	*	5.16464	3.2403	5.74095	-2.21582	3.10809386903358e-06	0.00070499
chr1	210531846	210532246	401	*	3.95613	0	4.6931	-5.38828	3.11366487198414e-06	0.000705082
chr1	208163771	208164171	401	*	4.11975	0	4.85672	-5.45011	3.13243254046909e-06	0.000708158
chr1	84268212	84268612	401	*	4.56817	2.2403	5.18535	-2.58299	3.14490813374615e-06	0.000709568
chr18	43068600	43069000	401	*	3.15695	4.47888	0	5.25745	3.14906282741686e-06	0.000709568
chr7	147739784	147740184	401	*	3.95519	0	4.69216	-5.38289	3.18119608711671e-06	0.000715628
chr16	87735324	87735724	401	*	4.61266	2.52266	5.20728	-2.3723	3.19033744413444e-06	0.000716504
chr18	50216348	50216748	401	*	3.97766	0	4.71462	-5.39131	3.20222078730333e-06	0.000717992
chr14	100582341	100582741	401	*	4.13366	0	4.87063	-5.45821	3.21886007194954e-06	0.000720176
chr2	2731502	2731902	401	*	4.06705	0	4.80401	-5.42642	3.22251320896914e-06	0.000720176
chr20	61328550	61328950	401	*	4.6156	2.5346	5.20929	-2.36731	3.23875009306884e-06	0.000722622
chr15	66433337	66433737	401	*	4.01828	0	4.75524	-5.40947	3.24599491193725e-06	0.000723057
chr1	30840999	30841399	401	*	3.95582	0	4.69278	-5.37805	3.25698162803906e-06	0.000724323
chr16	81744161	81744561	401	*	4.68298	2.40148	5.29608	-2.55797	3.27045079006534e-06	0.000725056
chr1	165379132	165379532	401	*	3.92941	0	4.66638	-5.36848	3.27089626150469e-06	0.000725056
chr20	48049127	48049527	401	*	3.99322	0	4.73019	-5.39647	3.28767559172881e-06	0.000727224
chr12	50579073	50579473	401	*	4.01613	0	4.7531	-5.40615	3.30045436426451e-06	0.000727224
chr1	31700234	31700634	401	*	5.32662	3.76884	5.8529	-1.89019	3.30235277751027e-06	0.000727224
chr21	38711056	38711456	401	*	3.15386	4.47578	0	5.24926	3.30676145647562e-06	0.000727224
chr1	245451571	245451971	401	*	3.9435	0	4.68046	-5.37146	3.3100615416629e-06	0.000727224
chr16	89452789	89453189	401	*	4.45952	1.96149	5.09054	-2.7644	3.31303770520538e-06	0.000727224
chr16	77839042	77839442	401	*	3.94506	0	4.68203	-5.37313	3.32109825906547e-06	0.000727224
chr17	46087460	46087860	401	*	3.99576	0	4.73272	-5.3914	3.32469648714205e-06	0.000727224
chr9	79196602	79197002	401	*	3.77915	5.05661	0	4.58144	3.33661642145929e-06	0.000727224
chr12	124092057	124092457	401	*	4.5587	2.42734	5.15755	-2.42903	3.33809622137434e-06	0.000727224
chr1	197564328	197564728	401	*	3.95241	0	4.68937	-5.37442	3.34138016532856e-06	0.000727224
chr20	43348851	43349251	401	*	4.39966	1.73818	5.04241	-2.88783	3.34458688418431e-06	0.000727224
chr8	143675650	143676050	401	*	4.31674	0.47386	5.01292	-3.83482	3.4039361228357e-06	0.000738952
chr1	230600492	230600892	401	*	3.98774	0	4.7247	-5.38901	3.4105695250968e-06	0.000739217
chr16	84399927	84400327	401	*	3.92485	0	4.66182	-5.35994	3.42526120778133e-06	0.000741224
chr6	138527707	138528107	401	*	4.00013	0	4.7371	-5.39301	3.43959117633289e-06	0.000743148
chr19	47971591	47971991	401	*	4.3755	1.21083	5.04664	-3.30041	3.44808387199803e-06	0.000743806
chr16	84426272	84426672	401	*	4.05277	0	4.78973	-5.41365	3.45504982599748e-06	0.000743995
chr21	34405737	34406137	401	*	3.93521	0	4.67218	-5.35994	3.46289178903157e-06	0.000743995
chr3	12039939	12040339	401	*	4.36171	1.73818	5.00186	-2.85398	3.46747897404409e-06	0.000743995
chr1	173159439	173159839	401	*	4.41809	0.47386	5.11707	-3.91252	3.47336562615801e-06	0.000743995
chr1	201664227	201664627	401	*	6.19674	4.59878	6.72924	-1.91561	3.47620469749527e-06	0.000743995
chr8	9754888	9755288	401	*	3.91472	0	4.65168	-5.35169	3.49481385709172e-06	0.000744774
chr1	177537009	177537409	401	*	4.00548	0	4.74245	-5.38694	3.49683578399641e-06	0.000744774
chr2	238361084	238361484	401	*	3.81498	5.04622	0.515223	3.90551	3.50227485395918e-06	0.000744774
chr1	146806625	146807025	401	*	3.93631	0	4.67328	-5.35856	3.50483885965801e-06	0.000744774
chr5	87701329	87701729	401	*	3.95722	0	4.69419	-5.37002	3.51371067285611e-06	0.000744774
chr2	114798049	114798449	401	*	3.94909	0	4.68606	-5.36407	3.51710693531006e-06	0.000744774
chr15	72495317	72495717	401	*	4.56547	1.8889	5.20923	-2.8767	3.51925793083834e-06	0.000744774
chr6	44258071	44258471	401	*	4.33431	0.925648	5.01588	-3.52374	3.52347872026645e-06	0.000744774
chr12	1982991	1983391	401	*	4.57054	2.38837	5.17439	-2.44813	3.5348943843281e-06	0.000745745
chr14	70153819	70154219	401	*	4.79658	2.58142	5.40358	-2.51949	3.53899730785819e-06	0.000745745
chr1	166039259	166039659	401	*	3.94668	0	4.68365	-5.36461	3.55152025618162e-06	0.000747205
chr9	138247773	138248173	401	*	3.91931	0	4.65628	-5.34997	3.56806949355676e-06	0.000747205
chr16	87913924	87914324	401	*	4.42662	0	5.13722	-4.31334	3.56847109677921e-06	0.000747205
chr1	238226303	238226703	401	*	4.29457	0.47386	4.99011	-3.81585	3.57529731663813e-06	0.000747205
chr15	31597959	31598359	401	*	5.09059	3.32314	5.64724	-2.07178	3.57693026046235e-06	0.000747205
chr1	175568156	175568556	401	*	4.58819	1.21083	5.26853	-3.47789	3.57875451343905e-06	0.000747205
chr2	147674805	147675205	401	*	3.9209	0	4.65786	-5.35108	3.59380950279901e-06	0.00074901
chr11	43857344	43857744	401	*	4.37602	1.73818	5.01716	-2.85929	3.60134032936728e-06	0.00074901
chr2	130466903	130467303	401	*	3.91869	0	4.65565	-5.34839	3.60385941740232e-06	0.00074901
chr5	137790561	137790961	401	*	4.05788	0	4.79484	-5.4086	3.62482306535113e-06	0.000751356
chr17	33046964	33047364	401	*	4.28582	0.47386	4.9811	-3.80737	3.62615266626019e-06	0.000751356
chr4	5880513	5880913	401	*	4.17979	0	4.91675	-5.45579	3.65866564037756e-06	0.000756945
chr5	146170225	146170625	401	*	3.91067	0	4.64764	-5.34259	3.67696285599267e-06	0.000758674
chr10	43760244	43760644	401	*	4.48695	1.47386	5.1506	-3.17207	3.67813612052908e-06	0.000758674
chr17	78445568	78445968	401	*	4.41203	1.47386	5.07166	-3.10165	3.689046841908e-06	0.000759777
chr19	13474389	13474789	401	*	4.26728	0.47386	4.96201	-3.78978	3.71151923788432e-06	0.000763254
chr1	31955283	31955683	401	*	4.32805	0.47386	5.02455	-3.83349	3.73530346895455e-06	0.000765308
chr17	32124847	32125247	401	*	4.628	2.25481	5.24905	-2.63216	3.74060168792992e-06	0.000765308
chr5	179401593	179401993	401	*	4.89735	2.3618	5.53119	-2.76501	3.74218131912983e-06	0.000765308
chr2	236539979	236540379	401	*	4.97091	3.19819	5.52826	-2.0744	3.7439250754501e-06	0.000765308
chr1	198869404	198869804	401	*	3.92028	0	4.65724	-5.34411	3.75653199385862e-06	0.000766737
chr1	209364066	209364466	401	*	4.05531	0	4.79228	-5.39633	3.78498772559399e-06	0.000771392
chr2	47538053	47538453	401	*	4.5375	2.42734	5.1342	-2.40185	3.79584552540481e-06	0.000772452
chr4	176627766	176628166	401	*	4.05999	0	4.79695	-5.39714	3.80405549519984e-06	0.00077297
chr10	1377452	1377852	401	*	4.43035	1.21083	5.10399	-3.341	3.84907418084798e-06	0.000779462
chr16	81420847	81421247	401	*	3.89231	0	4.62928	-5.32743	3.8524450661999e-06	0.000779462
chr5	134294202	134294602	401	*	3.14765	4.46957	0	5.22466	3.85312632427309e-06	0.000779462
chr1	159897944	159898344	401	*	3.94459	0	4.68156	-5.34773	3.86847664803744e-06	0.000781409
chr2	207730992	207731392	401	*	3.89915	0	4.63612	-5.33013	3.88439636455716e-06	0.000782098
chr22	49924501	49924901	401	*	3.94101	0	4.67798	-5.34851	3.88908048134436e-06	0.000782098
chr1	205309970	205310370	401	*	3.94177	0	4.67874	-5.34701	3.89109726227577e-06	0.000782098
chr1	232682488	232682888	401	*	3.91171	0	4.64867	-5.33552	3.89488329693671e-06	0.000782098
chr6	38613472	38613872	401	*	4.27306	0.925648	4.95218	-3.46683	3.90516039346349e-06	0.000782098
chr1	112447991	112448391	401	*	4.26466	0.888898	4.94493	-3.46203	3.916552856618e-06	0.000782098
chr19	33923342	33923742	401	*	5.15497	3.58538	5.68311	-1.88842	3.9188606387079e-06	0.000782098
chr22	26640943	26641343	401	*	3.95103	0	4.688	-5.35179	3.92132227543663e-06	0.000782098
chr8	49489188	49489588	401	*	3.13612	4.45805	0	5.21605	3.92343598469053e-06	0.000782098
chr1	200842462	200842862	401	*	4.56968	1.47386	5.23751	-3.23638	3.94466707427843e-06	0.000783037
chr1	156872953	156873353	401	*	3.74632	4.99943	0.0591514	4.15808	3.94478858061096e-06	0.000783037
chr1	32199351	32199751	401	*	4.33627	0	5.07323	-5.50171	3.94534883229144e-06	0.000783037
chr1	1296814	1297214	401	*	3.56265	4.85891	0	4.94641	3.97830680357974e-06	0.000785633
chr11	134277071	134277471	401	*	4.69427	2.40148	5.30838	-2.56207	3.98029816932922e-06	0.000785633
chr19	41880789	41881189	401	*	4.28367	1.03059	4.9588	-3.45094	3.98262352846346e-06	0.000785633
chr9	131883750	131884150	401	*	3.89683	0	4.63379	-5.32523	3.98801684490008e-06	0.000785633
chr8	133745487	133745887	401	*	4.54285	2.07527	5.17152	-2.69507	3.98945031043901e-06	0.000785633
chr1	44716818	44717218	401	*	4.55308	1.8889	5.19601	-2.86072	3.99294802944569e-06	0.000785633
chr19	44067447	44067847	401	*	4.2354	0.961485	4.91144	-3.42684	4.04681744235724e-06	0.000794033
chr8	12445592	12445992	401	*	4.42153	0	5.13334	-4.30091	4.05481104078311e-06	0.000794033
chr20	11197454	11197854	401	*	3.13925	4.46118	0	5.21238	4.057947773324e-06	0.000794033
chr14	60193947	60194347	401	*	4.52314	2.15482	5.14378	-2.65238	4.05890356620606e-06	0.000794033
chr9	13727239	13727639	401	*	4.03709	0	4.77406	-5.38145	4.07290460620565e-06	0.000795577
chr3	60146822	60147222	401	*	4.35897	1.21083	5.02933	-3.27409	4.08303057745993e-06	0.000795577
chr14	69765215	69765615	401	*	5.20515	3.69258	5.72419	-1.82755	4.08427509593714e-06	0.000795577
chr11	61458446	61458846	401	*	4.98	3.36388	5.51524	-1.94345	4.0936242405929e-06	0.000796262
chr16	78723002	78723402	401	*	4.60298	2.37515	5.21117	-2.47937	4.11311585673273e-06	0.000797289
chr2	150964044	150964444	401	*	3.89303	0	4.62999	-5.31559	4.11469046849462e-06	0.000797289
chr12	65082167	65082567	401	*	3.12352	4.44545	0	5.20358	4.12467119646716e-06	0.000797289
chr8	133459300	133459700	401	*	4.34988	1.21083	5.01981	-3.26223	4.13032580381045e-06	0.000797289
chr9	138039543	138039943	401	*	5.35912	3.6765	5.90409	-1.9854	4.13117508287849e-06	0.000797289
chr10	134601660	134602060	401	*	3.95049	0	4.68745	-5.34305	4.13393291283943e-06	0.000797289
chr17	77403724	77404124	401	*	4.41911	1.94368	5.04838	-2.72468	4.14197776682066e-06	0.000797713
chr16	26779305	26779705	401	*	3.87838	0	4.61534	-5.30808	4.18676810132215e-06	0.000804224
chr1	209792006	209792406	401	*	3.89569	0	4.63266	-5.31701	4.18756470763233e-06	0.000804224
chr5	87090452	87090852	401	*	3.95497	0	4.69193	-5.34106	4.22238414688526e-06	0.000809065
chr3	11014219	11014619	401	*	4.51996	1.69625	5.17302	-3.00201	4.22462165125573e-06	0.000809065
chr7	116709356	116709756	401	*	4.62173	2.2403	5.24346	-2.62615	4.23153649382833e-06	0.000809255
chr3	10486196	10486596	401	*	3.91964	0	4.6566	-5.32587	4.24277017114147e-06	0.000809499
chr3	258357	258757	401	*	3.93257	0	4.66953	-5.33134	4.25068245493418e-06	0.000809499
chr1	154441506	154441906	401	*	4.24123	0.47386	4.93518	-3.75993	4.25554246485707e-06	0.000809499
chr6	158959737	158960137	401	*	4.40977	1.79886	5.04903	-2.86811	4.25652963210599e-06	0.000809499
chr9	81554865	81555265	401	*	4.37174	0	5.08266	-4.26309	4.26800003627792e-06	0.000810371
chr3	55762821	55763221	401	*	3.14453	4.46646	0	5.2081	4.2729798227375e-06	0.000810371
chr17	48686995	48687395	401	*	5.26097	3.79733	5.77188	-1.78084	4.28902006124335e-06	0.000811756
chr19	34169707	34170107	401	*	4.26791	1.2403	4.93231	-3.18769	4.2921734567814e-06	0.000811756
chr5	31181860	31182260	401	*	3.87307	0	4.61004	-5.30212	4.29984700348852e-06	0.000812082
chr1	228984739	228985139	401	*	3.89691	0	4.63388	-5.31134	4.31210457645005e-06	0.000812441
chr3	126623273	126623673	401	*	3.89506	0	4.63203	-5.31212	4.31600537234698e-06	0.000812441
chr1	166919450	166919850	401	*	3.90365	0	4.64061	-5.3163	4.31959792330979e-06	0.000812441
chr16	88677974	88678374	401	*	4.55711	1.8889	5.2003	-2.86051	4.35800660477279e-06	0.000818538
chr19	16540188	16540588	401	*	4.11933	0	4.85629	-5.40204	4.37937569248223e-06	0.0008198
chr2	3290171	3290571	401	*	4.29507	1.52266	4.945	-2.9764	4.38174387700249e-06	0.0008198
chr11	132913057	132913457	401	*	4.32113	1.75869	4.95694	-2.80272	4.38273624793072e-06	0.0008198
chr17	78851637	78852037	401	*	5.01063	3.40799	5.54384	-1.91623	4.39699097624976e-06	0.000821341
chr16	81548740	81549140	401	*	4.40354	0.961485	5.08641	-3.55554	4.43057677174851e-06	0.000826235
chr7	2969074	2969474	401	*	5.62166	4.25232	6.11594	-1.7076	4.44658407157728e-06	0.000826235
chr15	98235300	98235700	401	*	4.64867	2.52266	5.24698	-2.39887	4.44687971085169e-06	0.000826235
chr16	89498176	89498576	401	*	5.48085	3.55638	6.05717	-2.20801	4.45266107364622e-06	0.000826235
chr1	177897981	177898381	401	*	3.87593	0	4.61289	-5.29904	4.45344585137148e-06	0.000826235
chr1	180098293	180098693	401	*	3.94544	0	4.68241	-5.32825	4.47958599967033e-06	0.000829957
chr8	133273515	133273915	401	*	3.87414	0	4.6111	-5.29608	4.52149039536084e-06	0.000832726
chr1	209848547	209848947	401	*	4.90224	2.38837	5.53446	-2.75375	4.52363038063407e-06	0.000832726
chr2	30253360	30253760	401	*	4.02994	0	4.76691	-5.35521	4.52550237439996e-06	0.000832726
chr12	13543782	13544182	401	*	4.35108	1.2975	5.01681	-3.24626	4.53464988792649e-06	0.000832726
chr2	9477761	9478161	401	*	3.93029	0	4.66726	-5.32002	4.53490963249928e-06	0.000832726
chr18	8844973	8845373	401	*	4.26592	1.54645	4.91249	-2.94656	4.53734894504072e-06	0.000832726
chr1	167498887	167499287	401	*	4.33683	0.888898	5.01992	-3.50643	4.54241535219097e-06	0.000832726
chr16	84061035	84061435	401	*	5.29168	3.62888	5.8338	-1.96785	4.54691698718025e-06	0.000832726
chr11	134296027	134296427	401	*	3.85481	0	4.59178	-5.28524	4.55130170390352e-06	0.000832726
chr11	134350187	134350587	401	*	4.45465	1.69625	5.1037	-2.93626	4.55810684915676e-06	0.000832726
chr1	50569906	50570306	401	*	4.26104	1.2975	4.92206	-3.16491	4.56161471969701e-06	0.000832726
chr8	98956070	98956470	401	*	3.1455	4.46743	0	5.19702	4.57487515209895e-06	0.000834032
chr14	92719528	92719928	401	*	4.49441	1.69625	5.14593	-2.97191	4.58622571682976e-06	0.000834987
chr17	21192909	21193309	401	*	4.92093	3.22055	5.46841	-2.02333	4.59590949443459e-06	0.000835635
chr17	69877620	69878020	401	*	3.85183	0	4.58879	-5.28237	4.60493879828597e-06	0.000835655
chr22	39236218	39236618	401	*	4.80805	2.84458	5.3889	-2.25165	4.60825425550167e-06	0.000835655
chr9	23818717	23819117	401	*	3.91017	0	4.64714	-5.30588	4.62067289878675e-06	0.000836795
chr9	134821654	134822054	401	*	4.26072	0.47386	4.95526	-3.76628	4.628637076116e-06	0.000837127
chr6	5763864	5764264	401	*	3.8712	0	4.60816	-5.29041	4.65446143440712e-06	0.000840684
chr17	35171119	35171519	401	*	4.38978	0	5.10103	-4.27022	4.66396100177316e-06	0.000841013
chr11	63783699	63784099	401	*	5.11235	3.52864	5.64267	-1.89205	4.67771136957873e-06	0.000841013
chr21	33974373	33974773	401	*	3.93367	0	4.67064	-5.316	4.67999964199465e-06	0.000841013
chr14	30001107	30001507	401	*	4.29799	1.49846	4.94959	-2.98414	4.68091639636339e-06	0.000841013
chr1	156374787	156375187	401	*	4.06095	0	4.79792	-5.36731	4.69271666854369e-06	0.000841854
chr1	188384610	188385010	401	*	3.94148	0	4.67845	-5.31894	4.70340466130619e-06	0.000841854
chr17	8374007	8374407	401	*	4.26591	0.888898	4.94623	-3.45519	4.71007158730872e-06	0.000841854
chr1	230747744	230748144	401	*	4.2788	0.888898	4.95963	-3.46594	4.71026143050963e-06	0.000841854
chr1	208816712	208817112	401	*	5.05889	3.38837	5.60213	-1.97031	4.75155127854486e-06	0.000848124
chr2	46605423	46605823	401	*	3.93782	0	4.67478	-5.31136	4.78185666400842e-06	0.000852419
chr1	160298606	160299006	401	*	4.28292	0.888898	4.96391	-3.46504	4.79167694733679e-06	0.000853056
chr1	181280908	181281308	401	*	4.51842	1.69625	5.17139	-2.98741	4.81344572646111e-06	0.000855816
chr9	89411885	89412285	401	*	3.78903	4.97621	1.03877	3.40748	4.84615171222341e-06	0.000858544
chr17	43302345	43302745	401	*	3.86882	0	4.60579	-5.28273	4.85645310755277e-06	0.000858544
chr16	88680422	88680822	401	*	3.84717	0	4.58413	-5.27043	4.85833083749443e-06	0.000858544
chr16	12399017	12399417	401	*	3.89223	0	4.62919	-5.29169	4.85976055139479e-06	0.000858544
chr1	233382863	233383263	401	*	3.90428	0	4.64124	-5.29709	4.86077469587714e-06	0.000858544
chr1	209527309	209527709	401	*	4.21174	0.996454	4.88519	-3.38657	4.86677453101953e-06	0.000858544
chr8	143371745	143372145	401	*	5.01381	3.08343	5.59082	-2.20579	4.8728065025937e-06	0.000858544
chr7	71091942	71092342	401	*	3.89198	0	4.62894	-5.28628	4.8865715206561e-06	0.00085986
chr3	49917717	49918117	401	*	4.26903	0.888898	4.94947	-3.45512	4.89774295833128e-06	0.000860717
chr7	36343345	36343745	401	*	5.28568	3.81702	5.79744	-1.79747	4.90561524819214e-06	0.000860992
chr1	235745661	235746061	401	*	4.41269	0	5.12435	-4.2763	4.91206173189039e-06	0.000861017
chr1	41808196	41808596	401	*	3.84417	0	4.58113	-5.26712	4.92801472528899e-06	0.000862644
chr13	78157555	78157955	401	*	3.85598	0	4.59294	-5.27273	4.93398146713716e-06	0.000862644
chr2	60139739	60140139	401	*	3.8369	0	4.57387	-5.2643	4.94343489012899e-06	0.000863192
chr22	45924948	45925348	401	*	3.09899	4.42092	0	5.16492	4.95524210968682e-06	0.000864149
chr18	66096615	66097015	401	*	3.8577	0	4.59467	-5.27315	4.98296182366378e-06	0.000866687
chr10	30470832	30471232	401	*	3.1022	4.42413	0	5.16533	4.98415385574314e-06	0.000866687
chr2	25906772	25907172	401	*	4.46407	1.69625	5.11371	-2.93947	4.99449628498226e-06	0.000866687
chr1	201579950	201580350	401	*	4.92947	3.01097	5.50508	-2.20034	4.99919718028552e-06	0.000866687
chr1	20712974	20713374	401	*	4.78081	2.49846	5.39399	-2.52982	5.0015327522299e-06	0.000866687
chr16	50754182	50754582	401	*	3.09577	4.4177	0	5.16162	5.0208508571981e-06	0.000868932
chr17	55754439	55754839	401	*	3.93812	0	4.67509	-5.30657	5.02916956462289e-06	0.000869147
chr1	117656044	117656444	401	*	4.37481	1.47386	5.03237	-3.05645	5.03618468574813e-06	0.000869147
chr8	61763047	61763447	401	*	4.46349	2.10762	5.08308	-2.60237	5.04119252025685e-06	0.000869147
chr1	59941468	59941868	401	*	3.52631	4.82191	0	4.89634	5.05336851315252e-06	0.000869317
chr20	44851660	44852060	401	*	4.42122	1.47386	5.08136	-3.09816	5.05490746093572e-06	0.000869317
chr12	1345967	1346367	401	*	3.83085	0	4.56782	-5.25826	5.06717918229387e-06	0.000870331
chr1	159912780	159913180	401	*	5.9963	4.67464	6.48167	-1.6524	5.07478598877783e-06	0.000870543
chr11	126393207	126393607	401	*	4.39458	1.73818	5.03698	-2.86152	5.09416301419222e-06	0.000871746
chr1	229544723	229545123	401	*	5.25963	3.68724	5.7882	-1.88039	5.09456955003714e-06	0.000871746
chr1	225920991	225921391	401	*	4.33686	1.75869	4.97381	-2.81339	5.10510977437778e-06	0.000872456
chr1	177003457	177003857	401	*	4.54604	2.38837	5.1475	-2.41749	5.11298904682049e-06	0.000872593
chr2	121261137	121261537	401	*	3.93333	0	4.67029	-5.29943	5.11868846356633e-06	0.000872593
chr16	85074850	85075250	401	*	5.0994	3.55233	5.62399	-1.87294	5.14363502926906e-06	0.000875752
chr12	111652316	111652716	401	*	3.85109	0	4.58805	-5.26511	5.16826118434168e-06	0.000877793
chr9	140381888	140382288	401	*	4.9343	3.19819	5.48672	-2.04335	5.16848002862299e-06	0.000877793
chr12	117103863	117104263	401	*	3.71501	4.98494	0	4.48086	5.18940926032011e-06	0.000879873
chr1	6397691	6398091	401	*	3.9057	0	4.64266	-5.28341	5.20466811779374e-06	0.000879873
chr12	132661843	132662243	401	*	3.114	4.43593	0	5.16444	5.2129472216833e-06	0.000879873
chr2	42235534	42235934	401	*	3.114	4.43593	0	5.16444	5.2129472216833e-06	0.000879873
chr6	37257691	37258091	401	*	3.114	4.43593	0	5.16444	5.2129472216833e-06	0.000879873
chr15	90010036	90010436	401	*	3.97572	0	4.71268	-5.31047	5.22066957398137e-06	0.000880089
chr14	29349685	29350085	401	*	3.83815	0	4.57512	-5.25535	5.23306258306357e-06	0.000880483
chr1	180805887	180806287	401	*	4.32571	0.47386	5.02215	-3.81441	5.2359026534236e-06	0.000880483
chr20	20298968	20299368	401	*	4.53436	2.40148	5.13336	-2.39873	5.24997950038665e-06	0.000881764
chr1	197872767	197873167	401	*	4.10599	0	4.84295	-5.36172	5.26434681679779e-06	0.000883091
chr4	48904369	48904769	401	*	3.92234	0	4.6593	-5.29198	5.2804684834178e-06	0.000884333
chr8	133490028	133490428	401	*	4.23722	0.47386	4.93105	-3.74039	5.28470257836192e-06	0.000884333
chr17	11388534	11388934	401	*	4.77602	2.73818	5.36512	-2.31279	5.30087506379828e-06	0.000885515
chr4	13832044	13832444	401	*	4.49171	1.99645	5.12251	-2.76431	5.31771994817558e-06	0.000885515
chr2	16900484	16900884	401	*	3.82916	0	4.56613	-5.24796	5.32122613432417e-06	0.000885515
chr15	52965711	52966111	401	*	3.82123	0	4.55819	-5.24529	5.3236797008435e-06	0.000885515
chr8	40691977	40692377	401	*	3.85546	0	4.59243	-5.25987	5.32419063548967e-06	0.000885515
chr17	29728733	29729133	401	*	3.89668	0	4.63364	-5.2793	5.33369978532471e-06	0.000886017
chr16	24088773	24089173	401	*	4.37629	1.21083	5.04746	-3.26982	5.36922902624019e-06	0.000890835
chr1	205463323	205463723	401	*	5.21379	3.62888	5.7443	-1.8889	5.39504588421882e-06	0.000892386
chr1	152025914	152026314	401	*	3.84225	0	4.57922	-5.25331	5.39653101684525e-06	0.000892386
chr1	37160639	37161039	401	*	3.86488	0	4.60185	-5.26094	5.40152098476441e-06	0.000892386
chr17	17788472	17788872	401	*	5.29716	3.63998	5.83847	-1.96472	5.41426910992105e-06	0.000892386
chr5	173572450	173572850	401	*	4.19412	0.522655	4.88507	-3.70477	5.41453345793109e-06	0.000892386
chr17	78416997	78417397	401	*	4.403	1.47386	5.06214	-3.07998	5.42054575614011e-06	0.000892386
chr22	28492388	28492788	401	*	4.77157	2.48621	5.38502	-2.51823	5.42706641965763e-06	0.000892386
chr2	105811219	105811619	401	*	3.89027	0	4.62724	-5.268	5.44177752055623e-06	0.000892386
chr1	219522768	219523168	401	*	3.0893	4.41123	0	5.14619	5.45930557702022e-06	0.000892386
chr4	148102910	148103310	401	*	3.0893	4.41123	0	5.14619	5.45930557702022e-06	0.000892386
chr7	2903086	2903486	401	*	3.0893	4.41123	0	5.14619	5.45930557702022e-06	0.000892386
chr19	54932456	54932856	401	*	4.93857	3.0996	5.50448	-2.1264	5.46203235599205e-06	0.000892386
chr7	37038650	37039050	401	*	4.42965	1.73818	5.0744	-2.90116	5.46353342485775e-06	0.000892386
chr1	154739725	154740125	401	*	5.22709	3.38178	5.79379	-2.13054	5.50066228917128e-06	0.000897377
chr5	166967163	166967563	401	*	3.82487	0	4.56183	-5.24095	5.50990001577912e-06	0.000897811
chr1	147045898	147046298	401	*	4.29608	0.615557	4.98732	-3.75849	5.52156964397758e-06	0.00089864
chr1	40426223	40426623	401	*	4.36362	1.49846	5.01913	-3.0379	5.53058763792598e-06	0.000899037
chr9	124620395	124620795	401	*	4.61487	2.65647	5.19514	-2.24903	5.55007852529978e-06	0.000899842
chr19	49715958	49716358	401	*	3.92121	0	4.65818	-5.2769	5.55153303613301e-06	0.000899842
chr1	197878722	197879122	401	*	3.9231	0	4.66007	-5.2822	5.55531324715371e-06	0.000899842
chr1	154703622	154704022	401	*	5.52578	4.02374	6.0431	-1.81383	5.57890975191073e-06	0.000900303
chr1	18406037	18406437	401	*	4.52936	1.83795	5.1741	-2.94638	5.58219323612631e-06	0.000900303
chr2	162858766	162859166	401	*	4.22281	0.47386	4.91621	-3.73074	5.5842382801043e-06	0.000900303
chr10	100153350	100153750	401	*	4.50955	2.26918	5.1189	-2.50094	5.58453156796118e-06	0.000900303
chr1	192137633	192138033	401	*	3.86855	0	4.60551	-5.256	5.59541364333676e-06	0.000900324
chr21	44464103	44464503	401	*	4.4399	1.2975	5.10999	-3.30999	5.59785197720678e-06	0.000900324
chr14	105248768	105249168	401	*	4.62975	2.63444	5.21419	-2.2693	5.61538113670299e-06	0.000902081
chr2	215926751	215927151	401	*	4.31721	0	5.02572	-4.19887	5.64152697841066e-06	0.000904263
chr9	137975930	137976330	401	*	4.47349	1.47386	5.13644	-3.1386	5.64685489080259e-06	0.000904263
chr1	229802765	229803165	401	*	3.96538	0	4.70235	-5.2961	5.6495065666117e-06	0.000904263
chr12	2045740	2046140	401	*	4.939	3.13141	5.50091	-2.1141	5.65927102481258e-06	0.000904263
chr11	1379604	1380004	401	*	3.1118	4.43373	0	5.1495	5.6620721543962e-06	0.000904263
chr19	20631482	20631882	401	*	3.82951	0	4.56648	-5.24091	5.67325699131112e-06	0.000904991
chr1	2059149	2059549	401	*	5.28107	3.62329	5.82246	-1.9559	5.68442337603091e-06	0.000905714
chr5	6107900	6108300	401	*	3.82242	0	4.55938	-5.23477	5.69331934701801e-06	0.000906074
chr12	125331885	125332285	401	*	5.0748	3.45708	5.61028	-1.92198	5.70400209648087e-06	0.000906717
chr11	117461984	117462384	401	*	4.42614	1.75869	5.06929	-2.8906	5.71344205279469e-06	0.000907162
chr1	204449358	204449758	401	*	4.65435	1.26918	5.335	-3.49007	5.72276942830895e-06	0.000907587
chr22	44484845	44485245	401	*	4.4618	1.47386	5.12412	-3.12933	5.72941533567203e-06	0.000907587
chr20	60239069	60239469	401	*	4.4025	1.94368	5.03049	-2.69805	5.75936290919714e-06	0.000911274
chr11	112348637	112349037	401	*	4.55528	2.42734	5.15378	-2.40148	5.7783409386354e-06	0.00091217
chr6	38288825	38289225	401	*	4.37428	1.21083	5.04536	-3.27284	5.77838656296655e-06	0.00091217
chr1	205284319	205284719	401	*	4.53948	1.71737	5.19245	-2.99731	5.79922565642444e-06	0.000913835
chr15	88838452	88838852	401	*	3.83211	0	4.56907	-5.23628	5.8023174674598e-06	0.000913835
chr1	223594858	223595258	401	*	4.33513	0	5.04537	-4.21258	5.81454390204583e-06	0.00091409
chr15	58653150	58653550	401	*	3.73654	4.93539	0.861223	3.54534	5.81732389898108e-06	0.00091409
chr1	195154442	195154842	401	*	3.80289	0	4.53986	-5.22256	5.82975418946941e-06	0.00091499
chr22	23647923	23648323	401	*	4.30338	0	5.01303	-4.18919	5.84457182873825e-06	0.000915597
chr4	151150513	151150913	401	*	3.90877	0	4.64574	-5.26766	5.85224212379489e-06	0.000915597
chr8	61731629	61732029	401	*	3.91708	0	4.65404	-5.26879	5.85373499153528e-06	0.000915597
chr13	109440915	109441315	401	*	3.82798	0	4.56494	-5.23148	5.86513075440439e-06	0.000915822
chr1	202240084	202240484	401	*	4.72958	1.8889	5.38365	-3.00774	5.86859071571822e-06	0.000915822
chr1	198212907	198213307	401	*	3.82892	0	4.56588	-5.23435	5.89123185120682e-06	0.00091787
chr1	238021863	238022263	401	*	3.79731	0	4.53427	-5.21886	5.89580718054814e-06	0.00091787
chr1	237333408	237333808	401	*	3.80041	0	4.53737	-5.21969	5.90330709371243e-06	0.00091787
chr1	209819343	209819743	401	*	4.2625	1.26918	4.92511	-3.16455	5.9224149215458e-06	0.00091787
chr1	23884887	23885287	401	*	3.82663	0	4.5636	-5.23055	5.94015940400777e-06	0.00091787
chr1	237335801	237336201	401	*	4.55527	1.47386	5.2224	-3.20909	5.94858422976376e-06	0.00091787
chr16	82334911	82335311	401	*	4.53471	1.47386	5.20081	-3.19007	5.95302831473773e-06	0.00091787
chr2	46720374	46720774	401	*	4.9264	3.28341	5.46564	-1.95493	5.95716483761514e-06	0.00091787
chr14	93333335	93333735	401	*	3.8735	0	4.61046	-5.2501	5.96383117622344e-06	0.00091787
chr2	44172155	44172555	401	*	4.31981	1.21083	4.98829	-3.22532	5.96631739461207e-06	0.00091787
chr12	119019646	119020046	401	*	3.84151	0	4.57847	-5.2378	5.96827893615899e-06	0.00091787
chr13	35244517	35244917	401	*	3.8035	0	4.54046	-5.21891	5.96879008370592e-06	0.00091787
chr8	143094751	143095151	401	*	3.80213	0	4.5391	-5.22004	5.97496965915239e-06	0.00091787
chr4	149000907	149001307	401	*	4.24384	1.52266	4.89052	-2.91847	5.97582410049228e-06	0.00091787
chr14	99661355	99661755	401	*	4.87699	2.71737	5.47865	-2.41044	5.99116054904453e-06	0.000919192
chr1	181290888	181291288	401	*	3.81144	0	4.54841	-5.2222	6.00121074495718e-06	0.000919701
chr16	12339667	12340067	401	*	4.19365	0.47386	4.88614	-3.70031	6.01691371926965e-06	0.000920117
chr11	124712329	124712729	401	*	4.41983	1.90739	5.05194	-2.71881	6.03163049516238e-06	0.000920117
chr8	63450094	63450494	401	*	4.18776	0.569854	4.87694	-3.68211	6.03172318232007e-06	0.000920117
chr1	159140795	159141195	401	*	4.43879	1.61556	5.09182	-3.06464	6.03433364768865e-06	0.000920117
chr16	89993524	89993924	401	*	3.81189	0	4.54885	-5.22314	6.03762017999628e-06	0.000920117
chr2	899118	899518	401	*	3.8533	0	4.59027	-5.23477	6.05429960525633e-06	0.000920294
chr1	209001366	209001766	401	*	3.81893	0	4.55589	-5.22132	6.06329967753364e-06	0.000920294
chr1	37512858	37513258	401	*	4.22711	0.888898	4.90586	-3.40506	6.07388522155221e-06	0.000920294
chr5	58069725	58070125	401	*	3.89949	0	4.63645	-5.25916	6.07608941313428e-06	0.000920294
chr1	205426846	205427246	401	*	4.30752	0.47386	5.00343	-3.7909	6.07814955516415e-06	0.000920294
chr14	62342229	62342629	401	*	3.8285	0	4.56547	-5.22593	6.07921804786456e-06	0.000920294
chr5	153259895	153260295	401	*	4.19557	0.925648	4.87143	-3.37565	6.09338872809827e-06	0.000921078
chr1	183337883	183338283	401	*	4.31278	1.32527	4.97508	-3.19296	6.1027290402415e-06	0.000921078
chr1	118403464	118403864	401	*	3.78858	0	4.52555	-5.21007	6.10995793245746e-06	0.000921078
chr8	143595228	143595628	401	*	4.29183	0.47386	4.98728	-3.77882	6.12743394253824e-06	0.000921078
chr1	177012297	177012697	401	*	4.11091	0	4.84787	-5.33894	6.13792324592681e-06	0.000921078
chr11	107136967	107137367	401	*	3.80101	0	4.53798	-5.21336	6.14174052056571e-06	0.000921078
chr7	115117256	115117656	401	*	3.80101	0	4.53798	-5.21336	6.14174052056571e-06	0.000921078
chr3	62349882	62350282	401	*	3.84966	0	4.58663	-5.23125	6.14256501138309e-06	0.000921078
chr18	55843616	55844016	401	*	4.57612	2.5346	5.16562	-2.31628	6.15266269914782e-06	0.000921078
chr2	149061094	149061494	401	*	3.80589	0	4.54286	-5.21607	6.1579000474723e-06	0.000921078
chr22	26570433	26570833	401	*	3.84875	0	4.58572	-5.23439	6.17211684935115e-06	0.000921078
chr1	204675849	204676249	401	*	5.62083	4.29992	6.10606	-1.64535	6.17937191356328e-06	0.000921078
chr16	81536010	81536410	401	*	5.02144	3.2975	5.57219	-2.04079	6.18190978269395e-06	0.000921078
chr12	32304576	32304976	401	*	4.41243	1.32527	5.07984	-3.27467	6.19148923144005e-06	0.000921078
chr6	97386315	97386715	401	*	4.81589	2.71737	5.4114	-2.35013	6.19349624623559e-06	0.000921078
chr14	93390657	93391057	401	*	3.83432	0	4.57128	-5.22777	6.19602137401325e-06	0.000921078
chr1	159801159	159801559	401	*	5.15429	3.38178	5.71162	-2.05753	6.20451918931792e-06	0.000921078
chr22	30106461	30106861	401	*	4.20862	0.47386	4.90158	-3.70958	6.20581813983943e-06	0.000921078
chr1	160174339	160174739	401	*	5.0881	3.60251	5.60271	-1.80584	6.25264157629563e-06	0.000926795
chr19	19106384	19106784	401	*	4.80282	2.48621	5.41902	-2.54582	6.26124555545268e-06	0.000926795
chr1	7268717	7269117	401	*	3.95484	0	4.69181	-5.27455	6.26469944154531e-06	0.000926795
chr8	10031773	10032173	401	*	4.42936	1.69625	5.07681	-2.9	6.27251499455638e-06	0.000926947
chr2	31301479	31301879	401	*	4.49038	2.41447	5.08354	-2.34995	6.27997318788107e-06	0.000927046
chr9	126417126	126417526	401	*	3.83666	0	4.57363	-5.22718	6.29487189159477e-06	0.000927332
chr15	93591516	93591916	401	*	4.25459	0.47386	4.94895	-3.74806	6.29549071087586e-06	0.000927332
chr5	176249590	176249990	401	*	4.2743	0.522655	4.96778	-3.75547	6.30981658869034e-06	0.000928441
chr8	27437124	27437524	401	*	3.95969	0	4.69666	-5.27637	6.32185757411613e-06	0.000929211
chr5	87073180	87073580	401	*	4.15955	0.522655	4.84936	-3.66466	6.36828568424871e-06	0.000931926
chr6	40254223	40254623	401	*	4.61125	2.2403	5.2321	-2.60044	6.37284744165143e-06	0.000931926
chr11	110047439	110047839	401	*	3.90532	0	4.64228	-5.25256	6.37611533210054e-06	0.000931926
chr10	13711769	13712169	401	*	3.06747	4.3894	0	5.1115	6.39179816924688e-06	0.000931926
chr10	123212450	123212850	401	*	3.06747	4.3894	0	5.1115	6.39179816924688e-06	0.000931926
chr9	128324018	128324418	401	*	3.06747	4.3894	0	5.1115	6.39179816924688e-06	0.000931926
chr12	119289059	119289459	401	*	3.84973	0	4.5867	-5.22431	6.3945064612951e-06	0.000931926
chr16	77502255	77502655	401	*	4.31771	1.21083	4.98609	-3.21798	6.39926502533578e-06	0.000931926
chr20	44764931	44765331	401	*	4.68448	2.75869	5.26096	-2.20739	6.41397786664652e-06	0.000931926
chr15	29490157	29490557	401	*	3.06417	4.3861	0	5.10952	6.41918871038903e-06	0.000931926
chr20	36504403	36504803	401	*	4.4643	2.17021	5.07852	-2.57154	6.42332147973332e-06	0.000931926
chr22	46474874	46475274	401	*	4.62539	2.41447	5.23199	-2.47894	6.43892556410615e-06	0.000931926
chr14	66704499	66704899	401	*	4.33299	1.59289	4.98089	-2.9723	6.4466617474627e-06	0.000931926
chr1	182286647	182287047	401	*	4.9971	3.08343	5.57214	-2.17993	6.46064231393175e-06	0.000931926
chr3	58251714	58252114	401	*	3.78233	0	4.51929	-5.19862	6.46077517355801e-06	0.000931926
chr21	44284419	44284819	401	*	4.5347	1.49846	5.19955	-3.18096	6.47927201006695e-06	0.000931926
chr1	200290269	200290669	401	*	3.80573	0	4.5427	-5.20912	6.47940841636815e-06	0.000931926
chr1	19336978	19337378	401	*	4.16383	5.22367	2.31113	2.58015	6.48281560895904e-06	0.000931926
chr1	56268056	56268456	401	*	3.07075	4.39268	0	5.11045	6.48727796588589e-06	0.000931926
chr3	149270314	149270714	401	*	3.07075	4.39268	0	5.11045	6.48727796588589e-06	0.000931926
chr17	75879090	75879490	401	*	4.64964	2.75869	5.22196	-2.17727	6.48962550668543e-06	0.000931926
chr9	137667140	137667540	401	*	4.87268	3.20568	5.41542	-1.97727	6.49047850216078e-06	0.000931926
chr12	132319211	132319611	401	*	5.20021	3.57963	5.73612	-1.92611	6.50938714575584e-06	0.000932377
chr2	210382452	210382852	401	*	3.80634	0	4.5433	-5.20817	6.52482273092548e-06	0.000932377
chr16	12357864	12358264	401	*	3.83865	0	4.57562	-5.22003	6.52672200001853e-06	0.000932377
chr2	130185935	130186335	401	*	3.81273	0	4.5497	-5.20702	6.5291295138869e-06	0.000932377
chr2	3338132	3338532	401	*	3.84334	0	4.5803	-5.22296	6.52945605184134e-06	0.000932377
chr3	38514469	38514869	401	*	4.30601	1.2403	4.97235	-3.20422	6.53922848916512e-06	0.000932377
chr4	186878493	186878893	401	*	4.63655	2.75869	5.20728	-2.16546	6.54228701904923e-06	0.000932377
chr13	27295462	27295862	401	*	4.73156	2.61206	5.32921	-2.36323	6.55254857823105e-06	0.000932377
chr1	180320834	180321234	401	*	3.89733	0	4.63429	-5.24305	6.55507115778678e-06	0.000932377
chr18	48534908	48535308	401	*	3.77299	0	4.50995	-5.19098	6.5717422873411e-06	0.000932927
chr12	110690472	110690872	401	*	3.06087	4.3828	0	5.10445	6.57260553141114e-06	0.000932927
chr7	141025035	141025435	401	*	4.38912	1.47386	5.04749	-3.05848	6.60881548013481e-06	0.000937093
chr5	175219830	175220230	401	*	3.76983	0	4.50679	-5.18845	6.62947579504986e-06	0.000938535
chr15	74102107	74102507	401	*	3.92697	0	4.66394	-5.25384	6.63273035197744e-06	0.000938535
chr1	209429553	209429953	401	*	3.81084	0	4.54781	-5.20473	6.64616804559331e-06	0.000938981
chr1	209690948	209691348	401	*	4.3635	1.21083	5.03407	-3.25564	6.64963888799386e-06	0.000938981
chr2	133769674	133770074	401	*	3.81008	0	4.54705	-5.20421	6.71945225742786e-06	0.00094729
chr2	31364662	31365062	401	*	4.31079	1.77892	4.94436	-2.77279	6.72717871219079e-06	0.00094729
chr1	1560723	1561123	401	*	4.33349	0.961485	5.01361	-3.47639	6.72929224819398e-06	0.00094729
chr19	34260749	34261149	401	*	4.38143	1.35252	5.0459	-3.2316	6.79543233539037e-06	0.000955616
chr8	102292951	102293351	401	*	4.22146	0.47386	4.91481	-3.7154	6.82967154457822e-06	0.000959442
chr14	104665624	104666024	401	*	3.78729	0	4.52426	-5.1904	6.85253174750179e-06	0.000960007
chr11	128373539	128373939	401	*	3.05757	4.37949	0	5.09625	6.86167968844056e-06	0.000960007
chr14	74229754	74230154	401	*	3.05757	4.37949	0	5.09625	6.86167968844056e-06	0.000960007
chr18	35016815	35017215	401	*	4.27089	1.21083	4.93695	-3.17479	6.86181151312679e-06	0.000960007
chr3	69347484	69347884	401	*	3.71582	4.96742	0.0591514	4.08914	6.87906760093762e-06	0.000961436
chr22	30111899	30112299	401	*	3.77675	0	4.51372	-5.18419	6.89358495622363e-06	0.00096248
chr14	23957447	23957847	401	*	4.57099	1.69625	5.22705	-3.02597	6.90334187954887e-06	0.000962858
chr16	26780303	26780703	401	*	4.26828	1.21083	4.93421	-3.16982	6.94835660621655e-06	0.000967624
chr14	98443099	98443499	401	*	4.76822	2.95261	5.33117	-2.10845	6.95168652378798e-06	0.000967624
chr11	92572148	92572548	401	*	3.4767	4.77137	0	4.82778	6.97727460739207e-06	0.000969939
chr1	194040502	194040902	401	*	3.76604	0	4.50301	-5.17827	6.98559543719732e-06	0.000969939
chr17	74907287	74907687	401	*	4.18322	0.47386	4.87538	-3.68365	6.99185811720461e-06	0.000969939
chr3	126734427	126734827	401	*	5.05732	3.54054	5.57706	-1.8349	6.99672989223613e-06	0.000969939
chr17	47758464	47758864	401	*	4.36364	1.71737	5.00535	-2.83506	7.00909701771663e-06	0.000970668
chr1	240869228	240869628	401	*	4.00156	0	4.73852	-5.27359	7.02917774859712e-06	0.000972462
chr10	73257398	73257798	401	*	3.0773	4.39923	0	5.09931	7.06506853601091e-06	0.000975142
chr17	72032813	72033213	401	*	4.81927	2.72781	5.41404	-2.33887	7.07143719321348e-06	0.000975142
chr11	1441437	1441837	401	*	3.78659	0	4.52356	-5.18618	7.07371516503729e-06	0.000975142
chr16	77977631	77978031	401	*	3.76806	0	4.50503	-5.17496	7.07814270925419e-06	0.000975142
chr11	119658009	119658409	401	*	4.43421	2.28341	5.03499	-2.41913	7.08710665147823e-06	0.000975142
chr7	131612526	131612926	401	*	4.51714	2.38837	5.11573	-2.37884	7.09139586060479e-06	0.000975142
chr1	231719762	231720162	401	*	4.18979	0.615557	4.87747	-3.66476	7.11405535071915e-06	0.00097615
chr3	10457727	10458127	401	*	3.79686	0	4.53383	-5.18515	7.11932563254974e-06	0.00097615
chr3	10562681	10563081	401	*	3.82773	0	4.5647	-5.20131	7.1222119219569e-06	0.00097615
chr3	192020504	192020904	401	*	3.79161	0	4.52857	-5.18645	7.12732527508316e-06	0.00097615
chr8	142726070	142726470	401	*	4.30616	0	5.01444	-4.16651	7.13837221784584e-06	0.000976435
chr16	23403027	23403427	401	*	4.61196	2.05882	5.24709	-2.73917	7.14859021567106e-06	0.000976435
chr2	106682317	106682717	401	*	4.6449	2.62329	5.23225	-2.27975	7.15085353336002e-06	0.000976435
chr1	203447256	203447656	401	*	3.81502	0	4.55199	-5.19404	7.19047518843966e-06	0.000980531
chr1	11764229	11764629	401	*	5.60029	4.29641	6.08225	-1.62338	7.19940847036133e-06	0.000980531
chr17	19989229	19989629	401	*	4.66951	2.05882	5.30876	-2.79089	7.20422572354197e-06	0.000980531
chr8	12730906	12731306	401	*	4.62115	2.38837	5.2298	-2.47916	7.21230287596691e-06	0.000980531
chr1	174466524	174466924	401	*	3.78249	0	4.51945	-5.17804	7.21675370435968e-06	0.000980531
chr8	20595681	20596081	401	*	3.76031	0	4.49728	-5.17041	7.23488978537281e-06	0.000982018
chr1	225805709	225806109	401	*	4.31534	0	5.02522	-4.18142	7.24593083304126e-06	0.000982103
chr1	230018521	230018921	401	*	4.18421	1.2975	4.84095	-3.07537	7.2596728549552e-06	0.000982103
chr1	160038497	160038897	401	*	3.80701	0	4.54397	-5.18948	7.27206857416604e-06	0.000982103
chr1	232840421	232840821	401	*	3.95305	0	4.69001	-5.24856	7.28665229659751e-06	0.000982103
chr14	52583884	52584284	401	*	3.05425	4.37618	0	5.08485	7.30339273819084e-06	0.000982103
chr2	218495573	218495973	401	*	3.05425	4.37618	0	5.08485	7.30339273819084e-06	0.000982103
chr5	73388353	73388753	401	*	3.05425	4.37618	0	5.08485	7.30339273819084e-06	0.000982103
chr6	56673697	56674097	401	*	4.4493	2.09154	5.06904	-2.58373	7.31178140405768e-06	0.000982103
chr1	95222082	95222482	401	*	3.67045	4.94437	0	4.43157	7.31657428704961e-06	0.000982103
chr1	58326433	58326833	401	*	3.79411	0	4.53108	-5.18265	7.31836649448307e-06	0.000982103
chr13	84398716	84399116	401	*	4.58688	2.38837	5.1923	-2.44761	7.31936486122317e-06	0.000982103
chr1	204145334	204145734	401	*	4.5504	2.32527	5.15833	-2.50828	7.32286014219817e-06	0.000982103
chr1	243632406	243632806	401	*	3.78478	0	4.52174	-5.17776	7.34039112367712e-06	0.000982103
chr6	40384518	40384918	401	*	3.77113	0	4.5081	-5.17139	7.34046516289252e-06	0.000982103
chr15	26314440	26314840	401	*	4.53781	1.69625	5.19193	-2.99222	7.34340693968175e-06	0.000982103
chr1	11908566	11908966	401	*	4.69571	2.62329	5.28849	-2.32918	7.38927891185356e-06	0.000987271
chr20	36058485	36058885	401	*	4.17806	0.47386	4.87006	-3.67361	7.42941558083276e-06	0.000990587
chr2	135335946	135336346	401	*	4.67645	2.86365	5.23903	-2.10721	7.438340913509e-06	0.000990587
chr9	92457796	92458196	401	*	5.05559	3.45708	5.58817	-1.89748	7.44058606935757e-06	0.000990587
chr1	154594407	154594807	401	*	4.35955	1.71737	5.00098	-2.82674	7.44311612917226e-06	0.000990587
chr19	17878854	17879254	401	*	3.82436	0	4.56133	-5.1883	7.45149803282091e-06	0.000990737
chr1	181172564	181172964	401	*	3.80137	0	4.53833	-5.18258	7.49311288338734e-06	0.000994343
chr1	242253738	242254138	401	*	3.7811	0	4.51807	-5.17271	7.49318292753407e-06	0.000994343
chr1	203045034	203045434	401	*	4.64101	2.05882	5.27824	-2.76761	7.50135799156355e-06	0.000994462
chr1	37901349	37901749	401	*	3.77568	0	4.51265	-5.16677	7.5329411961273e-06	0.000995785
chr16	19707976	19708376	401	*	3.77568	0	4.51265	-5.16677	7.5329411961273e-06	0.000995785
chr6	3295545	3295945	401	*	5.0463	3.32314	5.59695	-2.01498	7.53321968516269e-06	0.000995785
chr12	60289513	60289913	401	*	3.77753	0	4.5145	-5.16681	7.56422668860901e-06	0.000997744
chr16	49533720	49534120	401	*	5.17397	3.51061	5.71618	-1.9559	7.56478881384927e-06	0.000997744
chr1	211988155	211988555	401	*	4.23426	1.03059	4.90719	-3.37216	7.56995614950647e-06	0.000997744
chr1	147363526	147363926	401	*	5.02945	3.38837	5.56841	-1.9342	7.59542274214975e-06	0.000999326
chr8	108081383	108081783	401	*	3.48411	4.77892	0	4.81933	7.5966010064075e-06	0.000999326
chr1	243611155	243611555	401	*	3.75261	0	4.48958	-5.15899	7.62187315490984e-06	0.00100146
chr12	76376725	76377125	401	*	3.79661	0	4.53358	-5.17621	7.62751179035346e-06	0.00100146
chr2	120446436	120446836	401	*	4.22397	0.888898	4.90259	-3.38676	7.63986117239869e-06	0.00100212
chr19	32949223	32949623	401	*	3.78449	0	4.52145	-5.16508	7.73850536143567e-06	0.00101409
chr1	167166964	167167364	401	*	3.77543	0	4.5124	-5.16424	7.78271044443004e-06	0.00101582
chr9	37676942	37677342	401	*	4.6244	2.05882	5.26044	-2.75036	7.79081963973655e-06	0.00101582
chr17	6069940	6070340	401	*	3.76797	0	4.50494	-5.15962	7.80811020965984e-06	0.00101582
chr9	139410826	139411226	401	*	4.85415	2.8155	5.44335	-2.28876	7.81318575440671e-06	0.00101582
chr22	20200720	20201120	401	*	5.48251	3.77232	6.03136	-1.99434	7.81362565973943e-06	0.00101582
chr11	121112302	121112702	401	*	4.56831	5.48351	3.28005	1.95452	7.8167153967775e-06	0.00101582
chr3	35424763	35425163	401	*	3.74583	0	4.48279	-5.14882	7.81724875735073e-06	0.00101582
chr15	89938479	89938879	401	*	4.36444	0	5.07523	-4.20655	7.82257842251963e-06	0.00101582
chr19	34177116	34177516	401	*	4.73713	2.21083	5.37027	-2.71417	7.83144102095571e-06	0.00101582
chr1	243870684	243871084	401	*	3.80468	0	4.54165	-5.17405	7.83738805599921e-06	0.00101582
chr16	89004563	89004963	401	*	5.64048	4.44545	6.10041	-1.51908	7.84452521048987e-06	0.00101582
chr6	5368730	5369130	401	*	4.27099	0.888898	4.95151	-3.42515	7.85063988071377e-06	0.00101582
chr7	121522233	121522633	401	*	3.9777	0	4.71467	-5.24094	7.85890274775835e-06	0.00101582
chr1	208132591	208132991	401	*	4.24937	0	4.95796	-4.12492	7.85962413290622e-06	0.00101582
chr17	75549139	75549539	401	*	3.74261	0	4.47958	-5.14673	7.8633255167743e-06	0.00101582
chr16	84029674	84030074	401	*	5.77294	4.56605	6.23538	-1.53505	7.89741955682075e-06	0.0010187
chr8	21506830	21507230	401	*	3.73157	0	4.46854	-5.14237	7.9005054855692e-06	0.0010187
chr20	24948814	24949214	401	*	3.79517	0	4.53213	-5.17089	7.91276922961942e-06	0.00101931
chr4	7586720	7587120	401	*	4.81441	2.83496	5.39707	-2.24719	7.92830318943061e-06	0.00101964
chr13	30064639	30065039	401	*	4.58073	2.56985	5.1669	-2.29694	7.93019958456517e-06	0.00101964
chr2	130059559	130059959	401	*	4.42785	1.69625	5.07521	-2.88599	7.99757386041765e-06	0.00102733
chr1	177767121	177767521	401	*	3.79073	0	4.5277	-5.16126	8.00817119092045e-06	0.00102761
chr2	69481586	69481986	401	*	3.78928	0	4.52625	-5.16237	8.01483345548449e-06	0.00102761
chr1	175832833	175833233	401	*	3.87802	0	4.61498	-5.19677	8.02686304733102e-06	0.00102819
chr10	73296526	73296926	401	*	3.74967	0	4.48663	-5.14509	8.04988193446839e-06	0.00102956
chr5	161454230	161454630	401	*	3.84856	0	4.58553	-5.18386	8.052596786146e-06	0.00102956
chr9	103902392	103902792	401	*	3.78033	0	4.51729	-5.1611	8.06555907504088e-06	0.00103025
chr5	170052892	170053292	401	*	4.34791	1.26918	5.0149	-3.22198	8.07984088192699e-06	0.00103111
chr9	122440206	122440606	401	*	3.74629	0	4.48326	-5.14494	8.08857529947594e-06	0.00103126
chr1	176486691	176487091	401	*	4.59054	2.22564	5.21089	-2.57301	8.09742602519246e-06	0.00103142
chr12	125012816	125013216	401	*	5.22406	3.87309	5.71495	-1.67596	8.12950737967677e-06	0.00103363
chr1	198127076	198127476	401	*	4.08827	0	4.82523	-5.27877	8.12986973462934e-06	0.00103363
chr5	145985986	145986386	401	*	4.43803	1.75869	5.08197	-2.88463	8.14825086183192e-06	0.00103423
chr1	18414410	18414810	401	*	3.76974	0	4.5067	-5.15407	8.15920009258748e-06	0.00103423
chr14	60085967	60086367	401	*	3.80745	0	4.54442	-5.1707	8.16083286971687e-06	0.00103423
chr1	223514031	223514431	401	*	4.55446	2.2403	5.17045	-2.53647	8.16492367383965e-06	0.00103423
chr22	50114550	50114950	401	*	4.16136	0.47386	4.85283	-3.65406	8.17283501429952e-06	0.00103428
chr16	87945570	87945970	401	*	4.35389	1.47386	5.01025	-3.01639	8.19025407421389e-06	0.00103552
chr19	31013662	31014062	401	*	3.73275	0	4.46971	-5.13781	8.21040799663362e-06	0.00103667
chr14	29820817	29821217	401	*	3.78632	0	4.52329	-5.15542	8.21455251042655e-06	0.00103667
chr1	159188797	159189197	401	*	4.31677	0	5.02668	-4.16742	8.25872022479681e-06	0.00104049
chr1	236972466	236972866	401	*	4.31194	1.32527	4.9742	-3.17269	8.26507724620198e-06	0.00104049
chr5	149487538	149487938	401	*	3.03187	4.3538	0	5.05422	8.27753170929092e-06	0.00104049
chr8	37410695	37411095	401	*	3.44492	4.73898	0	4.7881	8.28425863102544e-06	0.00104049
chr7	44150409	44150809	401	*	4.44458	1.47386	5.10599	-3.09459	8.28735256002536e-06	0.00104049
chr20	35832614	35833014	401	*	4.29055	1.79886	4.92108	-2.73529	8.29052479078307e-06	0.00104049
chr1	160067218	160067618	401	*	5.56044	3.95261	6.09444	-1.91645	8.3008077254574e-06	0.00104083
chr5	42878164	42878564	401	*	3.03524	4.35717	0	5.05474	8.31725442454776e-06	0.00104193
chr19	3386949	3387349	401	*	5.11091	3.38178	5.66237	-2.01231	8.33267224071944e-06	0.00104244
chr3	17203597	17203997	401	*	3.83775	0	4.57472	-5.17909	8.33954239034945e-06	0.00104244
chr2	20870376	20870776	401	*	3.72308	0	4.46004	-5.13014	8.34424436687246e-06	0.00104244
chr16	81100065	81100465	401	*	4.26429	1.21083	4.93001	-3.15691	8.36103189835194e-06	0.00104329
chr20	34996384	34996784	401	*	4.52762	1.47386	5.19336	-3.16656	8.36629614019066e-06	0.00104329
chr5	141151039	141151439	401	*	4.49707	2.42734	5.08958	-2.33815	8.37987745880078e-06	0.00104373
chr1	167340699	167341099	401	*	3.82208	0	4.55905	-5.17167	8.39017090140578e-06	0.00104373
chr19	41337576	41337976	401	*	3.0285	4.35043	0	5.05045	8.40028168416572e-06	0.00104373
chr1	20098726	20099126	401	*	3.75066	0	4.48763	-5.14124	8.40522485153788e-06	0.00104373
chr5	71329382	71329782	401	*	3.7218	0	4.45876	-5.12829	8.40809135118945e-06	0.00104373
chr1	236725513	236725913	401	*	3.7445	0	4.48147	-5.13549	8.42504545675735e-06	0.00104407
chr14	73206151	73206551	401	*	3.81735	0	4.55431	-5.16694	8.43013066752472e-06	0.00104407
chr18	35114395	35114795	401	*	4.75302	2.96149	5.31285	-2.08942	8.43375687045067e-06	0.00104407
chr11	131064703	131065103	401	*	4.3031	0.888898	4.98489	-3.44443	8.47048765494683e-06	0.00104767
chr20	37523627	37524027	401	*	3.77344	0	4.51041	-5.14852	8.4867209011433e-06	0.00104873
chr16	26728905	26729305	401	*	4.38082	2.13925	4.99029	-2.49618	8.50243688788217e-06	0.00104972
chr5	106434336	106434736	401	*	3.0386	4.36053	0	5.05205	8.51914501162824e-06	0.00105035
chr5	141101415	141101815	401	*	3.76375	0	4.50071	-5.1396	8.53036126258634e-06	0.00105035
chr21	47633667	47634067	401	*	4.64207	2.2403	5.26548	-2.62113	8.53348580228635e-06	0.00105035
chr17	1939078	1939478	401	*	4.72529	2.21083	5.35755	-2.70325	8.53827763483996e-06	0.00105035
chr9	95491756	95492156	401	*	4.25874	0	4.96605	-4.12091	8.55772696992341e-06	0.00105054
chr8	117670565	117670965	401	*	4.4494	2.09154	5.06915	-2.57513	8.56393165045818e-06	0.00105054
chr7	140778363	140778763	401	*	3.7295	0	4.46646	-5.12918	8.56987132581175e-06	0.00105054
chr9	123640577	123640977	401	*	5.22456	3.37515	5.79178	-2.12014	8.57417154507046e-06	0.00105054
chr1	229444875	229445275	401	*	3.78049	0	4.51745	-5.14844	8.58601159478514e-06	0.00105054
chr17	4401173	4401573	401	*	3.78049	0	4.51745	-5.14844	8.58601159478514e-06	0.00105054
chr1	116068655	116069055	401	*	3.74315	0	4.48011	-5.13301	8.59420377562439e-06	0.0010506
chr5	6489838	6490238	401	*	3.92164	0	4.6586	-5.2057	8.61297491186503e-06	0.00105195
chr7	31408450	31408850	401	*	4.53182	2.52266	5.1178	-2.26861	8.65725854538137e-06	0.00105642
chr6	109068193	109068593	401	*	3.02512	4.34704	0	5.04339	8.69414400018985e-06	0.00105795
chr1	167204048	167204448	401	*	3.82789	0	4.56485	-5.16432	8.69992346676447e-06	0.00105795
chr17	2261244	2261644	401	*	3.76077	0	4.49774	-5.13973	8.70819193635104e-06	0.00105795
chr1	202140291	202140691	401	*	3.89566	0	4.63263	-5.18691	8.70834015681067e-06	0.00105795
chr1	93937003	93937403	401	*	3.72045	0	4.45741	-5.12177	8.70975837026757e-06	0.00105795
chr10	120355602	120356002	401	*	4.66167	2.65647	5.24721	-2.28089	8.73331118441495e-06	0.00105795
chr1	197576320	197576720	401	*	3.77874	0	4.5157	-5.14329	8.73518407040569e-06	0.00105795
chr1	154799681	154800081	401	*	4.58322	2.05882	5.21622	-2.70563	8.74886533546815e-06	0.00105795
chr9	138192477	138192877	401	*	4.77732	2.49846	5.39019	-2.50814	8.74914237410594e-06	0.00105795
chr12	121886970	121887370	401	*	4.13979	0.961485	4.81156	-3.30045	8.75521560643853e-06	0.00105795
chr15	92667021	92667421	401	*	4.8968	3.09154	5.45841	-2.07859	8.76538840705212e-06	0.00105795
chr2	208766303	208766703	401	*	3.80083	0	4.5378	-5.15405	8.77033271389168e-06	0.00105795
chr16	81607797	81608197	401	*	4.57379	0	5.28814	-4.32782	8.77052712144075e-06	0.00105795
chr1	176927757	176928157	401	*	4.43163	0.888898	5.11821	-3.55128	8.82807382060878e-06	0.00106257
chr14	23979367	23979767	401	*	4.27267	0	4.98173	-4.12836	8.84167458754097e-06	0.00106257
chr6	3088724	3089124	401	*	3.58626	4.81212	0.366809	3.69501	8.84697978445197e-06	0.00106257
chr2	202849240	202849640	401	*	4.91172	3.0195	5.4842	-2.16242	8.84907754340462e-06	0.00106257
chr3	134849374	134849774	401	*	4.35242	1.94368	4.97639	-2.62574	8.85858161628536e-06	0.00106257
chr20	62777282	62777682	401	*	3.73237	0	4.46934	-5.12075	8.86206200409824e-06	0.00106257
chr7	70258727	70259127	401	*	3.70611	0	4.44307	-5.11219	8.86333462577609e-06	0.00106257
chr7	34870666	34871066	401	*	3.72698	0	4.46394	-5.12032	8.88893276130085e-06	0.00106403
chr2	19572091	19572491	401	*	3.04195	4.36388	0	5.04616	8.89110597163896e-06	0.00106403
chr8	8522084	8522484	401	*	4.5922	2.37515	5.19938	-2.44948	8.89888499994745e-06	0.00106403
chr16	85375961	85376361	401	*	5.63372	4.22678	6.13479	-1.72347	8.92299362901833e-06	0.00106598
chr5	2515505	2515905	401	*	4.20893	0.522655	4.90036	-3.67158	8.95252479212062e-06	0.0010672
chr16	1151024	1151424	401	*	3.76947	0	4.50643	-5.13294	8.9537492094735e-06	0.0010672
chr14	71247344	71247744	401	*	3.76659	0	4.50356	-5.13516	8.95663025772453e-06	0.0010672
chr7	107333791	107334191	401	*	4.35135	1.71737	4.99222	-2.80481	8.9906189156362e-06	0.00106977
chr6	338907	339307	401	*	3.69321	4.94368	0.0591514	4.04855	8.99387768811762e-06	0.00106977
chr1	229423939	229424339	401	*	3.81654	0	4.5535	-5.15167	9.00833785526701e-06	0.00107054
chr3	156196948	156197348	401	*	3.73498	0	4.47195	-5.11803	9.04264832919083e-06	0.00107054
chr1	173841624	173842024	401	*	3.80133	0	4.5383	-5.14321	9.04727888209632e-06	0.00107054
chr5	141223747	141224147	401	*	3.72261	0	4.45957	-5.11374	9.05167977123697e-06	0.00107054
chr14	97759688	97760088	401	*	4.35313	1.21083	5.0232	-3.22553	9.0652046068527e-06	0.00107054
chr1	176760678	176761078	401	*	3.71077	0	4.44773	-5.10959	9.06646643250226e-06	0.00107054
chr1	222788821	222789221	401	*	3.79274	0	4.5297	-5.14508	9.08205126737475e-06	0.00107054
chr6	166218191	166218591	401	*	3.73465	0	4.47161	-5.12049	9.08989630178669e-06	0.00107054
chr1	150183226	150183626	401	*	3.82082	0	4.55779	-5.1564	9.10347775895081e-06	0.00107054
chr1	177618415	177618815	401	*	3.77201	0	4.50897	-5.13078	9.10557595775638e-06	0.00107054
chr1	233763601	233764001	401	*	4.18235	0.888898	4.85923	-3.34588	9.12184032576728e-06	0.00107054
chr22	39941622	39942022	401	*	4.22312	0.925648	4.90017	-3.37027	9.12453817895885e-06	0.00107054
chr3	11038404	11038804	401	*	4.68324	2.21083	5.31229	-2.66059	9.12888475482588e-06	0.00107054
chr10	97278711	97279111	401	*	4.92145	3.28341	5.45996	-1.94503	9.13529567025518e-06	0.00107054
chr1	239990146	239990546	401	*	3.72362	0	4.46059	-5.11567	9.14686407197835e-06	0.00107054
chr3	53810345	53810745	401	*	3.08707	4.40899	0	5.05989	9.14970420110997e-06	0.00107054
chr1	220671790	220672190	401	*	3.81689	0	4.55385	-5.15135	9.15809917583407e-06	0.00107054
chr7	70090035	70090435	401	*	3.79638	0	4.53335	-5.14483	9.16420180569673e-06	0.00107054
chr9	120687050	120687450	401	*	4.22441	0.0305946	4.9295	-4.08469	9.16474249964515e-06	0.00107054
chr16	87979833	87980233	401	*	4.28838	1.21083	4.95531	-3.16833	9.17254873573922e-06	0.00107054
chr12	13281653	13282053	401	*	3.02173	4.34365	0	5.03296	9.17691568337853e-06	0.00107054
chr8	122315565	122315965	401	*	3.02173	4.34365	0	5.03296	9.17691568337853e-06	0.00107054
chr2	205163602	205164002	401	*	3.72849	0	4.46545	-5.11314	9.18128890031256e-06	0.00107054
chr7	330648	331048	401	*	3.70995	0	4.44692	-5.10876	9.18853672299928e-06	0.00107054
chr19	29799939	29800339	401	*	5.2826	3.45079	5.8476	-2.11115	9.19672171384264e-06	0.00107058
chr1	158563428	158563828	401	*	3.75449	0	4.49145	-5.12625	9.20537813559672e-06	0.00107068
chr1	7144396	7144796	401	*	4.24078	0	4.9492	-4.10301	9.23598099730986e-06	0.00107263
chr1	208905844	208906244	401	*	4.2312	1.56985	4.87394	-2.87803	9.23787822820632e-06	0.00107263
chr16	89151076	89151476	401	*	4.22146	0	4.9295	-4.09285	9.25252393240945e-06	0.00107342
chr1	151693123	151693523	401	*	5.14642	3.6979	5.65474	-1.75835	9.34482869090632e-06	0.00108321
chr1	114896378	114896778	401	*	4.32095	1.96149	4.94084	-2.59377	9.35455105841823e-06	0.00108341
chr1	203465893	203466293	401	*	4.32267	1.47386	4.97722	-2.97782	9.39052803028853e-06	0.00108666
chr9	136527510	136527910	401	*	4.7062	2.86365	5.27255	-2.12366	9.40715361255848e-06	0.00108751
chr1	227933269	227933669	401	*	4.50638	2.12352	5.12823	-2.61787	9.41955884234758e-06	0.00108751
chr11	64394858	64395258	401	*	3.88158	0	4.61854	-5.17202	9.42617920823691e-06	0.00108751
chr3	13607684	13608084	401	*	4.15438	5.2107	2.31919	2.50651	9.42976368384149e-06	0.00108751
chr2	9475208	9475608	401	*	4.26654	1.75869	4.8983	-2.71754	9.449218725168e-06	0.00108859
chr4	6411937	6412337	401	*	3.82883	0	4.5658	-5.15178	9.45505757428952e-06	0.00108859
chr12	54104501	54104901	401	*	4.66407	2.3618	5.27902	-2.51536	9.48936623807158e-06	0.00108991
chr11	115592041	115592441	401	*	4.66719	2.87309	5.22735	-2.08555	9.48989199480588e-06	0.00108991
chr17	64746916	64747316	401	*	4.2174	0	4.92536	-4.08581	9.49042386171753e-06	0.00108991
chr18	77631104	77631504	401	*	4.16057	0	4.89754	-5.27353	9.50940912098019e-06	0.00109028
chr1	179176553	179176953	401	*	3.69746	0	4.43443	-5.09678	9.51761054741481e-06	0.00109028
chr14	97430298	97430698	401	*	3.69746	0	4.43443	-5.09678	9.51761054741481e-06	0.00109028
chr1	112360923	112361323	401	*	4.24083	0	4.94926	-4.09953	9.5516032413195e-06	0.00109142
chr1	61558008	61558408	401	*	3.69162	0	4.42859	-5.09213	9.56303815752979e-06	0.00109142
chr1	242481457	242481857	401	*	3.69162	0	4.42859	-5.09213	9.56303815752979e-06	0.00109142
chr1	5956556	5956956	401	*	3.73409	0	4.47105	-5.11059	9.57994383158451e-06	0.00109142
chr1	184487923	184488323	401	*	3.73409	0	4.47105	-5.11059	9.57994383158451e-06	0.00109142
chr4	5656336	5656736	401	*	4.4038	2.10762	5.01821	-2.52886	9.5859880909608e-06	0.00109142
chr2	2162524	2162924	401	*	4.16977	1.2403	4.82893	-3.05991	9.58980340516253e-06	0.00109142
chr5	142606560	142606960	401	*	3.74832	0	4.48528	-5.11496	9.5915265120092e-06	0.00109142
chr15	38423974	38424374	401	*	3.15599	4.47792	0	5.08148	9.61179911299692e-06	0.0010915
chr12	50381728	50382128	401	*	4.41972	2.13925	5.03273	-2.53235	9.62010877141816e-06	0.0010915
chr10	24744606	24745006	401	*	4.39372	1.56985	5.0468	-3.01302	9.62398114237691e-06	0.0010915
chr16	88817369	88817769	401	*	4.07355	0	4.81052	-5.24029	9.6333276449572e-06	0.0010915
chr14	74973068	74973468	401	*	4.72031	2.61206	5.31681	-2.34729	9.63873658583877e-06	0.0010915
chr22	49717553	49717953	401	*	3.84786	0	4.58482	-5.15664	9.64022509970756e-06	0.0010915
chr1	228783356	228783756	401	*	3.81846	0	4.55542	-5.1437	9.65181189988147e-06	0.00109191
chr12	117276220	117276620	401	*	3.69561	0	4.43257	-5.09105	9.69503783700866e-06	0.00109429
chr4	176726029	176726429	401	*	3.72641	0	4.46338	-5.10422	9.70063396238198e-06	0.00109429
chr2	9803880	9804280	401	*	3.70464	0	4.44161	-5.0973	9.7038663679024e-06	0.00109429
chr10	98812808	98813208	401	*	3.7003	0	4.43727	-5.0923	9.70492898818108e-06	0.00109429
chr2	28575174	28575574	401	*	3.42532	4.71899	0	4.75484	9.72765534539887e-06	0.00109595
chr4	6847832	6848232	401	*	4.38403	1.56985	5.03651	-3.00977	9.75021595664584e-06	0.00109759
chr1	243580962	243581362	401	*	3.82456	0	4.56152	-5.14351	9.76649665225278e-06	0.00109851
chr11	68237768	68238168	401	*	5.04738	2.72781	5.66385	-2.54449	9.78119468565108e-06	0.00109926
chr17	37706676	37707076	401	*	3.7074	0	4.44436	-5.09453	9.81437527178728e-06	0.00109986
chr16	84096157	84096557	401	*	4.52987	1.69625	5.18352	-2.96831	9.81618180035083e-06	0.00109986
chr7	105710414	105710814	401	*	4.40472	1.52266	5.0612	-3.03792	9.81797056297829e-06	0.00109986
chr7	101858958	101859358	401	*	3.76418	0	4.50115	-5.11705	9.83372213251592e-06	0.00109986
chr4	6345099	6345499	401	*	3.70958	0	4.44654	-5.09293	9.83732312444846e-06	0.00109986
chr5	87700109	87700509	401	*	3.75011	0	4.48707	-5.11234	9.84261807238593e-06	0.00109986
chr15	74425674	74426074	401	*	3.73695	0	4.47392	-5.10298	9.86904987295687e-06	0.00109986
chr11	128263416	128263816	401	*	3.01833	4.34026	0	5.01908	9.87717148320899e-06	0.00109986
chr1	205338509	205338909	401	*	4.21898	1.2975	4.8777	-3.09298	9.87945453456397e-06	0.00109986
chr17	79012544	79012944	401	*	4.94394	3.21313	5.49564	-2.03031	9.88665204814086e-06	0.00109986
chr12	99302823	99303223	401	*	4.17017	1.2403	4.82935	-3.0616	9.8883793322382e-06	0.00109986
chr8	20957982	20958382	401	*	4.74882	2.3618	5.37101	-2.59371	9.88932361157443e-06	0.00109986
chr11	134308811	134309211	401	*	4.40871	0	5.12029	-4.21127	9.89127483730726e-06	0.00109986
chr5	149172568	149172968	401	*	5.02697	3.33001	5.57396	-1.98826	9.91112492987044e-06	0.00110118
chr14	105024751	105025151	401	*	3.69551	0	4.43247	-5.08778	9.96239843129545e-06	0.00110597
chr1	184964857	184965257	401	*	3.70297	0	4.43993	-5.08798	9.98854046903582e-06	0.00110797
chr1	239675327	239675727	401	*	4.25612	1.75869	4.88709	-2.70847	1.00082210094939e-05	0.00110843
chr11	119404124	119404524	401	*	4.68665	2.05882	5.3271	-2.79728	1.00089106450163e-05	0.00110843
chr11	117636330	117636730	401	*	4.10039	0.961485	4.77031	-3.25735	1.0061069591966e-05	0.00111028
chr2	226293814	226294214	401	*	4.14582	0.47386	4.83678	-3.62933	1.00637840061646e-05	0.00111028
chr4	154540761	154541161	401	*	3.67475	4.91568	0.216719	3.99632	1.00651075546904e-05	0.00111028
chr11	125850441	125850841	401	*	3.69145	0	4.42841	-5.08475	1.00665163289981e-05	0.00111028
chr4	99524467	99524867	401	*	3.69145	0	4.42841	-5.08475	1.00665163289981e-05	0.00111028
chr7	140962810	140963210	401	*	3.85777	0	4.59473	-5.14922	1.00764191703864e-05	0.00111028
chr1	213136505	213136905	401	*	3.86325	0	4.60021	-5.15398	1.00899447887711e-05	0.00111028
chr1	220828421	220828821	401	*	4.72421	2.07527	5.36611	-2.82329	1.00978812696685e-05	0.00111028
chr19	42569471	42569871	401	*	5.04119	3.37056	5.58444	-1.98113	1.00987486879249e-05	0.00111028
chr17	38213213	38213613	401	*	4.25122	1.21083	4.91628	-3.13526	1.01284566962729e-05	0.00111265
chr1	242405571	242405971	401	*	4.32236	1.21083	4.99096	-3.18887	1.01374554426909e-05	0.00111274
chr9	91837701	91838101	401	*	3.77607	0	4.51303	-5.11498	1.01792775866251e-05	0.0011157
chr2	75303396	75303796	401	*	4.15418	0.888898	4.82984	-3.31538	1.018953402111e-05	0.0011157
chr1	37875989	37876389	401	*	4.28404	0	4.99331	-4.12426	1.02011898741061e-05	0.0011157
chr14	62065692	62066092	401	*	3.04863	4.37056	0	5.02478	1.02221711873503e-05	0.0011157
chr12	119596019	119596419	401	*	3.78016	0	4.51713	-5.11921	1.02229444696554e-05	0.0011157
chr21	26308258	26308658	401	*	3.71086	0	4.44783	-5.08652	1.02232882379308e-05	0.0011157
chr9	72235844	72236244	401	*	3.73852	0	4.47548	-5.10045	1.02233635776146e-05	0.0011157
chr11	134595744	134596144	401	*	4.68283	2.21083	5.31184	-2.65731	1.02298566089534e-05	0.0011157
chr1	15710876	15711276	401	*	4.23425	0	4.94254	-4.09171	1.02543437265875e-05	0.0011157
chr1	180323747	180324147	401	*	4.58593	2.51061	5.17903	-2.32128	1.0258041603214e-05	0.0011157
chr5	153258600	153259000	401	*	3.76241	0	4.49938	-5.10724	1.02602657761571e-05	0.0011157
chr6	129664325	129664725	401	*	3.69965	0	4.43662	-5.08198	1.02634062105664e-05	0.0011157
chr11	115982826	115983226	401	*	4.23723	1.21083	4.90158	-3.122	1.02761434336438e-05	0.0011157
chr1	23970380	23970780	401	*	4.22547	5.2952	2.322	2.57004	1.02788530258447e-05	0.0011157
chr1	214810372	214810772	401	*	4.22532	0.0305946	4.93042	-4.07341	1.02886350032157e-05	0.00111587
chr1	230311354	230311754	401	*	3.76595	0	4.50292	-5.11039	1.03043811976555e-05	0.00111587
chr1	223605995	223606395	401	*	3.70068	0	4.43765	-5.08501	1.03049224366768e-05	0.00111587
chr1	11533834	11534234	401	*	4.3747	1.26918	5.04301	-3.22833	1.03166034747599e-05	0.00111625
chr1	166020278	166020678	401	*	4.2198	1.21083	4.88323	-3.10724	1.03473095510734e-05	0.00111869
chr16	13106843	13107243	401	*	3.76827	0	4.50523	-5.11163	1.03624667789448e-05	0.00111944
chr7	129153991	129154391	401	*	3.70821	0	4.44518	-5.08255	1.04011305680995e-05	0.00112273
chr20	30500089	30500489	401	*	3.75303	0	4.49	-5.0986	1.04179103575826e-05	0.00112365
chr11	92125676	92126076	401	*	3.68476	0	4.42172	-5.07594	1.04392589976383e-05	0.00112507
chr20	36109399	36109799	401	*	3.6741	0	4.41106	-5.07056	1.04521957816586e-05	0.00112557
chr19	49942305	49942705	401	*	3.76324	0	4.5002	-5.10791	1.04723866766051e-05	0.00112686
chr14	105100035	105100435	401	*	4.61492	2.75869	5.18299	-2.13544	1.05311217174469e-05	0.00113183
chr17	71245681	71246081	401	*	4.30176	1.47386	4.95507	-2.95756	1.05351567831408e-05	0.00113183
chr9	116797240	116797640	401	*	3.86151	0	4.59847	-5.1436	1.06145620553284e-05	0.00113691
chr1	225651386	225651786	401	*	5.53687	4.31038	6.00339	-1.55053	1.06155594390333e-05	0.00113691
chr1	3608349	3608749	401	*	4.56061	2.22564	5.17841	-2.53661	1.06455825194125e-05	0.00113691
chr1	6143185	6143585	401	*	5.52486	4.27987	5.99515	-1.568	1.06502099299529e-05	0.00113691
chr4	83540051	83540451	401	*	3.82912	5.00158	1.22117	3.21368	1.06538098398696e-05	0.00113691
chr15	22941664	22942064	401	*	3.7583	0	4.49527	-5.10055	1.06611307428013e-05	0.00113691
chr10	25240198	25240598	401	*	3.67831	0	4.41527	-5.06632	1.06711289514417e-05	0.00113691
chr11	118825283	118825683	401	*	4.55136	2.52266	5.13947	-2.28124	1.06741945675015e-05	0.00113691
chr6	33983446	33983846	401	*	4.15351	0.47386	4.84473	-3.6318	1.06805728112578e-05	0.00113691
chr1	234681041	234681441	401	*	5.94939	4.77562	6.40479	-1.49482	1.06825941453299e-05	0.00113691
chr10	9963774	9964174	401	*	4.48946	2.2403	5.09963	-2.46556	1.06833972053499e-05	0.00113691
chr9	116800153	116800553	401	*	4.60014	2.52266	5.19346	-2.3306	1.06880953464837e-05	0.00113691
chr22	47057650	47058050	401	*	5.17272	3.63998	5.69503	-1.83442	1.06980970091325e-05	0.00113691
chr9	132886538	132886938	401	*	3.69031	0	4.42728	-5.07137	1.06990503480303e-05	0.00113691
chr1	192048857	192049257	401	*	3.80935	0	4.54631	-5.12009	1.07083092106128e-05	0.00113701
chr1	181615673	181616073	401	*	4.60956	2.05882	5.24451	-2.71907	1.07362025227046e-05	0.00113876
chr1	16892538	16892938	401	*	3.75699	4.98712	0.474189	3.7805	1.07453973256659e-05	0.00113876
chr12	103631106	103631506	401	*	3.6755	0	4.41246	-5.06572	1.07524903048024e-05	0.00113876
chr2	159678532	159678932	401	*	2.99883	4.32076	0	4.99539	1.07674076187411e-05	0.00113876
chr5	132158840	132159240	401	*	4.25173	1.49846	4.90046	-2.90797	1.07711985658545e-05	0.00113876
chr1	166009973	166010373	401	*	3.75498	0	4.49195	-5.09294	1.07786607903389e-05	0.00113876
chr10	106379278	106379678	401	*	3.6814	0	4.41837	-5.06886	1.07857325182256e-05	0.00113876
chr10	71733045	71733445	401	*	3.64759	4.8957	0.0591514	3.99841	1.07914633787591e-05	0.00113876
chr16	76811949	76812349	401	*	3.68427	0	4.42124	-5.06742	1.08164189745538e-05	0.00114003
chr16	14577717	14578117	401	*	2.99538	4.31731	0	4.99308	1.08280875771177e-05	0.00114003
chr1	199195307	199195707	401	*	3.01492	4.33685	0	5.00165	1.0836893992719e-05	0.00114003
chr12	22398695	22399095	401	*	3.01492	4.33685	0	5.00165	1.0836893992719e-05	0.00114003
chr1	175298538	175298938	401	*	3.68755	0	4.42452	-5.06748	1.08903214847775e-05	0.00114338
chr3	27615734	27616134	401	*	3.7469	0	4.48386	-5.09217	1.09112576919283e-05	0.00114338
chr4	111408244	111408644	401	*	3.00228	4.32421	0	4.99426	1.0919334967129e-05	0.00114338
chr1	26084984	26085384	401	*	4.57261	2.51061	5.1643	-2.30761	1.09244196277955e-05	0.00114338
chr11	45074641	45075041	401	*	4.99869	3.0024	5.58324	-2.24742	1.09258029413431e-05	0.00114338
chr12	106786780	106787180	401	*	3.71964	0	4.4566	-5.08196	1.09269560631536e-05	0.00114338
chr3	119015516	119015916	401	*	3.06973	4.39166	0	5.02306	1.09379745391593e-05	0.00114338
chr17	30997968	30998368	401	*	3.87497	0	4.61193	-5.14299	1.09436628451493e-05	0.00114338
chr12	46788442	46788842	401	*	3.67476	0	4.41173	-5.06214	1.09605950825201e-05	0.00114338
chr2	217157720	217158120	401	*	3.67476	0	4.41173	-5.06214	1.09605950825201e-05	0.00114338
chr9	17741936	17742336	401	*	3.68345	0	4.42041	-5.06647	1.09608208324632e-05	0.00114338
chr3	127110854	127111254	401	*	4.50008	1.8889	5.13937	-2.7735	1.10218436567903e-05	0.00114886
chr7	141081785	141082185	401	*	3.67821	0	4.41517	-5.06162	1.10463451498136e-05	0.00115054
chr11	78884867	78885267	401	*	4.25585	0	4.96458	-4.10094	1.10781166273843e-05	0.00115096
chr20	35868789	35869189	401	*	4.3252	0.925648	5.00641	-3.44531	1.10815526321452e-05	0.00115096
chr2	112712586	112712986	401	*	3.72605	4.85891	1.43775	2.94199	1.10890073482175e-05	0.00115096
chr8	1113211	1113611	401	*	4.24442	1.77892	4.87292	-2.69067	1.10981294311463e-05	0.00115096
chr8	1976500	1976900	401	*	2.99192	4.31385	0	4.9873	1.11075574616221e-05	0.00115096
chr5	96442113	96442513	401	*	3.51596	4.81136	0	4.78106	1.11162183161523e-05	0.00115096
chr13	25714257	25714657	401	*	3.65587	0	4.39284	-5.05149	1.112151925715e-05	0.00115096
chr1	229573690	229574090	401	*	3.69469	0	4.43165	-5.06898	1.11232621452902e-05	0.00115096
chr4	6887625	6888025	401	*	4.20546	1.2403	4.86657	-3.08686	1.11360258310247e-05	0.00115096
chr12	113567791	113568191	401	*	4.22755	0	4.93571	-4.07565	1.11374071877834e-05	0.00115096
chr16	87354740	87355140	401	*	4.27257	1.21083	4.93871	-3.15134	1.114313459155e-05	0.00115096
chr7	1444823	1445223	401	*	3.71132	0	4.44828	-5.07361	1.11591081287523e-05	0.00115174
chr4	627984	628384	401	*	4.12797	0.47386	4.81835	-3.60238	1.11989504515189e-05	0.00115498
chr1	180143058	180143458	401	*	4.57614	1.99645	5.21319	-2.8031	1.12151204961835e-05	0.00115507
chr1	205161344	205161744	401	*	4.93925	3.06962	5.50897	-2.15029	1.12166949532179e-05	0.00115507
chr16	89868874	89869274	401	*	3.6675	0	4.40447	-5.05323	1.12395685529607e-05	0.00115606
chr1	147172676	147173076	401	*	3.73968	0	4.47665	-5.08448	1.12440754031632e-05	0.00115606
chr11	119853944	119854344	401	*	5.24808	3.89961	5.73851	-1.65821	1.1251713006453e-05	0.00115606
chr16	27069536	27069936	401	*	3.66393	0	4.40089	-5.05342	1.12711131595548e-05	0.00115644
chr10	112969823	112970223	401	*	3.72544	0	4.4624	-5.07907	1.12861164745692e-05	0.00115644
chr3	70966927	70967327	401	*	3.00572	4.32764	0	4.98973	1.12886497427531e-05	0.00115644
chr6	155759524	155759924	401	*	4.54115	1.8889	5.18327	-2.81002	1.12974403736785e-05	0.00115644
chr6	5765217	5765617	401	*	4.29917	1.52266	4.94935	-2.94201	1.12977887289587e-05	0.00115644
chr9	72205718	72206118	401	*	4.1374	0.522655	4.82647	-3.60086	1.1320780427978e-05	0.00115793
chr1	166002031	166002431	401	*	4.11546	0.47386	4.80543	-3.59654	1.13689426449224e-05	0.00116198
chr17	74868361	74868761	401	*	4.1433	0.961485	4.81523	-3.28499	1.13907151353058e-05	0.00116334
chr7	140933897	140934297	401	*	3.74155	0	4.47852	-5.08359	1.14041719256021e-05	0.00116384
chr3	173820317	173820717	401	*	4.13467	0.961485	4.8062	-3.27357	1.14276658238127e-05	0.00116406
chr20	40278871	40279271	401	*	4.15069	1.2975	4.8055	-3.02256	1.14357038289536e-05	0.00116406
chr8	84798563	84798963	401	*	3.72742	0	4.46439	-5.07708	1.14400590409447e-05	0.00116406
chr16	49544061	49544461	401	*	4.34165	1.92565	4.96622	-2.61616	1.14494281029171e-05	0.00116406
chr20	38961204	38961604	401	*	4.18347	0.888898	4.8604	-3.32698	1.14563845690666e-05	0.00116406
chr14	103553828	103554228	401	*	4.90402	2.91655	5.48758	-2.23842	1.14574790893513e-05	0.00116406
chr3	111421888	111422288	401	*	4.15755	0.961485	4.83013	-3.30185	1.14758142072084e-05	0.00116506
chr16	521736	522136	401	*	4.76005	2.05882	5.40543	-2.85601	1.15741918130092e-05	0.00117417
chr1	241675054	241675454	401	*	3.71907	0	4.45604	-5.07049	1.15893401624725e-05	0.00117483
chr11	95794318	95794718	401	*	2.98845	4.31038	0	4.97797	1.16236119759039e-05	0.00117646
chr9	116341301	116341701	401	*	2.98845	4.31038	0	4.97797	1.16236119759039e-05	0.00117646
chr15	79806136	79806536	401	*	3.69107	0	4.42803	-5.05475	1.16312615904461e-05	0.00117646
chr14	98692594	98692994	401	*	3.70536	0	4.44233	-5.06348	1.16596552769872e-05	0.00117796
chr20	44774788	44775188	401	*	4.19922	0.888898	4.87681	-3.3438	1.16658621653724e-05	0.00117796
chr18	45636893	45637293	401	*	3.67023	0	4.40719	-5.04689	1.16875744242314e-05	0.00117796
chr17	31930172	31930572	401	*	4.60082	2.74847	5.16841	-2.12102	1.16927611571446e-05	0.00117796
chr12	97564767	97565167	401	*	3.73915	0	4.47611	-5.07554	1.16971155499675e-05	0.00117796
chr1	240259035	240259435	401	*	3.67532	0	4.41229	-5.05185	1.16978040899132e-05	0.00117796
chr2	73200280	73200680	401	*	4.69058	2.6455	5.28046	-2.29859	1.17264632954716e-05	0.00117894
chr9	33750911	33751311	401	*	3.68008	0	4.41705	-5.05272	1.17319384159865e-05	0.00117894
chr1	229971184	229971584	401	*	3.645	0	4.38196	-5.03613	1.17462042369333e-05	0.00117894
chr15	26904810	26905210	401	*	3.66326	0	4.40023	-5.04547	1.17480127049878e-05	0.00117894
chr6	109165452	109165852	401	*	3.69513	0	4.43209	-5.05405	1.17507522591481e-05	0.00117894
chr17	1038693	1039093	401	*	4.74155	2.82526	5.3169	-2.16935	1.17636722258118e-05	0.00117937
chr8	9758321	9758721	401	*	3.8006	0	4.53757	-5.09942	1.18142771797228e-05	0.00118346
chr1	238544249	238544649	401	*	3.7312	0	4.46816	-5.0665	1.18217525511309e-05	0.00118346
chr2	204925560	204925960	401	*	4.22993	1.21083	4.89389	-3.1067	1.18565421411793e-05	0.00118607
chr14	105162218	105162618	401	*	4.57352	2.6455	5.15026	-2.19479	1.18717911884153e-05	0.00118608
chr5	86704323	86704723	401	*	3.72334	0	4.46031	-5.063	1.18829640846061e-05	0.00118608
chr22	37874644	37875044	401	*	3.666	0	4.40296	-5.04408	1.18894692347555e-05	0.00118608
chr4	16660149	16660549	401	*	3.00915	4.33107	0	4.9818	1.18913746986055e-05	0.00118608
chr1	160050466	160050866	401	*	4.75744	0	5.48449	-4.89484	1.1902254335809e-05	0.0011863
chr7	2563648	2564048	401	*	5.1547	3.56805	5.68547	-1.87226	1.19169838296713e-05	0.0011869
chr19	9959410	9959810	401	*	5.13582	3.66736	5.64755	-1.7859	1.19402083258908e-05	0.00118697
chr1	116208943	116209343	401	*	3.74092	0	4.47789	-5.07449	1.19453476783038e-05	0.00118697
chr1	200335347	200335747	401	*	3.69671	0	4.43368	-5.05616	1.19464167678749e-05	0.00118697
chr1	208141955	208142355	401	*	4.22883	0.0305946	4.93402	-4.06318	1.19524078296312e-05	0.00118697
chr1	155049334	155049734	401	*	3.76011	0	4.49708	-5.07498	1.19741162949184e-05	0.00118826
chr11	132471149	132471549	401	*	4.12647	0.47386	4.8168	-3.59601	1.20458526313028e-05	0.00119266
chr18	72985756	72986156	401	*	4.41536	2.26918	5.01569	-2.38661	1.20478900162351e-05	0.00119266
chr2	134092654	134093054	401	*	3.65778	0	4.39474	-5.03884	1.20622843003859e-05	0.00119266
chr16	85734512	85734912	401	*	3.80069	0	4.53766	-5.09424	1.20721225195472e-05	0.00119266
chr1	156328447	156328847	401	*	4.11697	0.47386	4.80699	-3.59255	1.20854413431853e-05	0.00119266
chr16	89086393	89086793	401	*	3.69975	0	4.43672	-5.05029	1.20962582411572e-05	0.00119266
chr8	1129187	1129587	401	*	4.43582	2.09154	5.05441	-2.55264	1.2106741426051e-05	0.00119266
chr1	32136679	32137079	401	*	5.51663	3.60642	6.09127	-2.16549	1.21118054425612e-05	0.00119266
chr15	35544468	35544868	401	*	3.01151	4.33343	0	4.98053	1.21154872855231e-05	0.00119266
chr12	55459513	55459913	401	*	4.14366	0.615557	4.82971	-3.5931	1.21234082030474e-05	0.00119266
chr1	228917335	228917735	401	*	4.45853	1.69625	5.10783	-2.89526	1.21342658428886e-05	0.00119266
chr16	88166490	88166890	401	*	4.38971	1.99645	5.01242	-2.63856	1.21358790650301e-05	0.00119266
chr18	35027265	35027665	401	*	3.63944	0	4.3764	-5.02827	1.21422741856597e-05	0.00119266
chr20	9554552	9554952	401	*	4.82451	2.83496	5.40831	-2.2406	1.21471680868194e-05	0.00119266
chr1	178016059	178016459	401	*	3.67879	0	4.41576	-5.04437	1.21494910251704e-05	0.00119266
chr11	133396358	133396758	401	*	4.56802	2.38837	5.17163	-2.4055	1.21693340526106e-05	0.00119375
chr20	61822369	61822769	401	*	4.30358	1.47386	4.95701	-2.94887	1.22253089678442e-05	0.00119838
chr2	45427507	45427907	401	*	4.18758	1.2403	4.84771	-3.06692	1.23097401108849e-05	0.00120548
chr7	2036867	2037267	401	*	4.526	2.5346	5.11001	-2.24681	1.23242908537348e-05	0.00120548
chr16	73588767	73589167	401	*	4.13965	0.47386	4.83041	-3.6048	1.23383730091878e-05	0.00120548
chr2	169421065	169421465	401	*	3.74666	0	4.48363	-5.07024	1.23389491069897e-05	0.00120548
chr16	84127373	84127773	401	*	4.2515	0.888898	4.93124	-3.37418	1.23479580937798e-05	0.00120548
chr12	80453905	80454305	401	*	3.66287	0	4.39984	-5.03255	1.23507584171609e-05	0.00120548
chr2	59689488	59689888	401	*	3.68549	0	4.42245	-5.04349	1.24303172911823e-05	0.00121185
chr1	169074408	169074808	401	*	4.85201	2.82526	5.43992	-2.27089	1.24337538818129e-05	0.00121185
chr20	5414547	5414947	401	*	3.71646	0	4.45342	-5.05482	1.24573550016296e-05	0.00121329
chr16	81626775	81627175	401	*	4.45555	1.96149	5.08627	-2.70597	1.24957651432108e-05	0.00121616
chr5	11075502	11075902	401	*	3.64069	0	4.37766	-5.02474	1.25186613391201e-05	0.00121752
chr17	15162166	15162566	401	*	3.05528	4.37721	0	4.99022	1.25785182392702e-05	0.00122247
chr17	42114691	42115091	401	*	3.78695	0	4.52391	-5.0821	1.26161007629426e-05	0.00122347
chr2	123621104	123621504	401	*	4.10102	0.47386	4.79051	-3.57717	1.26262486555294e-05	0.00122347
chr12	15628754	15629154	401	*	3.83164	0	4.5686	-5.09819	1.26333486211587e-05	0.00122347
chr15	101431958	101432358	401	*	3.68502	4.84533	1.18383	3.09072	1.26428701782129e-05	0.00122347
chr3	55520849	55521249	401	*	4.18657	0	4.89389	-4.03706	1.26445390328191e-05	0.00122347
chr15	89915690	89916090	401	*	4.29506	1.21083	4.96233	-3.16303	1.26456500466262e-05	0.00122347
chr1	180956191	180956591	401	*	4.003	0	4.73996	-5.1601	1.26644654359473e-05	0.00122347
chr9	126766045	126766445	401	*	4.1318	0.996454	4.80155	-3.25836	1.26670055694876e-05	0.00122347
chr1	207931373	207931773	401	*	3.65435	0	4.39132	-5.02846	1.2670673684415e-05	0.00122347
chr14	101055039	101055439	401	*	4.92362	3.26202	5.46557	-1.94616	1.26783845012848e-05	0.00122347
chr12	49942730	49943130	401	*	4.73021	1.8889	5.38432	-2.9702	1.27213951609117e-05	0.00122675
chr3	42701586	42701986	401	*	4.37915	1.94368	5.00528	-2.64559	1.27309288946304e-05	0.00122681
chr7	149576690	149577090	401	*	4.59919	2.22564	5.22026	-2.56842	1.2755233585633e-05	0.00122791
chr6	33893243	33893643	401	*	4.49548	1.8889	5.13444	-2.76348	1.27603873817966e-05	0.00122791
chr1	204811846	204812246	401	*	4.28126	0.47386	4.97641	-3.71331	1.27847048757709e-05	0.00122938
chr1	178362374	178362774	401	*	4.13126	0.47386	4.82175	-3.59866	1.28530921224262e-05	0.00123509
chr9	138135789	138136189	401	*	4.68984	2.78893	5.26336	-2.18657	1.28694930120864e-05	0.00123514
chr7	44427004	44427404	401	*	4.34041	0	5.05076	-4.14005	1.28804977151964e-05	0.00123514
chr10	29566066	29566466	401	*	3.80603	5.03285	0.572718	3.62313	1.28826445611965e-05	0.00123514
chr11	61340053	61340453	401	*	4.20595	0	4.91367	-4.04487	1.28998012630298e-05	0.00123514
chr17	2807198	2807598	401	*	5.28065	3.71899	5.80755	-1.86985	1.29197903395952e-05	0.00123514
chr15	73325990	73326390	401	*	4.38937	1.94368	5.01631	-2.65468	1.29247305213292e-05	0.00123514
chr2	217159482	217159882	401	*	4.134	1.2403	4.79115	-3.01357	1.29247410987285e-05	0.00123514
chr16	81685542	81685942	401	*	5.05359	3.07527	5.63612	-2.22092	1.29259829221128e-05	0.00123514
chr7	2021132	2021532	401	*	4.53002	2.26918	5.14126	-2.49192	1.29432352804699e-05	0.00123593
chr19	40722400	40722800	401	*	4.21716	0	4.92511	-4.05878	1.29711293998444e-05	0.00123772
chr19	13570398	13570798	401	*	4.56507	2.05882	5.19671	-2.67542	1.30137829591447e-05	0.0012391
chr1	184264598	184264998	401	*	3.69007	0	4.42703	-5.03643	1.30192107930514e-05	0.0012391
chr21	33212157	33212557	401	*	4.20843	0.0305946	4.91315	-4.03361	1.30278131356758e-05	0.0012391
chr1	197275510	197275910	401	*	4.59958	2.62329	5.18188	-2.22031	1.30370515992823e-05	0.0012391
chr1	204702391	204702791	401	*	4.94695	3.34365	5.48026	-1.90257	1.30371493280047e-05	0.0012391
chr1	213135772	213136172	401	*	3.76634	0	4.5033	-5.06696	1.30400131284721e-05	0.0012391
chr1	6140074	6140474	401	*	4.65878	2.74847	5.23342	-2.16867	1.30684119084967e-05	0.00124094
chr22	41799636	41800036	401	*	3.69729	0	4.43425	-5.03927	1.3078561434206e-05	0.00124104
chr1	160518348	160518748	401	*	4.35014	1.47386	5.00629	-2.98713	1.31181655920796e-05	0.00124393
chr8	143718504	143718904	401	*	3.63038	0	4.36735	-5.0106	1.3142110205628e-05	0.00124534
chr2	10610255	10610655	401	*	3.61794	0	4.35491	-5.00441	1.31635079292696e-05	0.00124562
chr1	243910578	243910978	401	*	3.70455	0	4.44151	-5.04143	1.31682918517869e-05	0.00124562
chr1	205380855	205381255	401	*	3.62272	0	4.35968	-5.00764	1.31725210286537e-05	0.00124562
chr1	201595424	201595824	401	*	3.85134	0	4.58831	-5.09746	1.31933146464554e-05	0.00124673
chr10	99675661	99676061	401	*	4.15204	0.47386	4.8432	-3.61404	1.32041988030183e-05	0.00124689
chr17	76165485	76165885	401	*	4.62267	2.62329	5.20756	-2.24354	1.326505402568e-05	0.00125125
chr16	82223223	82223623	401	*	3.65227	0	4.38923	-5.01908	1.32686375695608e-05	0.00125125
chr10	73222055	73222455	401	*	4.87846	2.92565	5.45808	-2.20432	1.32853201635136e-05	0.00125196
chr16	85515781	85516181	401	*	4.33859	1.92565	4.96291	-2.6082	1.33223897842962e-05	0.00125425
chr1	159838537	159838937	401	*	5.04881	3.45708	5.58036	-1.88086	1.33327442791051e-05	0.00125425
chr19	29895515	29895915	401	*	5.39273	3.97334	5.896	-1.71969	1.33372037776482e-05	0.00125425
chr1	7946231	7946631	401	*	4.16249	0.0305946	4.86616	-4.00536	1.33581445103765e-05	0.00125535
chr1	239958443	239958843	401	*	3.65093	0	4.38789	-5.01604	1.34441808227697e-05	0.00126257
chr8	61584388	61584788	401	*	3.80121	0	4.53817	-5.07336	1.34990524805621e-05	0.0012663
chr16	53714338	53714738	401	*	2.98149	4.30341	0	4.94834	1.35058828752679e-05	0.0012663
chr13	31618119	31618519	401	*	3.65262	0	4.38959	-5.01223	1.35142511371222e-05	0.0012663
chr16	57980119	57980519	401	*	4.90851	3.26918	5.44721	-1.93097	1.3520958650114e-05	0.0012663
chr17	78402060	78402460	401	*	4.25661	1.26918	4.91891	-3.1144	1.3541242879696e-05	0.00126733
chr4	176761588	176761988	401	*	3.6199	0	4.35686	-5.00129	1.35589710956283e-05	0.00126812
chr22	31603120	31603520	401	*	3.67417	0	4.41114	-5.02118	1.35955932007447e-05	0.00127067
chr5	45988	46388	401	*	3.6109	0	4.34786	-4.99497	1.36726335365223e-05	0.00127664
chr1	218090661	218091061	401	*	4.17437	1.26918	4.83217	-3.04525	1.368124077949e-05	0.00127664
chr2	75267760	75268160	401	*	3.61921	0	4.35618	-4.99916	1.36920932536945e-05	0.00127664
chr1	230685036	230685436	401	*	4.28975	1.21083	4.95675	-3.15455	1.36968248958351e-05	0.00127664
chr1	37351805	37352205	401	*	4.26685	0.615557	4.95714	-3.67294	1.37419296604522e-05	0.00127806
chr8	1401097	1401497	401	*	4.14323	0.47386	4.83411	-3.59566	1.37459964185514e-05	0.00127806
chr1	114894155	114894555	401	*	3.7209	0	4.45786	-5.03938	1.37555423502462e-05	0.00127806
chr2	70979159	70979559	401	*	3.7209	0	4.45786	-5.03938	1.37555423502462e-05	0.00127806
chr7	90923577	90923977	401	*	3.65978	0	4.39674	-5.01445	1.37671466211634e-05	0.00127806
chr1	204523594	204523994	401	*	3.80692	0	4.54388	-5.07095	1.376819473986e-05	0.00127806
chr16	80016126	80016526	401	*	4.55265	1.69625	5.20764	-2.96479	1.38104876292647e-05	0.00128057
chr1	219445485	219445885	401	*	5.29182	3.89034	5.79191	-1.70197	1.3814003158197e-05	0.00128057
chr1	151870791	151871191	401	*	3.79147	0	4.52844	-5.06331	1.38399817962091e-05	0.0012821
chr18	42437973	42438373	401	*	3.67782	0	4.41479	-5.0153	1.38852151166055e-05	0.00128542
chr16	15634382	15634782	401	*	4.1151	0.47386	4.80506	-3.57755	1.3911684355885e-05	0.00128557
chr1	204914840	204915240	401	*	5.12886	3.72422	5.62952	-1.72276	1.39141113783378e-05	0.00128557
chr17	4512747	4513147	401	*	3.57707	4.84772	0	4.2999	1.39150034188966e-05	0.00128557
chr10	73772589	73772989	401	*	4.31725	1.94368	4.93832	-2.58321	1.4011936966076e-05	0.00129365
chr14	33778832	33779232	401	*	4.51884	1.8889	5.15943	-2.77251	1.40695184114618e-05	0.00129808
chr17	63224784	63225184	401	*	2.96149	4.28341	0	4.93197	1.40792994263428e-05	0.00129811
chr14	52529800	52530200	401	*	2.96502	4.28695	0	4.93263	1.41308713449258e-05	0.00130199
chr22	27294625	27295025	401	*	3.68454	0	4.42151	-5.01338	1.41896460209057e-05	0.00130553
chr1	205481179	205481579	401	*	3.8472	0	4.58417	-5.08054	1.41948705241845e-05	0.00130553
chr8	63587015	63587415	401	*	3.60736	0	4.34433	-4.98665	1.41980757227519e-05	0.00130553
chr2	73270351	73270751	401	*	3.69654	0	4.43351	-5.02341	1.4256885085037e-05	0.00130956
chr22	28051068	28051468	401	*	3.63164	0	4.36861	-4.99691	1.42715358731771e-05	0.00130956
chr15	28373791	28374191	401	*	3.63308	0	4.37004	-4.99707	1.4284538179555e-05	0.00130956
chr2	163202820	163203220	401	*	3.63308	0	4.37004	-4.99707	1.4284538179555e-05	0.00130956
chr1	34478843	34479243	401	*	3.64951	0	4.38647	-5.00391	1.42898273323525e-05	0.00130956
chr1	174041729	174042129	401	*	2.95794	4.27987	0	4.92763	1.43115424137046e-05	0.00130979
chr5	148787812	148788212	401	*	2.95794	4.27987	0	4.92763	1.43115424137046e-05	0.00130979
chr16	81615454	81615854	401	*	3.86728	0	4.60424	-5.08652	1.43264731801186e-05	0.00131028
chr1	181316211	181316611	401	*	3.64539	0	4.38236	-5.00144	1.43716519965157e-05	0.00131266
chr3	117161328	117161728	401	*	3.64539	0	4.38236	-5.00144	1.43716519965157e-05	0.00131266
chr1	110824827	110825227	401	*	4.27108	1.71737	4.90625	-2.71926	1.43871795336263e-05	0.0013128
chr2	2511485	2511885	401	*	4.80303	3.01097	5.36293	-2.05268	1.43924387105828e-05	0.0013128
chr17	71886202	71886602	401	*	4.70165	2.63444	5.29389	-2.31117	1.44141130924704e-05	0.00131334
chr3	39556821	39557221	401	*	4.14319	1.2403	4.80086	-3.01679	1.44176405761607e-05	0.00131334
chr8	26721603	26722003	401	*	3.65025	0	4.38722	-5.00176	1.44547288197195e-05	0.00131459
chr8	1076099	1076499	401	*	3.63587	0	4.37284	-4.9956	1.44573992113362e-05	0.00131459
chr1	241104456	241104856	401	*	3.68445	0	4.42141	-5.01106	1.44602709875758e-05	0.00131459
chr16	72458298	72458698	401	*	3.61355	0	4.35052	-4.98574	1.45520248872159e-05	0.00132206
chr1	21525783	21526183	401	*	3.68738	0	4.42434	-5.01349	1.45872840792478e-05	0.00132438
chr1	18386674	18387074	401	*	4.21717	1.52266	4.86211	-2.85663	1.46183254937471e-05	0.00132582
chr3	180197337	180197737	401	*	3.65272	0	4.38969	-4.99562	1.46262095111451e-05	0.00132582
chr13	51468107	51468507	401	*	3.97679	5.06281	1.98491	2.63214	1.46486477078064e-05	0.00132582
chr6	137720954	137721354	401	*	3.60962	0	4.34659	-4.97955	1.46553178952618e-05	0.00132582
chr22	48391268	48391668	401	*	4.29867	1.47386	4.9518	-2.93814	1.46612951089065e-05	0.00132582
chr10	105692107	105692507	401	*	4.26175	1.71737	4.89623	-2.70904	1.46613717583215e-05	0.00132582
chr1	57466333	57466733	401	*	3.60678	0	4.34374	-4.97813	1.46964795943426e-05	0.00132665
chr1	156624718	156625118	401	*	3.93109	0	4.66805	-5.1038	1.47123733056447e-05	0.00132665
chr4	16526460	16526860	401	*	3.61297	0	4.34993	-4.98167	1.47203875881064e-05	0.00132665
chr11	123219998	123220398	401	*	3.62748	0	4.36444	-4.98952	1.47204919426605e-05	0.00132665
chr6	97515271	97515671	401	*	3.62748	0	4.36444	-4.98952	1.47204919426605e-05	0.00132665
chr4	183661155	183661555	401	*	3.62816	0	4.36512	-4.98954	1.47384162233863e-05	0.00132665
chr12	39735052	39735452	401	*	3.62135	0	4.35831	-4.98548	1.47482934291166e-05	0.00132665
chr1	181510831	181511231	401	*	3.59612	0	4.33308	-4.97385	1.47580709186278e-05	0.00132665
chr3	115408456	115408856	401	*	3.59612	0	4.33308	-4.97385	1.47580709186278e-05	0.00132665
chr5	14741638	14742038	401	*	3.61246	0	4.34942	-4.97854	1.48010366588095e-05	0.00132824
chr7	104194075	104194475	401	*	4.10812	0.888898	4.78175	-3.25309	1.48025658182508e-05	0.00132824
chr8	57919115	57919515	401	*	3.61939	0	4.35636	-4.98227	1.48145822223461e-05	0.00132824
chr17	77539154	77539554	401	*	4.28744	0.47386	4.98277	-3.69785	1.48164324965628e-05	0.00132824
chr11	69249739	69250139	401	*	2.95439	4.27632	0	4.91956	1.48438954839375e-05	0.00132824
chr17	60696194	60696594	401	*	2.95439	4.27632	0	4.91956	1.48438954839375e-05	0.00132824
chr8	122638543	122638943	401	*	2.95439	4.27632	0	4.91956	1.48438954839375e-05	0.00132824
chr2	21917323	21917723	401	*	3.59394	0	4.33091	-4.97201	1.48535471698107e-05	0.00132824
chr11	97100479	97100879	401	*	3.59037	0	4.32733	-4.9707	1.48651491177755e-05	0.00132841
chr3	51726729	51727129	401	*	4.49054	2.40148	5.08507	-2.33153	1.48868258761796e-05	0.00132894
chr16	71251032	71251432	401	*	4.19489	0.888898	4.87229	-3.31686	1.48905697039366e-05	0.00132894
chr10	121465672	121466072	401	*	4.41878	2.25481	5.02086	-2.39152	1.49179164597068e-05	0.00133051
chr6	159654492	159654892	401	*	3.88538	0	4.62235	-5.08442	1.49284855865402e-05	0.00133058
chr1	60699260	60699660	401	*	3.69072	0	4.42769	-5.00945	1.49710168251296e-05	0.00133162
chr13	93876827	93877227	401	*	2.97799	4.29992	0	4.92778	1.49871774350075e-05	0.00133162
chr2	216782836	216783236	401	*	2.97799	4.29992	0	4.92778	1.49871774350075e-05	0.00133162
chr11	117623423	117623823	401	*	5.29431	3.733	5.82115	-1.84358	1.49936884596241e-05	0.00133162
chr10	84646641	84647041	401	*	3.58967	0	4.32663	-4.96871	1.49986680726837e-05	0.00133162
chr6	153461449	153461849	401	*	3.58967	0	4.32663	-4.96871	1.49986680726837e-05	0.00133162
chr17	71153008	71153408	401	*	4.25153	1.21083	4.9166	-3.11648	1.50237427336151e-05	0.0013329
chr1	238395108	238395508	401	*	3.59898	0	4.33595	-4.9712	1.50325446308908e-05	0.0013329
chr19	30962368	30962768	401	*	3.67654	0	4.41351	-5.0048	1.50690216080946e-05	0.00133484
chr12	93755210	93755610	401	*	3.61003	0	4.34699	-4.97778	1.50739768668512e-05	0.00133484
chr9	139406503	139406903	401	*	4.11081	0.569854	4.79732	-3.55464	1.50852451275488e-05	0.00133497
chr4	46279440	46279840	401	*	3.82121	0	4.55817	-5.05577	1.51019882446883e-05	0.00133508
chr11	21093525	21093925	401	*	3.67486	0	4.41182	-4.99978	1.51060337092828e-05	0.00133508
chr22	20210411	20210811	401	*	4.20726	0.0305946	4.91196	-4.02196	1.51624686642496e-05	0.0013392
chr5	152517020	152517420	401	*	3.76379	0	4.50075	-5.03504	1.52356484786315e-05	0.0013441
chr11	125311766	125312166	401	*	4.13299	0.996454	4.8028	-3.25214	1.52376281503559e-05	0.0013441
chr5	78484811	78485211	401	*	4.05953	0.569854	4.74419	-3.51921	1.52493208295614e-05	0.00134426
chr3	10600698	10601098	401	*	3.62416	0	4.36113	-4.97896	1.53190161379571e-05	0.00134954
chr1	228073599	228073999	401	*	3.60301	4.80721	0.666268	3.42316	1.53527047315956e-05	0.00135055
chr5	178574089	178574489	401	*	3.62679	0	4.36376	-4.98091	1.5362062356273e-05	0.00135055
chr7	107903997	107904397	401	*	3.62679	0	4.36376	-4.98091	1.5362062356273e-05	0.00135055
chr22	38477700	38478100	401	*	3.62631	0	4.36328	-4.97749	1.53792116216158e-05	0.00135055
chr18	47708248	47708648	401	*	4.42504	2.40148	5.0126	-2.26615	1.5382713535045e-05	0.00135055
chr20	648599	648999	401	*	4.37066	1.69625	5.01427	-2.80944	1.5395535036174e-05	0.00135055
chr1	205488122	205488522	401	*	5.36867	3.78238	5.89939	-1.86847	1.53998127557668e-05	0.00135055
chr1	202854432	202854832	401	*	3.60659	0	4.34356	-4.9707	1.54175009603305e-05	0.00135124
chr17	26473737	26474137	401	*	4.04524	0.961485	4.71248	-3.18534	1.54379904189858e-05	0.00135153
chr2	50760424	50760824	401	*	3.58319	0	4.32015	-4.96104	1.54426582010481e-05	0.00135153
chr2	70913290	70913690	401	*	4.84034	2.82526	5.42697	-2.25486	1.54504793525438e-05	0.00135153
chr11	124786125	124786525	401	*	4.05723	0.961485	4.72506	-3.1924	1.55061684855215e-05	0.00135446
chr9	120682414	120682814	401	*	3.72771	0	4.46467	-5.01429	1.5514395415413e-05	0.00135446
chr12	54129596	54129996	401	*	4.41541	1.47386	5.07523	-3.0367	1.55150961394544e-05	0.00135446
chr15	40531957	40532357	401	*	4.46793	2.07527	5.09059	-2.57719	1.55236917637547e-05	0.00135446
chr16	12324435	12324835	401	*	4.23274	1.54645	4.87715	-2.86313	1.55414915388428e-05	0.00135515
chr10	79802907	79803307	401	*	4.62734	2.78893	5.19317	-2.12385	1.55688623384997e-05	0.00135667
chr15	68856619	68857019	401	*	3.59464	0	4.33161	-4.96296	1.55893718803815e-05	0.00135672
chr5	175211172	175211572	401	*	3.72182	0	4.45879	-5.01131	1.55978393744465e-05	0.00135672
chr1	208035077	208035477	401	*	3.66467	0	4.40163	-4.99125	1.55998332229422e-05	0.00135672
chr18	4851320	4851720	401	*	3.62398	0	4.36095	-4.97691	1.56091855601366e-05	0.00135672
chr1	18933352	18933752	401	*	3.58029	0	4.31726	-4.95774	1.56371495890481e-05	0.00135747
chr6	97423634	97424034	401	*	3.64147	0	4.37843	-4.98062	1.56467299266907e-05	0.00135747
chr9	1743983	1744383	401	*	3.62	0	4.35696	-4.9721	1.56477081806985e-05	0.00135747
chr16	81737180	81737580	401	*	3.77816	0	4.51513	-5.03546	1.56860220177933e-05	0.00135993
chr7	75939308	75939708	401	*	4.06812	0.47386	4.7565	-3.53468	1.57227388410102e-05	0.00136031
chr17	33120726	33121126	401	*	3.64127	0	4.37823	-4.98233	1.57288185360898e-05	0.00136031
chr10	85958129	85958529	401	*	4.12621	1.2975	4.77957	-2.98767	1.57301059925093e-05	0.00136031
chr18	77256540	77256940	401	*	4.95076	3.42092	5.4726	-1.83349	1.57301890402126e-05	0.00136031
chr6	5480585	5480985	401	*	4.74747	2.21083	5.38139	-2.69158	1.57431066510418e-05	0.00136056
chr6	170194597	170194997	401	*	4.3838	1.71737	5.02688	-2.81734	1.57714044553411e-05	0.00136133
chr22	33541155	33541555	401	*	3.60649	0	4.34346	-4.96773	1.57765749359531e-05	0.00136133
chr19	34236495	34236895	401	*	4.15344	0.47386	4.84465	-3.60182	1.57883092651891e-05	0.00136133
chr14	100993910	100994310	401	*	3.72725	0	4.46422	-5.01502	1.5791901963784e-05	0.00136133
chr1	167288861	167289261	401	*	3.58897	0	4.32593	-4.95826	1.58090683395515e-05	0.00136146
chr4	5887197	5887597	401	*	4.49671	2.07527	5.12172	-2.60165	1.58133583859306e-05	0.00136146
chr11	33526665	33527065	401	*	3.69451	0	4.43148	-5.00183	1.58376736809212e-05	0.0013627
chr6	159338544	159338944	401	*	4.13911	1.26918	4.79489	-2.99543	1.59404277030621e-05	0.00137068
chr11	126336230	126336630	401	*	4.47315	1.69625	5.12336	-2.89807	1.59643526139304e-05	0.00137187
chr16	89184892	89185292	401	*	4.43607	1.90739	5.0694	-2.69564	1.59852165799494e-05	0.0013728
chr20	44930495	44930895	401	*	3.66262	0	4.39959	-4.98449	1.60008134849084e-05	0.00137327
chr9	135016739	135017139	401	*	4.59583	2.77892	5.15893	-2.09213	1.60175744175057e-05	0.00137333
chr3	134860254	134860654	401	*	4.99535	2.91655	5.58881	-2.31108	1.60215464324858e-05	0.00137333
chr7	97667310	97667710	401	*	3.57959	0	4.31655	-4.95256	1.6036549040707e-05	0.00137375
chr2	60638913	60639313	401	*	2.97557	4.2975	0	4.91281	1.60506406125321e-05	0.00137391
chr7	140903241	140903641	401	*	4.32674	1.71737	4.9659	-2.75564	1.60585359086172e-05	0.00137391
chr22	49079107	49079507	401	*	3.60952	0	4.34648	-4.96323	1.60734314336188e-05	0.00137432
chr18	31325232	31325632	401	*	4.83227	3.26918	5.35939	-1.85407	1.61470160806284e-05	0.00137975
chr18	38250914	38251314	401	*	3.61366	0	4.35062	-4.96345	1.61866660505091e-05	0.00138141
chr4	184841506	184841906	401	*	3.61366	0	4.35062	-4.96345	1.61866660505091e-05	0.00138141
chr5	1386692	1387092	401	*	3.58249	0	4.31945	-4.9511	1.62300344176578e-05	0.00138346
chr22	39493305	39493705	401	*	3.3433	4.6353	0	4.63631	1.62309160529889e-05	0.00138346
chr9	102135921	102136321	401	*	4.80112	2.95261	5.36823	-2.11894	1.62443948418019e-05	0.00138374
chr3	12082700	12083100	401	*	3.57537	0	4.31234	-4.94659	1.62725068301413e-05	0.00138527
chr8	25944399	25944799	401	*	3.84738	0	4.58434	-5.0505	1.62916171768231e-05	0.00138539
chr15	33931805	33932205	401	*	4.05702	0.569854	4.74158	-3.50947	1.62941427061611e-05	0.00138539
chr1	200590341	200590741	401	*	4.37592	2.28341	4.97081	-2.33488	1.63406338734361e-05	0.00138848
chr1	69210477	69210877	401	*	3.63522	0	4.37218	-4.9697	1.63705001570071e-05	0.00139015
chr13	67874254	67874654	401	*	3.59177	0	4.32873	-4.95207	1.64092570015409e-05	0.00139257
chr2	220540382	220540782	401	*	3.60864	0	4.34561	-4.95989	1.64650090988639e-05	0.00139568
chr16	85746658	85747058	401	*	3.72005	0	4.45701	-4.99936	1.64689928278748e-05	0.00139568
chr4	67796205	67796605	401	*	3.67351	0	4.41048	-4.98306	1.64808658997011e-05	0.00139568
chr8	17027611	17028011	401	*	4.20216	1.77892	4.82731	-2.63431	1.64867610441693e-05	0.00139568
chr8	134521651	134522051	401	*	3.58808	0	4.32505	-4.95079	1.65520565929357e-05	0.00140034
chr7	2329423	2329823	401	*	3.62195	0	4.35892	-4.96311	1.65653104949414e-05	0.00140059
chr1	204628714	204629114	401	*	3.69118	0	4.42814	-4.99111	1.66098480529296e-05	0.00140253
chr5	133242692	133243092	401	*	4.06578	0.961485	4.73403	-3.19958	1.6628961600675e-05	0.00140253
chr8	143182349	143182749	401	*	4.6598	0	5.38615	-4.79102	1.66300808088791e-05	0.00140253
chr1	160378410	160378810	401	*	5.35448	3.98209	5.84933	-1.67568	1.66372954932056e-05	0.00140253
chr7	131426409	131426809	401	*	3.60176	0	4.33873	-4.95247	1.66442860666159e-05	0.00140253
chr1	208976710	208977110	401	*	4.50189	1.8889	5.1413	-2.75716	1.66590206040658e-05	0.00140253
chr20	16993395	16993795	401	*	3.62952	0	4.36649	-4.96584	1.66601365775039e-05	0.00140253
chr3	34055130	34055530	401	*	3.66101	0	4.39798	-4.97821	1.66873377414902e-05	0.00140396
chr4	18195151	18195551	401	*	3.57809	0	4.31506	-4.94364	1.67532633470658e-05	0.00140864
chr1	241902377	241902777	401	*	4.13181	0.888898	4.80649	-3.26482	1.68045867502573e-05	0.00141208
chr4	80159450	80159850	401	*	3.61149	0	4.34845	-4.95645	1.68251315405818e-05	0.00141294
chr17	77410200	77410600	401	*	4.83734	3.20568	5.37491	-1.92409	1.6846438483523e-05	0.00141334
chr8	106769676	106770076	401	*	3.57448	0	4.31144	-4.94134	1.68506236430114e-05	0.00141334
chr1	6094237	6094637	401	*	4.19086	1.75869	4.81673	-2.62775	1.68646743804798e-05	0.00141365
chr2	2721503	2721903	401	*	4.56043	2.54645	5.14694	-2.27127	1.68968420691142e-05	0.00141501
chr11	123301349	123301749	401	*	3.6725	0	4.40947	-4.98036	1.69032297670188e-05	0.00141501
chr18	50193948	50194348	401	*	3.5659	0	4.30287	-4.9361	1.69119980541198e-05	0.00141501
chr16	25761937	25762337	401	*	3.63132	0	4.36829	-4.95976	1.69411104826395e-05	0.00141618
chr19	57489535	57489935	401	*	2.97449	4.29641	0	4.90319	1.69466800739825e-05	0.00141618
chr11	8055607	8056007	401	*	4.58284	2.33896	5.19252	-2.4938	1.69770097538638e-05	0.0014164
chr8	129858803	129859203	401	*	3.7843	0	4.52127	-5.01793	1.69791221583249e-05	0.0014164
chr9	124479706	124480106	401	*	5.18759	3.63998	5.71227	-1.84021	1.69805069694505e-05	0.0014164
chr1	41751841	41752241	401	*	5.45906	3.78238	6.00318	-1.9502	1.69961938260281e-05	0.00141685
chr2	107822433	107822833	401	*	3.68803	0	4.425	-4.98226	1.70694414963339e-05	0.00142209
chr10	43707578	43707978	401	*	4.33922	0.888898	5.0224	-3.43091	1.71052685583398e-05	0.00142364
chr7	4868362	4868762	401	*	4.37755	2.2975	4.97114	-2.33321	1.71148461764468e-05	0.00142364
chr16	22867914	22868314	401	*	3.69517	0	4.43213	-4.98617	1.71230146338592e-05	0.00142364
chr1	35336438	35336838	401	*	4.19642	1.75869	4.82274	-2.63411	1.71417236310867e-05	0.00142364
chr1	111276435	111276835	401	*	4.69366	2.61206	5.28742	-2.30468	1.7149560575664e-05	0.00142364
chr3	38624484	38624884	401	*	4.71271	2.76884	5.2913	-2.20899	1.71506843997831e-05	0.00142364
chr11	11752761	11753161	401	*	3.61766	0	4.35462	-4.95569	1.71910880662918e-05	0.00142613
chr15	25966310	25966710	401	*	4.71494	2.83496	5.28593	-2.13339	1.7217935751904e-05	0.00142673
chr1	3410998	3411398	401	*	3.66656	0	4.40353	-4.97336	1.72192867240444e-05	0.00142673
chr10	9603000	9603400	401	*	3.56741	0	4.30437	-4.93159	1.73342388064329e-05	0.00143454
chr6	44240636	44241036	401	*	4.79469	2.82526	5.37621	-2.20947	1.73344979402977e-05	0.00143454
chr22	35365105	35365505	401	*	4.14648	0.0305946	4.84978	-3.96837	1.73587365582415e-05	0.00143568
chr1	224856674	224857074	401	*	4.36841	2.09154	4.9811	-2.47767	1.74187085018967e-05	0.00143886
chr20	60215388	60215788	401	*	4.5593	2.51061	5.14957	-2.27762	1.74196463529405e-05	0.00143886
chr19	55960919	55961319	401	*	4.6728	2.6455	5.26076	-2.2704	1.74310256318778e-05	0.00143886
chr1	209614154	209614554	401	*	3.58697	0	4.32393	-4.93659	1.74393725721846e-05	0.00143886
chr22	45723180	45723580	401	*	3.70833	0	4.44529	-4.98698	1.74939582476952e-05	0.00144249
chr3	26693407	26693807	401	*	3.61432	0	4.35129	-4.94925	1.75154886204571e-05	0.00144339
chr1	158073959	158074359	401	*	3.78256	0	4.51952	-5.00892	1.7599480032328e-05	0.0014494
chr11	133254818	133255218	401	*	3.77968	0	4.51664	-5.00595	1.76095651019449e-05	0.0014494
chr1	181086596	181086996	401	*	5.92898	4.90652	6.34958	-1.33836	1.76286750024545e-05	0.0014495
chr20	60807605	60808005	401	*	3.68922	0	4.42619	-4.97812	1.76320862160304e-05	0.0014495
chr2	23776988	23777388	401	*	4.47647	2.45274	5.06404	-2.28717	1.77415988673025e-05	0.00145609
chr6	159010394	159010794	401	*	3.56943	0	4.3064	-4.92937	1.77461797088974e-05	0.00145609
chr1	201077784	201078184	401	*	4.19187	0	4.89776	-3.99896	1.77488421850155e-05	0.00145609
chr1	217215656	217216056	401	*	4.24586	1.47386	4.89576	-2.88106	1.77548413948622e-05	0.00145609
chr2	169768399	169768799	401	*	4.10375	1.26918	4.75746	-2.96894	1.78489805971812e-05	0.00146293
chr11	132001278	132001678	401	*	4.02611	0.522655	4.71127	-3.48734	1.78676427885745e-05	0.00146358
chr3	149186552	149186952	401	*	3.54036	4.80967	0	4.24702	1.78815934636534e-05	0.00146385
chr6	84416243	84416643	401	*	3.63354	0	4.3705	-4.9479	1.79093963700027e-05	0.00146524
chr13	78174104	78174504	401	*	3.57156	0	4.30853	-4.92799	1.79418481866012e-05	0.00146587
chr1	217183882	217184282	401	*	3.59733	0	4.33429	-4.93778	1.79418698958526e-05	0.00146587
chr6	3697244	3697644	401	*	4.27188	1.94368	4.8891	-2.52902	1.79491941884105e-05	0.00146587
chr1	99376334	99376734	401	*	4.0848	0.996454	4.75227	-3.20143	1.80156083345671e-05	0.00147041
chr6	69947700	69948100	401	*	3.59026	0	4.32723	-4.93429	1.80333425164901e-05	0.00147076
chr14	95927915	95928315	401	*	5.24931	3.89034	5.74168	-1.65788	1.80414922012e-05	0.00147076
chr1	162851699	162852099	401	*	4.47776	2.41447	5.06959	-2.30093	1.80986383524441e-05	0.00147454
chr17	73366914	73367314	401	*	3.56793	0	4.3049	-4.9247	1.81338186046842e-05	0.00147611
chr9	9098772	9099172	401	*	3.61979	0	4.35676	-4.9454	1.81395614914189e-05	0.00147611
chr1	205269207	205269607	401	*	3.69585	0	4.43282	-4.96918	1.81632306850036e-05	0.00147644
chr1	201706261	201706661	401	*	4.6794	2.93469	5.23299	-2.0096	1.81651667529965e-05	0.00147644
chr9	140780076	140780476	401	*	4.32245	0.47386	5.01879	-3.71218	1.81926543431407e-05	0.00147779
chr5	115962476	115962876	401	*	3.55289	0	4.28986	-4.91528	1.82251185691782e-05	0.00147836
chr13	114632084	114632484	401	*	4.23744	1.56985	4.8806	-2.85049	1.82429331796171e-05	0.00147836
chr17	888050	888450	401	*	3.64614	0	4.38311	-4.9538	1.82441335354897e-05	0.00147836
chr1	120557948	120558348	401	*	4.39179	1.71737	5.03541	-2.81288	1.82513362612593e-05	0.00147836
chr14	62472453	62472853	401	*	3.60089	0	4.33785	-4.93544	1.82537575683404e-05	0.00147836
chr16	4572825	4573225	401	*	4.78656	2.71737	5.37901	-2.29059	1.83384989047768e-05	0.0014835
chr5	87385545	87385945	401	*	4.75049	3.13141	5.28618	-1.90592	1.83389375505518e-05	0.0014835
chr6	167829427	167829827	401	*	4.39742	1.47386	5.05625	-3.00824	1.83699886092994e-05	0.0014843
chr1	6133046	6133446	401	*	4.82079	2.83496	5.40417	-2.22613	1.8370601916059e-05	0.0014843
chr16	9852594	9852994	401	*	3.56022	0	4.29719	-4.91578	1.83971927681544e-05	0.0014847
chr22	26637332	26637732	401	*	3.6551	0	4.39207	-4.95479	1.84043749412472e-05	0.0014847
chr5	174639796	174640196	401	*	4.20242	1.73818	4.83083	-2.64026	1.84145508256381e-05	0.0014847
chr17	70556905	70557305	401	*	4.12368	1.2975	4.77689	-2.97646	1.84359191857022e-05	0.0014847
chr14	78121148	78121548	401	*	4.04131	0.47386	4.72876	-3.49997	1.84499125853864e-05	0.0014847
chr11	95741370	95741770	401	*	2.92677	4.2487	0	4.8667	1.84687048474888e-05	0.0014847
chr13	35313339	35313739	401	*	3.5527	0	4.28967	-4.91438	1.84806422560263e-05	0.0014847
chr8	10818283	10818683	401	*	4.61299	2.21083	5.23644	-2.56859	1.84817082645746e-05	0.0014847
chr1	18555581	18555981	401	*	4.1877	0	4.89504	-4.0028	1.84883692746338e-05	0.0014847
chr1	204682214	204682614	401	*	4.86458	2.60075	5.47609	-2.45976	1.84945905279885e-05	0.0014847
chr12	113286682	113287082	401	*	3.60795	0	4.34492	-4.93617	1.85016792303067e-05	0.0014847
chr1	220836822	220837222	401	*	3.56429	0	4.30126	-4.91935	1.85162529319184e-05	0.0014847
chr21	46531526	46531926	401	*	4.52966	2.65647	5.09982	-2.13687	1.85168291855075e-05	0.0014847
chr21	31455561	31455961	401	*	4.12895	0.615557	4.81447	-3.54668	1.85691718820351e-05	0.00148608
chr11	117558595	117558995	401	*	3.67184	0	4.40881	-4.96053	1.85891916664332e-05	0.00148608
chr10	132961436	132961836	401	*	2.92314	4.24507	0	4.864	1.85993410587412e-05	0.00148608
chr11	44155547	44155947	401	*	2.92314	4.24507	0	4.864	1.85993410587412e-05	0.00148608
chr15	62915024	62915424	401	*	2.92314	4.24507	0	4.864	1.85993410587412e-05	0.00148608
chr5	168442475	168442875	401	*	2.92314	4.24507	0	4.864	1.85993410587412e-05	0.00148608
chr2	115598275	115598675	401	*	3.56003	0	4.297	-4.91488	1.86507704809345e-05	0.00148723
chr18	6382691	6383091	401	*	3.90527	5.00373	1.8413	2.74559	1.86690023183879e-05	0.00148723
chr14	74415700	74416100	401	*	4.74684	3.0195	5.29806	-1.99436	1.86702440258132e-05	0.00148723
chr16	85932310	85932710	401	*	4.46197	1.21083	5.13701	-3.27371	1.86907848477842e-05	0.00148723
chr10	62144790	62145190	401	*	4.14568	0	4.85214	-3.97412	1.86984536796633e-05	0.00148723
chr2	197916551	197916951	401	*	3.54902	0	4.28599	-4.91085	1.86998841675554e-05	0.00148723
chr7	90582285	90582685	401	*	3.62672	0	4.36368	-4.94143	1.87105097860203e-05	0.00148723
chr18	20291030	20291430	401	*	2.93039	4.25232	0	4.86549	1.87118369790941e-05	0.00148723
chr2	191395417	191395817	401	*	2.93039	4.25232	0	4.86549	1.87118369790941e-05	0.00148723
chr16	5630332	5630732	401	*	3.60444	0	4.3414	-4.93134	1.8730818885384e-05	0.00148787
chr10	119432859	119433259	401	*	4.85362	3.09154	5.40955	-2.01634	1.87982745889635e-05	0.00149236
chr1	61788493	61788893	401	*	4.31778	1.75869	4.95335	-2.72942	1.8828316068125e-05	0.00149341
chr19	14655752	14656152	401	*	4.20892	1.56985	4.85014	-2.82473	1.88754399531734e-05	0.00149341
chr1	198798940	198799340	401	*	3.89235	0	4.62931	-5.03617	1.88818014562867e-05	0.00149341
chr1	61362964	61363364	401	*	4.08353	0	4.78697	-3.92197	1.88881125123668e-05	0.00149341
chr12	109241139	109241539	401	*	4.43754	2.26918	5.04005	-2.39579	1.8891402746384e-05	0.00149341
chr4	11833632	11834032	401	*	3.57325	0	4.31022	-4.91618	1.88959711531631e-05	0.00149341
chr7	98257791	98258191	401	*	3.57325	0	4.31022	-4.91618	1.88959711531631e-05	0.00149341
chr3	119984787	119985187	401	*	3.58468	0	4.32164	-4.92139	1.89004803365443e-05	0.00149341
chr1	54814602	54815002	401	*	3.58089	0	4.31786	-4.92173	1.89146318881009e-05	0.00149341
chr3	10470264	10470664	401	*	4.15732	0.888898	4.83312	-3.27039	1.89445355008856e-05	0.00149341
chr19	46484516	46484916	401	*	4.57692	2.05882	5.20945	-2.67036	1.89476837806559e-05	0.00149341
chr20	57849243	57849643	401	*	3.57365	4.8292	0	3.93077	1.89641530472778e-05	0.00149341
chr2	210536604	210537004	401	*	4.33045	1.77892	4.96546	-2.74278	1.8973777951811e-05	0.00149341
chr1	220978116	220978516	401	*	4.048	0.522655	4.73395	-3.50045	1.89744914767234e-05	0.00149341
chr8	142572613	142573013	401	*	4.35142	1.69625	4.99374	-2.78272	1.8975527753436e-05	0.00149341
chr1	155464569	155464969	401	*	3.63258	0	4.36954	-4.93844	1.89977415387699e-05	0.00149417
chr12	127211641	127212041	401	*	3.59792	0	4.33489	-4.92764	1.90136923544638e-05	0.00149417
chr1	82351366	82351766	401	*	3.55433	0	4.29129	-4.90735	1.90179443944609e-05	0.00149417
chr21	22400812	22401212	401	*	3.57799	0	4.31495	-4.91939	1.90510823457382e-05	0.00149505
chr8	11363693	11364093	401	*	3.57799	0	4.31495	-4.91939	1.90510823457382e-05	0.00149505
chr1	153309450	153309850	401	*	3.5667	0	4.30366	-4.91235	1.90624837207496e-05	0.00149509
chr1	238420669	238421069	401	*	4.12037	0.888898	4.79455	-3.24874	1.90894892165333e-05	0.00149625
chr16	87098308	87098708	401	*	2.9195	4.24143	0	4.85734	1.91159260693739e-05	0.00149625
chr6	138526112	138526512	401	*	4.11413	0	4.8199	-3.94416	1.91293102570551e-05	0.00149625
chr21	40400985	40401385	401	*	3.58367	4.80551	0.421498	3.61375	1.91409216250847e-05	0.00149625
chr14	96230860	96231260	401	*	4.24903	1.79886	4.87633	-2.66175	1.91421850589745e-05	0.00149625
chr11	61333655	61334055	401	*	3.58379	0	4.32075	-4.92007	1.91520319048065e-05	0.00149625
chr1	242393285	242393685	401	*	3.6113	0	4.34827	-4.93166	1.91540802972535e-05	0.00149625
chr16	84074684	84075084	401	*	3.53586	0	4.27282	-4.89963	1.91892681382876e-05	0.00149815
chr14	103930937	103931337	401	*	3.55993	0	4.29689	-4.91037	1.92202879644631e-05	0.00149971
chr5	173517017	173517417	401	*	4.31267	1.73818	4.94935	-2.73806	1.92411494279516e-05	0.00150007
chr1	224704693	224705093	401	*	4.14996	0.615557	4.83624	-3.55589	1.92468793795741e-05	0.00150007
chr10	11297888	11298288	401	*	4.1033	0	4.8072	-3.92926	1.9325650647386e-05	0.00150475
chr1	18575849	18576249	401	*	4.48097	1.8889	5.1189	-2.7293	1.93341604625355e-05	0.00150475
chr9	123696631	123697031	401	*	4.12237	1.54645	4.75915	-2.75178	1.9340010198571e-05	0.00150475
chr11	72973801	72974201	401	*	3.56864	0	4.30561	-4.91093	1.9437158639975e-05	0.00151122
chr5	50854531	50854931	401	*	3.53359	0	4.27055	-4.89622	1.94563550477585e-05	0.00151122
chr7	51147457	51147857	401	*	3.53359	0	4.27055	-4.89622	1.94563550477585e-05	0.00151122
chr19	5104488	5104888	401	*	4.28355	1.21083	4.95025	-3.12739	1.94706997993823e-05	0.00151148
chr3	159278267	159278667	401	*	4.09352	0	4.79884	-3.93155	1.94972050491786e-05	0.00151165
chr3	173661328	173661728	401	*	4.10066	0.0305946	4.80286	-3.92588	1.95021096449623e-05	0.00151165
chr3	25079425	25079825	401	*	4.11052	5.1255	2.46404	2.31543	1.95088721959738e-05	0.00151165
chr3	20782787	20783187	401	*	2.97097	4.2929	0	4.87432	1.95172474666197e-05	0.00151165
chr22	44274517	44274917	401	*	4.41714	2.26918	5.01764	-2.36656	1.95287183586928e-05	0.00151168
chr8	133455747	133456147	401	*	3.57579	0	4.31275	-4.91324	1.95740242926615e-05	0.00151433
chr3	169004764	169005164	401	*	3.32297	4.61099	0	4.59392	1.95957471082935e-05	0.00151444
chr14	55248181	55248581	401	*	3.64731	0	4.38428	-4.94064	1.96094174686297e-05	0.00151444
chr17	32967571	32967971	401	*	4.10597	0	4.80993	-3.93624	1.96158433786014e-05	0.00151444
chr11	134310999	134311399	401	*	4.1669	0.47386	4.85854	-3.59252	1.9627257706278e-05	0.00151444
chr1	229825144	229825544	401	*	3.56733	0	4.30429	-4.90687	1.96309274520827e-05	0.00151444
chr4	25972363	25972763	401	*	4.71377	2.93469	5.27196	-2.04081	1.96866930443013e-05	0.00151688
chr1	212059350	212059750	401	*	3.58959	0	4.32655	-4.91491	1.96915177560596e-05	0.00151688
chr17	77084273	77084673	401	*	4.18251	1.49846	4.82676	-2.81511	1.97156264268528e-05	0.00151688
chr8	6644358	6644758	401	*	3.73816	0	4.47513	-4.97288	1.97303529823167e-05	0.00151688
chr1	58325272	58325672	401	*	3.55137	0	4.28834	-4.89903	1.97309697621765e-05	0.00151688
chr15	66293803	66294203	401	*	4.12556	0.47386	4.81586	-3.55461	1.97336755975812e-05	0.00151688
chr15	92406545	92406945	401	*	4.88846	3.33001	5.41486	-1.83938	1.97403109326177e-05	0.00151688
chr19	39227128	39227528	401	*	3.57589	0	4.31286	-4.90977	1.97693014381971e-05	0.00151826
chr7	106772523	106772923	401	*	4.30387	1.21083	4.97157	-3.1399	1.97898797718909e-05	0.00151898
chr6	47560291	47560691	401	*	3.61345	0	4.35042	-4.92528	1.98103019133993e-05	0.001519
chr10	76598142	76598542	401	*	3.55513	0	4.29209	-4.89918	1.9812405950232e-05	0.001519
chr1	180455323	180455723	401	*	3.56136	0	4.29832	-4.90444	1.98394797569793e-05	0.00152023
chr4	53875855	53876255	401	*	3.30841	4.59967	0	4.58666	1.98905054196825e-05	0.00152328
chr1	18155882	18156282	401	*	3.64596	0	4.38293	-4.93633	1.99695675350865e-05	0.00152722
chr16	29932710	29933110	401	*	4.45943	1.69625	5.10879	-2.86897	1.99856696546105e-05	0.00152722
chr12	97932106	97932506	401	*	4.41311	2.41447	4.99792	-2.24165	1.99919010294752e-05	0.00152722
chr6	107890730	107891130	401	*	3.68254	0	4.41951	-4.94846	2.00245434211847e-05	0.00152722
chr10	127748989	127749389	401	*	3.02617	4.3481	0	4.88902	2.00288986787608e-05	0.00152722
chr11	128420221	128420621	401	*	2.91585	4.23778	0	4.84666	2.00517707528318e-05	0.00152722
chr2	69314685	69315085	401	*	2.91585	4.23778	0	4.84666	2.00517707528318e-05	0.00152722
chr8	117841934	117842334	401	*	2.91585	4.23778	0	4.84666	2.00517707528318e-05	0.00152722
chr8	110696716	110697116	401	*	3.59402	0	4.33099	-4.91217	2.00597133062419e-05	0.00152722
chr12	66785997	66786397	401	*	3.54472	0	4.28168	-4.89343	2.00761552850117e-05	0.00152722
chr20	46859333	46859733	401	*	3.54472	0	4.28168	-4.89343	2.00761552850117e-05	0.00152722
chr5	17231381	17231781	401	*	3.54472	0	4.28168	-4.89343	2.00761552850117e-05	0.00152722
chr10	80926206	80926606	401	*	5.07708	3.55233	5.5981	-1.82833	2.01025439410961e-05	0.00152838
chr1	37171390	37171790	401	*	4.21493	0.522655	4.90655	-3.61523	2.01159459776584e-05	0.00152854
chr1	247274143	247274543	401	*	4.10457	0	4.81013	-3.93379	2.01563406260291e-05	0.00153076
chr1	216704830	216705230	401	*	4.02735	0.925648	4.69548	-3.15879	2.01878608308632e-05	0.0015315
chr1	178142240	178142640	401	*	3.57165	0	4.30861	-4.90386	2.01884906615551e-05	0.0015315
chr8	9768315	9768715	401	*	4.07604	1.26918	4.72809	-2.93726	2.02086249472672e-05	0.00153218
chr16	27062654	27063054	401	*	4.25366	1.47386	4.90405	-2.87676	2.02564197466956e-05	0.00153495
chr1	221067458	221067858	401	*	4.87367	3.19819	5.41762	-1.95781	2.02905276681677e-05	0.00153668
chr1	166031861	166032261	401	*	4.13844	0.47386	4.82916	-3.56689	2.03168964348103e-05	0.00153782
chr2	171179060	171179460	401	*	3.7092	0	4.44616	-4.94891	2.03429782137234e-05	0.00153894
chr10	123101729	123102129	401	*	2.93761	4.25954	0	4.85147	2.03705588568853e-05	0.00154018
chr16	3002734	3003134	401	*	3.59008	0	4.32704	-4.91077	2.03822569045075e-05	0.00154021
chr19	34837551	34837951	401	*	3.52403	0	4.261	-4.88166	2.04078478692859e-05	0.00154129
chr1	190351569	190351969	401	*	3.75044	0	4.4874	-4.96516	2.04318868085738e-05	0.00154225
chr1	200676389	200676789	401	*	3.54389	0	4.28085	-4.89091	2.04572071460689e-05	0.00154249
chr16	19845862	19846262	401	*	3.53432	0	4.27128	-4.88634	2.04575725085622e-05	0.00154249
chr1	180755757	180756157	401	*	3.53451	0	4.27147	-4.88385	2.05214913467055e-05	0.00154645
chr4	157006196	157006596	401	*	3.57728	0	4.31425	-4.90334	2.05711139682338e-05	0.00154934
chr8	53066154	53066554	401	*	3.53151	0	4.26848	-4.88219	2.05968298129157e-05	0.00155042
chr20	32454967	32455367	401	*	3.7557	0	4.49266	-4.96326	2.06138134170909e-05	0.00155084
chr14	93334186	93334586	401	*	4.19681	1.73818	4.82478	-2.63082	2.06348162841009e-05	0.00155157
chr18	43980233	43980633	401	*	4.18461	0.961485	4.85842	-3.28203	2.06494572846324e-05	0.00155181
chr1	167983816	167984216	401	*	3.51725	0	4.25422	-4.87693	2.06730047231137e-05	0.00155187
chr1	182578527	182578927	401	*	3.51725	0	4.25422	-4.87693	2.06730047231137e-05	0.00155187
chr18	42428637	42429037	401	*	4.81319	3.11559	5.36028	-1.97331	2.07316074839358e-05	0.00155542
chr12	114250415	114250815	401	*	4.32543	1.47386	4.98014	-2.94294	2.07464977151434e-05	0.00155568
chr16	85696339	85696739	401	*	5.43764	3.89034	5.96227	-1.83627	2.07675342721255e-05	0.0015564
chr3	197412007	197412407	401	*	3.52539	0	4.26236	-4.87935	2.08689071452415e-05	0.0015616
chr9	140917258	140917658	401	*	3.52539	0	4.26236	-4.87935	2.08689071452415e-05	0.0015616
chr1	194938690	194939090	401	*	3.52311	0	4.26007	-4.87859	2.08826760447302e-05	0.0015616
chr18	30517016	30517416	401	*	3.52311	0	4.26007	-4.87859	2.08826760447302e-05	0.0015616
chr22	49604914	49605314	401	*	4.50802	2.37515	5.10702	-2.33824	2.09223791891924e-05	0.00156218
chr7	42031266	42031666	401	*	4.34502	1.90739	4.97132	-2.59543	2.09285458392993e-05	0.00156218
chr18	77935780	77936180	401	*	3.51422	0	4.25119	-4.87344	2.0936729213549e-05	0.00156218
chr5	124757190	124757590	401	*	4.29049	1.94368	4.90931	-2.53521	2.09422534847984e-05	0.00156218
chr18	13463174	13463574	401	*	4.56636	2.74847	5.1296	-2.07574	2.09476199450446e-05	0.00156218
chr5	156107896	156108296	401	*	2.94009	4.26202	0	4.84784	2.09603284077965e-05	0.00156228
chr5	171606468	171606868	401	*	3.66496	4.85727	0.861223	3.38897	2.09821453033209e-05	0.00156236
chr11	70561805	70562205	401	*	4.35839	1.59289	5.00789	-2.93501	2.09842999143443e-05	0.00156236
chr1	20758684	20759084	401	*	4.12105	0.888898	4.79526	-3.23722	2.10134753950978e-05	0.00156283
chr8	142971832	142972232	401	*	4.12105	0.888898	4.79526	-3.23722	2.10134753950978e-05	0.00156283
chr1	177994735	177995135	401	*	3.59226	0	4.32922	-4.90487	2.10271329787374e-05	0.00156299
chr1	203713718	203714118	401	*	3.55403	0	4.291	-4.8899	2.10526999422263e-05	0.00156404
chr6	155491807	155492207	401	*	3.71481	0	4.45178	-4.95039	2.10826267842416e-05	0.00156541
chr14	25250158	25250558	401	*	3.5284	0	4.26537	-4.87773	2.11281437840562e-05	0.00156784
chr13	36698191	36698591	401	*	4.46039	2.5346	5.03687	-2.17061	2.11383735135126e-05	0.00156784
chr8	142954693	142955093	401	*	3.53005	0	4.26702	-4.876	2.11745872405782e-05	0.0015689
chr12	120938990	120939390	401	*	3.64282	0	4.37978	-4.91949	2.11755465588498e-05	0.0015689
chr1	192327533	192327933	401	*	4.30517	1.99645	4.92069	-2.5311	2.1276139247945e-05	0.00157368
chr1	160314154	160314554	401	*	4.14987	1.21083	4.80956	-3.00686	2.12773389232991e-05	0.00157368
chr14	89816557	89816957	401	*	4.57543	2.49846	5.16869	-2.29144	2.12846502147778e-05	0.00157368
chr9	120104158	120104558	401	*	4.07474	0	4.77965	-3.91002	2.1286130551079e-05	0.00157368
chr7	157257389	157257789	401	*	3.80558	4.95483	1.39441	2.99022	2.13727095875436e-05	0.00157922
chr11	126675793	126676193	401	*	3.51652	0	4.25348	-4.86971	2.13892794918629e-05	0.00157932
chr1	204693972	204694372	401	*	3.80216	0	4.53913	-4.9714	2.1416148117735e-05	0.00157932
chr16	55336350	55336750	401	*	3.50828	4.72862	0.366809	3.56233	2.14293929519437e-05	0.00157932
chr1	155832398	155832798	401	*	4.1512	0	4.85777	-3.95907	2.1454472543176e-05	0.00157932
chr17	4348294	4348694	401	*	4.25775	1.21083	4.92314	-3.0996	2.14568628971002e-05	0.00157932
chr9	85999560	85999960	401	*	3.53677	0	4.27374	-4.87535	2.14623057766187e-05	0.00157932
chr8	71937932	71938332	401	*	2.9122	4.23412	0	4.83183	2.14644955476692e-05	0.00157932
chr1	208243133	208243533	401	*	4.43259	2.26918	5.03461	-2.38153	2.14666112227486e-05	0.00157932
chr14	90444219	90444619	401	*	3.55046	0	4.28743	-4.88291	2.14994633577546e-05	0.00157999
chr6	166993451	166993851	401	*	4.04125	0.522655	4.72697	-3.48301	2.15290171209893e-05	0.00157999
chr2	2150043	2150443	401	*	5.08068	3.59111	5.59594	-1.78153	2.15323330714484e-05	0.00157999
chr19	37262674	37263074	401	*	4.0988	0.961485	4.76864	-3.20443	2.15329155114979e-05	0.00157999
chr1	209015509	209015909	401	*	3.6291	0	4.36606	-4.91122	2.15335588102541e-05	0.00157999
chr11	72385720	72386120	401	*	5.36282	4.08469	5.83975	-1.59152	2.15566093239005e-05	0.00158083
chr1	165046262	165046662	401	*	4.0316	0.522655	4.71697	-3.46863	2.1584067711219e-05	0.0015814
chr10	87983175	87983575	401	*	3.76232	0	4.49929	-4.95881	2.15875390194597e-05	0.0015814
chr5	6453101	6453501	401	*	4.5807	2.5582	5.16814	-2.27607	2.16090122117055e-05	0.00158213
chr13	28874130	28874530	401	*	3.55871	0	4.29567	-4.88265	2.16249605166667e-05	0.00158245
chr8	133289877	133290277	401	*	3.51496	0	4.25192	-4.86686	2.16519972913916e-05	0.00158335
chr1	243555493	243555893	401	*	3.59148	0	4.32844	-4.89853	2.16605110935653e-05	0.00158335
chr17	17410478	17410878	401	*	4.67176	2.74847	5.24794	-2.17261	2.16836479901469e-05	0.00158419
chr12	125704161	125704561	401	*	4.22263	1.47386	4.87108	-2.84871	2.17086992141113e-05	0.00158513
chr15	55712841	55713241	401	*	3.50739	0	4.24436	-4.86382	2.17197309815797e-05	0.00158513
chr18	77877702	77878102	401	*	4.57628	2.75869	5.13947	-2.0772	2.17629360821798e-05	0.00158585
chr11	29644612	29645012	401	*	3.71627	4.94368	0.474189	3.68591	2.17668908395794e-05	0.00158585
chr7	73880520	73880920	401	*	4.46971	1.8889	5.10685	-2.71496	2.1772162582899e-05	0.00158585
chr11	117489236	117489636	401	*	4.46202	2.07527	5.0842	-2.55807	2.17769082081406e-05	0.00158585
chr8	133419483	133419883	401	*	4.55282	2.38837	5.15495	-2.37005	2.17876240777978e-05	0.00158585
chr17	42121524	42121924	401	*	3.67253	0	4.40949	-4.92606	2.18072693556732e-05	0.00158644
chr16	68530964	68531364	401	*	4.06877	0	4.80574	-5.06154	2.18342411436755e-05	0.00158755
chr3	71086637	71087037	401	*	4.01992	0.925648	4.68768	-3.14855	2.18667031819417e-05	0.00158907
chr1	58712325	58712725	401	*	4.09505	0	4.80041	-3.91931	2.19097515406314e-05	0.00159119
chr2	54310457	54310857	401	*	4.34674	2.15482	4.95153	-2.42164	2.19191903850913e-05	0.00159119
chr5	86956549	86956949	401	*	3.53421	0	4.27117	-4.87339	2.19514156296123e-05	0.00159268
chr14	77599598	77599998	401	*	4.14617	0.47386	4.83715	-3.56634	2.19839603443939e-05	0.00159364
chr3	70280943	70281343	401	*	4.11861	0.47386	4.80869	-3.54087	2.19879581923759e-05	0.00159364
chr7	107923554	107923954	401	*	3.53566	0	4.27263	-4.87328	2.2020273733255e-05	0.00159513
chr1	205568298	205568698	401	*	4.01269	0	4.74965	-5.04021	2.20514952062544e-05	0.00159578
chr3	7726604	7727004	401	*	3.53305	0	4.27002	-4.86858	2.20526349140897e-05	0.00159578
chr16	27507138	27507538	401	*	4.18448	0.888898	4.86145	-3.29024	2.20911143330396e-05	0.00159772
chr22	34167527	34167927	401	*	4.42214	2.38837	5.0108	-2.25603	2.21215652692869e-05	0.00159908
chr1	166143002	166143402	401	*	4.15685	0.888898	4.83263	-3.2587	2.21397205240254e-05	0.00159954
chr11	123962406	123962806	401	*	3.5036	0	4.24056	-4.85846	2.2163639337246e-05	0.00159958
chr2	25229170	25229570	401	*	3.5036	0	4.24056	-4.85846	2.2163639337246e-05	0.00159958
chr1	175243494	175243894	401	*	3.54777	0	4.28474	-4.87347	2.22025279448278e-05	0.00160079
chr16	19277574	19277974	401	*	3.79302	0	4.52999	-4.96637	2.22038439060004e-05	0.00160079
chr8	53137839	53138239	401	*	4.1788	0.888898	4.85552	-3.28581	2.2265137528736e-05	0.00160436
chr10	126950630	126951030	401	*	3.56102	0	4.29798	-4.87521	2.24623349847676e-05	0.00161574
chr4	176483589	176483989	401	*	3.56102	0	4.29798	-4.87521	2.24623349847676e-05	0.00161574
chr11	44633147	44633547	401	*	3.53976	0	4.27673	-4.86689	2.24624226042344e-05	0.00161574
chr11	131078247	131078647	401	*	3.5594	0	4.29637	-4.8762	2.24704736624726e-05	0.00161574
chr17	7906107	7906507	401	*	3.5585	0	4.29546	-4.87727	2.24964046276872e-05	0.00161606
chr2	161185856	161186256	401	*	3.49093	4.76631	0	4.21206	2.25090759797929e-05	0.00161606
chr12	113687539	113687939	401	*	3.63783	0	4.37479	-4.90614	2.25103328654815e-05	0.00161606
chr1	164681747	164682147	401	*	5.55457	4.29992	6.02682	-1.56256	2.2543085829781e-05	0.00161756
chr12	126014154	126014554	401	*	3.50434	0	4.24131	-4.8548	2.25905793816746e-05	0.00162011
chr3	9069320	9069720	401	*	4.70668	2.74847	5.28692	-2.20177	2.26291614833824e-05	0.00162203
chr11	106227634	106228034	401	*	3.57358	0	4.31055	-4.88199	2.26693638672882e-05	0.00162406
chr1	226069611	226070011	401	*	4.69371	2.21083	5.32356	-2.633	2.27078230978834e-05	0.00162596
chr16	69071448	69071848	401	*	3.75156	0	4.48853	-4.94683	2.27387862418697e-05	0.00162732
chr4	979588	979988	401	*	3.55452	0	4.29148	-4.86877	2.27758707756854e-05	0.00162787
chr22	46904820	46905220	401	*	5.1359	3.23299	5.70966	-2.13913	2.27835669436653e-05	0.00162787
chr10	98524590	98524990	401	*	3.54316	0	4.28013	-4.86823	2.27897066775255e-05	0.00162787
chr11	77810964	77811364	401	*	4.05953	0.888898	4.73094	-3.18336	2.27940258512661e-05	0.00162787
chr2	73158737	73159137	401	*	4.72175	2.34833	5.34281	-2.53814	2.28200807193208e-05	0.00162887
chr11	77821183	77821583	401	*	4.52441	2.65647	5.09393	-2.12657	2.28460767790451e-05	0.00162977
chr17	27405511	27405911	401	*	3.62456	0	4.36153	-4.89964	2.28629742581681e-05	0.00162977
chr2	58770656	58771056	401	*	3.50148	0	4.23844	-4.84942	2.28722318943097e-05	0.00162977
chr11	70374095	70374495	401	*	4.09298	0.888898	4.76593	-3.21291	2.28811752320483e-05	0.00162977
chr5	113351184	113351584	401	*	3.50053	0	4.2375	-4.85085	2.28923025489331e-05	0.00162977
chr7	127331267	127331667	401	*	3.5676	0	4.30456	-4.87288	2.29407567067869e-05	0.00163197
chr14	82711580	82711980	401	*	3.59214	0	4.3291	-4.88063	2.29569098230541e-05	0.00163197
chr1	205391717	205392117	401	*	3.74322	0	4.48018	-4.93836	2.29666016196981e-05	0.00163197
chr1	24840890	24841290	401	*	3.53876	0	4.27573	-4.8636	2.29983468554274e-05	0.00163197
chr6	159189232	159189632	401	*	3.65958	0	4.39655	-4.91138	2.29990888260469e-05	0.00163197
chr18	34919126	34919526	401	*	3.52257	0	4.25953	-4.85654	2.30030669234436e-05	0.00163197
chr8	12447390	12447790	401	*	3.52932	0	4.26629	-4.85844	2.3025834509038e-05	0.00163197
chr20	44654989	44655389	401	*	4.89794	3.28341	5.43295	-1.9041	2.30405569292171e-05	0.00163197
chr10	19709786	19710186	401	*	3.8183	0	4.55526	-4.96574	2.30481514349364e-05	0.00163197
chr3	6071690	6072090	401	*	4.09914	0.888898	4.77236	-3.21365	2.30744780245894e-05	0.00163197
chr18	626122	626522	401	*	4.2005	1.21083	4.86292	-3.03825	2.30879497224663e-05	0.00163197
chr7	43204060	43204460	401	*	3.56561	0	4.30258	-4.87552	2.30930078370676e-05	0.00163197
chr9	19724421	19724821	401	*	3.56561	0	4.30258	-4.87552	2.30930078370676e-05	0.00163197
chr3	126857121	126857521	401	*	5.24116	3.78738	5.7504	-1.74082	2.30938751191609e-05	0.00163197
chr1	215085593	215085993	401	*	3.49766	0	4.23463	-4.84614	2.31025060536051e-05	0.00163197
chr1	117132866	117133266	401	*	4.6116	2.74847	5.18052	-2.11587	2.31613514230668e-05	0.00163528
chr8	64382422	64382822	401	*	3.62181	0	4.35877	-4.88913	2.32111759692507e-05	0.00163795
chr8	123871573	123871973	401	*	3.70301	0	4.43997	-4.92436	2.32607621740283e-05	0.00163986
chr13	31616884	31617284	401	*	4.42771	2.38837	5.01698	-2.2607	2.32877097702894e-05	0.00163986
chr16	89531597	89531997	401	*	3.6898	0	4.42676	-4.91911	2.32878106955382e-05	0.00163986
chr9	124450575	124450975	401	*	3.51211	0	4.24908	-4.8488	2.33147956574594e-05	0.00163986
chr1	154759854	154760254	401	*	4.89708	3.17548	5.44751	-1.97507	2.33208937345626e-05	0.00163986
chr7	17823741	17824141	401	*	3.56146	0	4.29843	-4.86929	2.33281461145443e-05	0.00163986
chr1	247810772	247811172	401	*	3.7384	0	4.47536	-4.9351	2.33412435777898e-05	0.00163986
chr11	121574454	121574854	401	*	3.81953	4.88874	1.91883	2.55335	2.33891494543239e-05	0.00163986
chr16	78585987	78586387	401	*	4.23597	1.47386	4.88526	-2.85382	2.33948712206647e-05	0.00163986
chr17	64443785	64444185	401	*	3.49076	0	4.22772	-4.84127	2.34087988215806e-05	0.00163986
chr16	86677372	86677772	401	*	4.03766	0.47386	4.72498	-3.47729	2.34208395566717e-05	0.00163986
chr9	137722665	137723065	401	*	4.11207	0	4.8178	-3.92095	2.34218421865237e-05	0.00163986
chr5	94945274	94945674	401	*	3.49534	0	4.2323	-4.8426	2.34278528876498e-05	0.00163986
chr16	89323798	89324198	401	*	3.57658	0	4.31354	-4.87566	2.34302653651517e-05	0.00163986
chr9	103899263	103899663	401	*	3.49672	0	4.23368	-4.84438	2.34789039604524e-05	0.00163986
chr6	167118187	167118587	401	*	3.58431	0	4.32127	-4.8788	2.35144477641146e-05	0.00163986
chr1	37378403	37378803	401	*	4.51762	0	5.24288	-4.66781	2.35166912581705e-05	0.00163986
chr9	138097366	138097766	401	*	3.48767	0	4.22463	-4.83928	2.35287401466994e-05	0.00163986
chr7	135027072	135027472	401	*	5.03838	3.65647	5.53496	-1.68015	2.35380912176673e-05	0.00163986
chr1	167942495	167942895	401	*	3.51706	0	4.25402	-4.85193	2.3539128654854e-05	0.00163986
chr16	23903041	23903441	401	*	3.51515	0	4.25212	-4.84773	2.35406767816874e-05	0.00163986
chr9	19731637	19732037	401	*	3.53639	0	4.27336	-4.85945	2.35487195924199e-05	0.00163986
chr1	224593389	224593789	401	*	3.56894	0	4.3059	-4.86808	2.35490184408138e-05	0.00163986
chr17	43852935	43853335	401	*	3.7278	0	4.46476	-4.93077	2.35613764565964e-05	0.00163986
chr2	32967825	32968225	401	*	3.54739	0	4.28436	-4.86414	2.35681950728312e-05	0.00163986
chr9	34499049	34499449	401	*	3.53348	0	4.27045	-4.85818	2.35705875049843e-05	0.00163986
chr9	38425592	38425992	401	*	4.09635	0.47386	4.78568	-3.52396	2.3573131096592e-05	0.00163986
chr1	156412937	156413337	401	*	3.52767	0	4.26463	-4.85468	2.35745026835083e-05	0.00163986
chr20	46474998	46475398	401	*	4.68263	2.89178	5.24236	-2.07001	2.36126375955639e-05	0.00164168
chr1	155115178	155115578	401	*	3.5829	0	4.31986	-4.87709	2.36455256013657e-05	0.00164192
chr8	10954040	10954440	401	*	3.5829	0	4.31986	-4.87709	2.36455256013657e-05	0.00164192
chr9	124549438	124549838	401	*	4.21949	0.0305946	4.92446	-3.97999	2.36522226381114e-05	0.00164192
chr12	114072589	114072989	401	*	4.79483	3.18309	5.32942	-1.88462	2.36669974463582e-05	0.00164205
chr16	84384465	84384865	401	*	3.6444	0	4.38136	-4.89539	2.3711204743855e-05	0.00164205
chr20	24821021	24821421	401	*	3.28525	4.58052	0	4.54751	2.37146164665507e-05	0.00164205
chr11	123136506	123136906	401	*	3.50759	0	4.24455	-4.84376	2.37165769157114e-05	0.00164205
chr7	69973305	69973705	401	*	3.64521	0	4.38218	-4.8993	2.37184880585987e-05	0.00164205
chr11	70458087	70458487	401	*	4.69332	2.97031	5.24395	-2.00046	2.37309143851582e-05	0.00164205
chr16	85682746	85683146	401	*	5.07648	3.32314	5.63124	-2.01226	2.37382160582416e-05	0.00164205
chr4	45123602	45124002	401	*	3.5475	0	4.28446	-4.86083	2.37829078215386e-05	0.00164431
chr2	44880036	44880436	401	*	4.00753	0.47386	4.69379	-3.45279	2.37978758787643e-05	0.00164451
chr1	183412200	183412600	401	*	4.01154	0.569854	4.69439	-3.44106	2.38545563240881e-05	0.00164744
chr1	41846245	41846645	401	*	5.15155	3.62888	5.67223	-1.80294	2.38644380256525e-05	0.00164744
chr14	90984215	90984615	401	*	4.15759	0.47386	4.84893	-3.56295	2.39008467070669e-05	0.00164893
chr22	24803121	24803521	401	*	3.66031	4.87	0.657385	3.43797	2.39102038167032e-05	0.00164893
chr18	49441863	49442263	401	*	3.51589	0	4.25286	-4.84457	2.39325838201693e-05	0.00164964
chr18	35019787	35020187	401	*	3.57094	0	4.3079	-4.86774	2.39543240927824e-05	0.00164972
chr7	86860458	86860858	401	*	3.64474	0	4.38171	-4.89472	2.39697695896898e-05	0.00164972
chr1	200520071	200520471	401	*	3.55073	0	4.2877	-4.85831	2.39699735072002e-05	0.00164972
chr20	1797262	1797662	401	*	4.27078	1.99645	4.88323	-2.49944	2.3988393598234e-05	0.00164999
chr1	155468244	155468644	401	*	3.54614	0	4.2831	-4.85821	2.39980538865797e-05	0.00164999
chr12	22608634	22609034	401	*	3.50508	0	4.24205	-4.84236	2.40100559265705e-05	0.00164999
chr1	158000399	158000799	401	*	4.17384	1.75869	4.79833	-2.59591	2.40307267868989e-05	0.00165058
chr17	47536423	47536823	401	*	3.54595	0	4.28291	-4.85929	2.40505333424371e-05	0.00165111
chr1	180543628	180544028	401	*	4.13134	1.21083	4.79	-2.98404	2.40869922121139e-05	0.00165278
chr8	27106527	27106927	401	*	3.56891	0	4.30588	-4.86416	2.4121113583793e-05	0.00165429
chr5	151597605	151598005	401	*	3.51285	0	4.24982	-4.84153	2.41748357812075e-05	0.00165714
chr1	192050661	192051061	401	*	3.6319	0	4.36886	-4.88681	2.42283163602484e-05	0.00165981
chr13	110021835	110022235	401	*	4.87061	3.33685	5.39308	-1.81976	2.42380933341531e-05	0.00165981
chr2	109552393	109552793	401	*	5.51249	4.01097	6.02972	-1.78312	2.42707293965383e-05	0.0016604
chr5	176044113	176044513	401	*	4.34356	2.26918	4.93655	-2.29703	2.42915727520718e-05	0.0016604
chr1	230699478	230699878	401	*	4.44698	1.8889	5.08247	-2.68325	2.43345137039605e-05	0.0016604
chr7	141385889	141386289	401	*	4.05587	0.888898	4.72711	-3.17646	2.43419188101388e-05	0.0016604
chr14	23988619	23989019	401	*	4.27913	2.13925	4.87883	-2.36787	2.43439403909743e-05	0.0016604
[truncated: 23,980 more rows]
